# Supplementary material for: Comparison of the protein-coding gene content of Chlamydia trachomatis and Protochlamydia amoebophila using a Raspberry Pi computer
Source: BMC Res Notes. 2015 Oct 13;8:561. doi: 10.1186/s13104-015-1476-2 (PMC4604092; doi:10.1186/s13104-015-1476-2)
Supplement: Supplementary file 1 — 10.1186/s13104-015-1476-2 Group Information. Contains the total number of proteins present in a group, how many copies exist between each species, the protein accession and name. [file 13104_2015_1476_MOESM1_ESM.txt]

You have 741 protein famalies.

group1: 

Protein ID Q6M9U8 is from pclm and is a |Q6M9U8_PARUW Putative uncharacterized protein  
Protein ID Q6MCE2 is from pclm and is a |Q6MCE2_PARUW Putative uncharacterized protein  
Protein ID Q6M9W0 is from pclm and is a |Q6M9W0_PARUW Putative uncharacterized protein  
Protein ID Q6M9W1 is from pclm and is a |Q6M9W1_PARUW Putative uncharacterized protein  
Protein ID Q6MC33 is from pclm and is a |Q6MC33_PARUW Putative uncharacterized protein  
Protein ID Q6M9U9 is from pclm and is a |Q6M9U9_PARUW Putative uncharacterized protein  
Protein ID Q6MBQ3 is from pclm and is a |Q6MBQ3_PARUW Putative uncharacterized protein  
Protein ID Q6MBP9 is from pclm and is a |Q6MBP9_PARUW Putative uncharacterized protein  
Protein ID Q6MCE3 is from pclm and is a |Q6MCE3_PARUW Putative uncharacterized protein  
Protein ID Q6M9V5 is from pclm and is a |Q6M9V5_PARUW Putative uncharacterized protein  
Protein ID Q6MCE4 is from pclm and is a |Q6MCE4_PARUW Putative uncharacterized protein  
Protein ID Q6MCI3 is from pclm and is a |Q6MCI3_PARUW Putative uncharacterized protein  
Protein ID Q6M9V9 is from pclm and is a |Q6M9V9_PARUW Putative uncharacterized protein  
Protein ID Q6MBX8 is from pclm and is a |Q6MBX8_PARUW Putative uncharacterized protein  
Protein ID Q6MB16 is from pclm and is a |Q6MB16_PARUW Putative uncharacterized protein  
Protein ID Q6MB30 is from pclm and is a |Q6MB30_PARUW Putative uncharacterized protein  
Protein ID Q6MCT7 is from pclm and is a |Q6MCT7_PARUW Putative uncharacterized protein  
Protein ID Q6M9V7 is from pclm and is a |Q6M9V7_PARUW Putative uncharacterized protein  
Protein ID Q6MED9 is from pclm and is a |Q6MED9_PARUW Putative uncharacterized protein ppa  
Protein ID Q6MB18 is from pclm and is a |Q6MB18_PARUW Putative uncharacterized protein  
Protein ID Q6MBP7 is from pclm and is a |Q6MBP7_PARUW Putative uncharacterized protein  
Protein ID Q6M9V6 is from pclm and is a |Q6M9V6_PARUW Putative uncharacterized protein  
Protein ID Q6MBP3 is from pclm and is a |Q6MBP3_PARUW Putative uncharacterized protein  
Protein ID Q6MAW3 is from pclm and is a |Q6MAW3_PARUW Putative uncharacterized protein  
Protein ID Q6MCF0 is from pclm and is a |Q6MCF0_PARUW Putative uncharacterized protein  
Protein ID Q6MAW2 is from pclm and is a |Q6MAW2_PARUW Putative uncharacterized protein  
Protein ID Q6MB63 is from pclm and is a |Q6MB63_PARUW Putative uncharacterized protein  
Protein ID Q6MAK9 is from pclm and is a |Q6MAK9_PARUW Putative uncharacterized protein  
Protein ID Q6MB17 is from pclm and is a |Q6MB17_PARUW Putative uncharacterized protein  
Protein ID Q6MAQ9 is from pclm and is a |Q6MAQ9_PARUW Putative uncharacterized protein  
Protein ID Q6MCI2 is from pclm and is a |Q6MCI2_PARUW Putative uncharacterized protein  
Protein ID Q6MEE0 is from pclm and is a |Q6MEE0_PARUW Putative uncharacterized protein ppaA  
Protein ID Q6MES6 is from pclm and is a |Q6MES6_PARUW Putative F-box protein  
Protein ID Q6MES7 is from pclm and is a |Q6MES7_PARUW Putative F-box protein  
Protein ID Q6MF77 is from pclm and is a |Q6MF77_PARUW Putative uncharacterized protein  
Protein ID Q6MD82 is from pclm and is a |Q6MD82_PARUW Putative uncharacterized protein  
Protein ID Q6MA43 is from pclm and is a |Q6MA43_PARUW Putative uncharacterized protein  
Protein ID Q6MAM6 is from pclm and is a |Q6MAM6_PARUW Putative uncharacterized protein  
Protein ID Q6MB15 is from pclm and is a |Q6MB15_PARUW Putative uncharacterized protein  
Protein ID Q6MEE1 is from pclm and is a |Q6MEE1_PARUW Putative uncharacterized protein ppaA  
Protein ID Q6MC34 is from pclm and is a |Q6MC34_PARUW Putative uncharacterized protein  
Protein ID Q6MAW0 is from pclm and is a |Q6MAW0_PARUW Putative uncharacterized protein  
Protein ID Q6MCH6 is from pclm and is a |Q6MCH6_PARUW Putative uncharacterized protein  
Protein ID Q6MD69 is from pclm and is a |Q6MD69_PARUW Putative uncharacterized protein  
Protein ID Q6MD68 is from pclm and is a |Q6MD68_PARUW Putative uncharacterized protein  
Protein ID Q6M9R9 is from pclm and is a |Q6M9R9_PARUW Putative uncharacterized protein  
Protein ID Q6M9S1 is from pclm and is a |Q6M9S1_PARUW Putative uncharacterized protein  
Protein ID Q6M9U7 is from pclm and is a |Q6M9U7_PARUW Putative uncharacterized protein  
Protein ID Q6M9U0 is from pclm and is a |Q6M9U0_PARUW Putative uncharacterized protein  
Protein ID Q6M9S0 is from pclm and is a |Q6M9S0_PARUW Putative uncharacterized protein  
Protein ID Q6M9U1 is from pclm and is a |Q6M9U1_PARUW Putative uncharacterized protein  
Protein ID Q6MDF1 is from pclm and is a |Q6MDF1_PARUW Putative uncharacterized protein  
Protein ID Q6MD71 is from pclm and is a |Q6MD71_PARUW Putative uncharacterized protein  
Protein ID Q6M9K6 is from pclm and is a |Q6M9K6_PARUW Putative uncharacterized protein  
Protein ID Q6M9N3 is from pclm and is a |Q6M9N3_PARUW Putative uncharacterized protein  
Protein ID Q6M9N2 is from pclm and is a |Q6M9N2_PARUW Putative uncharacterized protein  
Protein ID Q6MAW1 is from pclm and is a |Q6MAW1_PARUW Putative uncharacterized protein  
Protein ID Q6MF87 is from pclm and is a |Q6MF87_PARUW Putative uncharacterized protein  
There are 58 proteins, 0 clams and 58 pclms in group 1 

group2: 

Protein ID Q6MD88 is from pclm and is a |Q6MD88_PARUW Putative uncharacterized protein  
Protein ID Q6MBX4 is from pclm and is a |Q6MBX4_PARUW Putative uncharacterized protein  
Protein ID Q6MB33 is from pclm and is a |Q6MB33_PARUW Putative uncharacterized protein  
Protein ID Q6MBP8 is from pclm and is a |Q6MBP8_PARUW Putative uncharacterized protein  
Protein ID Q6MEL0 is from pclm and is a |Q6MEL0_PARUW Putative uncharacterized protein  
Protein ID Q6MEE2 is from pclm and is a |Q6MEE2_PARUW Putative uncharacterized protein  
Protein ID Q6MCA9 is from pclm and is a |Q6MCA9_PARUW Putative uncharacterized protein  
Protein ID Q6MCV7 is from pclm and is a |Q6MCV7_PARUW Putative uncharacterized protein  
Protein ID Q6MBW1 is from pclm and is a |Q6MBW1_PARUW Putative uncharacterized protein  
Protein ID Q6MC29 is from pclm and is a |Q6MC29_PARUW Putative uncharacterized protein  
Protein ID Q6MBW2 is from pclm and is a |Q6MBW2_PARUW Putative uncharacterized protein  
Protein ID Q6MDX3 is from pclm and is a |Q6MDX3_PARUW Putative uncharacterized protein  
Protein ID Q6MCK4 is from pclm and is a |Q6MCK4_PARUW Putative uncharacterized protein  
Protein ID Q6MC35 is from pclm and is a |Q6MC35_PARUW Putative uncharacterized protein  
Protein ID Q6MCK6 is from pclm and is a |Q6MCK6_PARUW Putative uncharacterized protein  
Protein ID Q6MB10 is from pclm and is a |Q6MB10_PARUW Putative uncharacterized protein  
Protein ID Q6MAL1 is from pclm and is a |Q6MAL1_PARUW Putative uncharacterized protein  
Protein ID Q6MAM2 is from pclm and is a |Q6MAM2_PARUW Putative uncharacterized protein  
Protein ID Q6MAN5 is from pclm and is a |Q6MAN5_PARUW Putative uncharacterized protein  
There are 19 proteins, 0 clams and 19 pclms in group 2 

group3: 

Protein ID Q6M9R8 is from pclm and is a |Q6M9R8_PARUW Putative uncharacterized protein  
Protein ID Q6MF66 is from pclm and is a |Q6MF66_PARUW Putative uncharacterized protein  
Protein ID Q6MF67 is from pclm and is a |Q6MF67_PARUW Putative uncharacterized protein  
Protein ID Q6MF68 is from pclm and is a |Q6MF68_PARUW Putative uncharacterized protein  
Protein ID Q6MF71 is from pclm and is a |Q6MF71_PARUW Putative uncharacterized protein  
Protein ID Q6MF72 is from pclm and is a |Q6MF72_PARUW Putative uncharacterized protein  
Protein ID Q6MF73 is from pclm and is a |Q6MF73_PARUW Putative uncharacterized protein  
Protein ID Q6MF74 is from pclm and is a |Q6MF74_PARUW Putative uncharacterized protein  
Protein ID Q6MF79 is from pclm and is a |Q6MF79_PARUW Putative uncharacterized protein  
Protein ID Q6MF80 is from pclm and is a |Q6MF80_PARUW Putative uncharacterized protein  
Protein ID Q6MF81 is from pclm and is a |Q6MF81_PARUW Putative uncharacterized protein  
Protein ID Q6MF83 is from pclm and is a |Q6MF83_PARUW Putative uncharacterized protein  
Protein ID Q6MF84 is from pclm and is a |Q6MF84_PARUW Putative uncharacterized protein  
Protein ID Q6MF85 is from pclm and is a |Q6MF85_PARUW Putative uncharacterized protein  
Protein ID Q6MF70 is from pclm and is a |Q6MF70_PARUW Putative uncharacterized protein  
There are 15 proteins, 0 clams and 15 pclms in group 3 

group4: 

Protein ID Q6MDB7 is from pclm and is a |Q6MDB7_PARUW Putative uncharacterized protein  
Protein ID Q6MEX1 is from pclm and is a |Q6MEX1_PARUW Putative uncharacterized protein  
Protein ID Q6MDB1 is from pclm and is a |Q6MDB1_PARUW Putative uncharacterized protein  
Protein ID Q6MDB2 is from pclm and is a |Q6MDB2_PARUW Putative uncharacterized protein  
Protein ID Q6MDB4 is from pclm and is a |Q6MDB4_PARUW Putative uncharacterized protein  
Protein ID Q6MDB5 is from pclm and is a |Q6MDB5_PARUW Putative uncharacterized protein  
Protein ID Q6MDB6 is from pclm and is a |Q6MDB6_PARUW Putative uncharacterized protein  
Protein ID Q6MEF9 is from pclm and is a |Q6MEF9_PARUW Putative uncharacterized protein  
Protein ID Q6MAL4 is from pclm and is a |Q6MAL4_PARUW Putative uncharacterized protein  
There are 9 proteins, 0 clams and 9 pclms in group 4 

group5: 

Protein ID Q6MD17 is from pclm and is a |Q6MD17_PARUW Putative uncharacterized protein  
Protein ID Q6MD28 is from pclm and is a |Q6MD28_PARUW Putative uncharacterized protein  
Protein ID Q6MD21 is from pclm and is a |Q6MD21_PARUW Putative uncharacterized protein  
Protein ID Q6MAR0 is from pclm and is a |Q6MAR0_PARUW Putative uncharacterized protein  
Protein ID Q6MBQ1 is from pclm and is a |Q6MBQ1_PARUW Putative uncharacterized protein  
Protein ID Q6MCX7 is from pclm and is a |Q6MCX7_PARUW Putative uncharacterized protein  
Protein ID Q6MAC9 is from pclm and is a |Q6MAC9_PARUW Putative uncharacterized protein  
Protein ID Q6MAQ6 is from pclm and is a |Q6MAQ6_PARUW Putative uncharacterized protein  
Protein ID Q6MBH3 is from pclm and is a |Q6MBH3_PARUW Putative uncharacterized protein  
There are 9 proteins, 0 clams and 9 pclms in group 5 

group6: 

Protein ID Q6MBM3 is from pclm and is a |Q6MBM3_PARUW Putative UDP-glucose 4-epimerase  
Protein ID Q6MEZ9 is from pclm and is a |Q6MEZ9_PARUW dTDP-glucose 4,6-dehydratase  
Protein ID Q6MDS0 is from pclm and is a |Q6MDS0_PARUW Putative dTDP-glucose 4,6-dehydratase, rfbB  
Protein ID Q6MF46 is from pclm and is a |Q6MF46_PARUW Probable UDP-glucuronat epimerase  
Protein ID Q6MF00 is from pclm and is a |Q6MF00_PARUW Putative dTDP-4-keto-L-rhamnose reductase, (TDP-rhamnose synthetase), rfbD  
Protein ID Q6MAT7 is from pclm and is a |Q6MAT7_PARUW Putative ADP-D-beta-heptose epimerase, hldD  
Protein ID Q6MAV7 is from pclm and is a |Q6MAV7_PARUW Putative uncharacterized protein  
There are 7 proteins, 0 clams and 7 pclms in group 6 

group7: 

Protein ID Q6MB70 is from pclm and is a |Q6MB70_PARUW Putative uncharacterized protein  
Protein ID Q6MEL1 is from pclm and is a |Q6MEL1_PARUW Putative uncharacterized protein  
Protein ID Q6MBI4 is from pclm and is a |Q6MBI4_PARUW Putative uncharacterized protein  
Protein ID Q6MCK5 is from pclm and is a |Q6MCK5_PARUW Putative uncharacterized protein  
Protein ID Q6MCB0 is from pclm and is a |Q6MCB0_PARUW Putative uncharacterized protein  
Protein ID Q6MC30 is from pclm and is a |Q6MC30_PARUW Putative uncharacterized protein  
Protein ID Q6MAR4 is from pclm and is a |Q6MAR4_PARUW Putative uncharacterized protein  
There are 7 proteins, 0 clams and 7 pclms in group 7 

group8: 

Protein ID Q3KKM1 is from clamand is a |Q3KKM1_CHLTA Tyrosine-specific transport protein  
Protein ID Q3KKM3 is from clamand is a |Q3KKM3_CHLTA Tyrosine-specific transport protein  
Protein ID Q6MBM0 is from pclm and is a |Q6MBM0_PARUW Putative tyrosine-specific transport protein  
Protein ID Q6MEV7 is from pclm and is a |Q6MEV7_PARUW Putative tyrosine/tryptophan transport protein  
Protein ID Q6MEV6 is from pclm and is a |Q6MEV6_PARUW Putative tyrosine/tryptophan transport protein  
Protein ID Q6MDN6 is from pclm and is a |Q6MDN6_PARUW Putative aromatic amino acid-specific transport protein  
There are 6 proteins, 2 clams and 4 pclms in group 8 

group9: 

Protein ID Q3KML1 is from clamand is a |Q3KML1_CHLTA Phosphatidylcholine-hydrolyzing phospholipase D (PLD) family  
Protein ID Q3KML2 is from clamand is a |Q3KML2_CHLTA Phosphatidylcholine-hydrolyzing phospholipase D (PLD) family  
Protein ID Q3KML5 is from clamand is a |Q3KML5_CHLTA Phosphatidylcholine-hydrolyzing phospholipase D (PLD) family  
Protein ID Q3KML4 is from clamand is a |Q3KML4_CHLTA Phosphatidylcholine-hydrolyzing phospholipase D (PLD) family  
Protein ID Q3KMT7 is from clamand is a |Q3KMT7_CHLTA Phosphatidylcholine-hydrolyzing phospholipase D (PLD) family  
Protein ID Q6MDD7 is from pclm and is a |Q6MDD7_PARUW Putative uncharacterized protein  
There are 6 proteins, 5 clams and 1 pclms in group 9 

group10: 

Protein ID Q3KKG6 is from clamand is a |Q3KKG6_CHLTA Polymorphic outer membrane protein  
Protein ID Q3KKG7 is from clamand is a |Q3KKG7_CHLTA Polymorphic outer membrane protein  
Protein ID Q3KKG2 is from clamand is a |Q3KKG2_CHLTA Polymorphic outer membrane protein  
Protein ID Q3KKG5 is from clamand is a |Q3KKG5_CHLTA Polymorphic outer membrane protein  
Protein ID Q3KKM9 is from clamand is a |Q3KKM9_CHLTA Polymorphic outer membrane protein  
Protein ID Q3KKG4 is from clamand is a |Q3KKG4_CHLTA Polymorphic outer membrane protein  
There are 6 proteins, 6 clams and 0 pclms in group 10 

group11: 

Protein ID Q6M9S2 is from pclm and is a |Q6M9S2_PARUW Putative uncharacterized protein  
Protein ID Q6MBX3 is from pclm and is a |Q6MBX3_PARUW Putative uncharacterized protein  
Protein ID Q6M9U5 is from pclm and is a |Q6M9U5_PARUW Putative uncharacterized protein  
Protein ID Q6MCI1 is from pclm and is a |Q6MCI1_PARUW Putative uncharacterized protein  
Protein ID Q3MHB4 is from clamand is a |Q3MHB4_CHLTA Virulence plasmid integrase pGP8-D  
There are 5 proteins, 1 clams and 4 pclms in group 11 

group12: 

Protein ID Q6MDS5 is from pclm and is a |Q6MDS5_PARUW Putative multidrug-efflux transport protein acrA  
Protein ID Q6MEI6 is from pclm and is a |Q6MEI6_PARUW Putative cation efflux system membrane protein B  
Protein ID Q6M9Y6 is from pclm and is a |Q6M9Y6_PARUW Putative uncharacterized protein  
Protein ID Q6MEZ7 is from pclm and is a |Q6MEZ7_PARUW Probable multidrug resistance protein, emrA  
Protein ID Q6MDJ1 is from pclm and is a |Q6MDJ1_PARUW Putative uncharacterized protein  
There are 5 proteins, 0 clams and 5 pclms in group 12 

group13: 

Protein ID Q6MAU8 is from pclm and is a |Q6MAU8_PARUW Putative uncharacterized protein  
Protein ID Q6MCR4 is from pclm and is a |Q6MCR4_PARUW Putative uncharacterized protein  
Protein ID Q6MC01 is from pclm and is a |Q6MC01_PARUW Putative uncharacterized protein  
Protein ID Q6MAU2 is from pclm and is a |Q6MAU2_PARUW Putative uncharacterized protein  
Protein ID Q6MAU3 is from pclm and is a |Q6MAU3_PARUW Putative uncharacterized protein  
There are 5 proteins, 0 clams and 5 pclms in group 13 

group14: 

Protein ID Q6MB58 is from pclm and is a |Q6MB58_PARUW Putative uncharacterized protein  
Protein ID Q6MCG6 is from pclm and is a |Q6MCG6_PARUW Putative uncharacterized protein  
Protein ID Q6MCG9 is from pclm and is a |Q6MCG9_PARUW Putative uncharacterized protein  
Protein ID Q6MB59 is from pclm and is a |Q6MB59_PARUW Putative uncharacterized protein  
Protein ID Q6MAQ7 is from pclm and is a |Q6MAQ7_PARUW Putative uncharacterized protein  
There are 5 proteins, 0 clams and 5 pclms in group 14 

group15: 

Protein ID Q6MC32 is from pclm and is a |Q6MC32_PARUW Putative uncharacterized protein  
Protein ID Q6MCE9 is from pclm and is a |Q6MCE9_PARUW Putative uncharacterized protein  
Protein ID Q6M9V8 is from pclm and is a |Q6M9V8_PARUW Putative uncharacterized protein  
Protein ID Q6MBX7 is from pclm and is a |Q6MBX7_PARUW Putative uncharacterized protein  
Protein ID Q6M9U6 is from pclm and is a |Q6M9U6_PARUW Putative uncharacterized protein  
There are 5 proteins, 0 clams and 5 pclms in group 15 

group16: 

Protein ID Q3KL74 is from clamand is a |Q3KL74_CHLTA Uncharacterized protein  
Protein ID Q3KL75 is from clamand is a |Q3KL75_CHLTA Uncharacterized protein  
Protein ID Q3KKY2 is from clamand is a |Q3KKY2_CHLTA Uncharacterized protein  
Protein ID Q3KKY3 is from clamand is a |Q3KKY3_CHLTA Uncharacterized protein  
Protein ID Q3KL76 is from clamand is a |Q3KL76_CHLTA Uncharacterized protein  
There are 5 proteins, 5 clams and 0 pclms in group 16 

group17: 

Protein ID Q6MAC2 is from pclm and is a |Q6MAC2_PARUW Putative uncharacterized protein  
Protein ID Q6MCV4 is from pclm and is a |POTA_PARUW Spermidine/putrescine import ATP-binding protein PotA  
Protein ID Q6MFB1 is from pclm and is a |Q6MFB1_PARUW Probable ATP-binding component of ABC transporters  
Protein ID Q6ME20 is from pclm and is a |METN_PARUW Methionine import ATP-binding protein MetN  
There are 4 proteins, 0 clams and 4 pclms in group 17 

group18: 

Protein ID Q6MB00 is from pclm and is a |Q6MB00_PARUW Putative regulatory protein lcrH and chaperone sycD  
Protein ID Q6MBE1 is from pclm and is a |Q6MBE1_PARUW Putative low calcium response protein H  
Protein ID Q6MBD9 is from pclm and is a |Q6MBD9_PARUW Putative low calcium response protein H  
Protein ID Q3KLC1 is from clamand is a |Q3KLC1_CHLTA Type III secretion chaperone/low calcium response protein H  
There are 4 proteins, 1 clams and 3 pclms in group 18 

group19: 

Protein ID Q6MD16 is from pclm and is a |Q6MD16_PARUW Putative copper-transporting ATPase  
Protein ID Q6MF47 is from pclm and is a |Q6MF47_PARUW Putative copper-transporting ATPase  
Protein ID Q6MEI8 is from pclm and is a |Q6MEI8_PARUW Putative cadmium-transporting ATPase  
Protein ID Q3KKW7 is from clamand is a |Q3KKW7_CHLTA Lead, cadmium, zinc and mercury transporting ATPase  
There are 4 proteins, 1 clams and 3 pclms in group 19 

group20: 

Protein ID Q6MCH0 is from pclm and is a |Q6MCH0_PARUW Putative uncharacterized protein  
Protein ID Q6MAM4 is from pclm and is a |Q6MAM4_PARUW Putative uncharacterized protein  
Protein ID Q6MAM5 is from pclm and is a |Q6MAM5_PARUW Putative uncharacterized protein  
Protein ID Q6MCI8 is from pclm and is a |Q6MCI8_PARUW Putative uncharacterized protein  
There are 4 proteins, 0 clams and 4 pclms in group 20 

group21: 

Protein ID Q6MBW4 is from pclm and is a |Q6MBW4_PARUW Putative metalloprotease  
Protein ID Q6MET0 is from pclm and is a |Q6MET0_PARUW Putative metalloendopeptidase  
Protein ID Q6MF65 is from pclm and is a |Q6MF65_PARUW Putative extracellular metalloproteinase  
Protein ID Q6M9S4 is from pclm and is a |Q6M9S4_PARUW Probable metalloproteinase  
There are 4 proteins, 0 clams and 4 pclms in group 21 

group22: 

Protein ID Q6MF88 is from pclm and is a |Q6MF88_PARUW Putative metalloprotease  
Protein ID Q6MD26 is from pclm and is a |Q6MD26_PARUW Putative uncharacterized protein  
Protein ID Q6M9R0 is from pclm and is a |Q6M9R0_PARUW Putative metalloproteinase  
Protein ID Q6M9R7 is from pclm and is a |Q6M9R7_PARUW Putative metalloproteinase  
There are 4 proteins, 0 clams and 4 pclms in group 22 

group23: 

Protein ID Q6MBY8 is from pclm and is a |Q6MBY8_PARUW Putative uncharacterized protein  
Protein ID Q6MBY9 is from pclm and is a |Q6MBY9_PARUW Putative uncharacterized protein  
Protein ID Q6MBM4 is from pclm and is a |Q6MBM4_PARUW Putative uncharacterized protein  
Protein ID Q6MCT8 is from pclm and is a |Q6MCT8_PARUW Putative uncharacterized protein  
There are 4 proteins, 0 clams and 4 pclms in group 23 

group24: 

Protein ID Q6MBP5 is from pclm and is a |Q6MBP5_PARUW Putative uncharacterized protein  
Protein ID Q6MEI0 is from pclm and is a |Q6MEI0_PARUW Putative uncharacterized protein  
Protein ID Q6MDH9 is from pclm and is a |Q6MDH9_PARUW Putative uncharacterized protein  
Protein ID Q6MAW4 is from pclm and is a |Q6MAW4_PARUW Putative uncharacterized protein  
There are 4 proteins, 0 clams and 4 pclms in group 24 

group25: 

Protein ID Q6MD92 is from pclm and is a |Q6MD92_PARUW Putative uncharacterized protein  
Protein ID Q6MD96 is from pclm and is a |Q6MD96_PARUW Putative uncharacterized protein  
Protein ID Q6MD89 is from pclm and is a |Q6MD89_PARUW Putative uncharacterized protein  
Protein ID Q6MD91 is from pclm and is a |Q6MD91_PARUW Putative uncharacterized protein  
There are 4 proteins, 0 clams and 4 pclms in group 25 

group26: 

Protein ID Q6M9K1 is from pclm and is a |Q6M9K1_PARUW Putative uncharacterized protein  
Protein ID Q6MEI1 is from pclm and is a |Q6MEI1_PARUW Putative uncharacterized protein  
Protein ID Q6MEH8 is from pclm and is a |Q6MEH8_PARUW Putative uncharacterized protein  
Protein ID Q6MCK7 is from pclm and is a |Q6MCK7_PARUW Putative uncharacterized protein  
There are 4 proteins, 0 clams and 4 pclms in group 26 

group27: 

Protein ID Q6M9K9 is from pclm and is a |Q6M9K9_PARUW Putative uncharacterized protein  
Protein ID Q6MA63 is from pclm and is a |Q6MA63_PARUW Putative uncharacterized protein  
Protein ID Q6MDV5 is from pclm and is a |Q6MDV5_PARUW Putative uncharacterized protein  
Protein ID Q6MCQ7 is from pclm and is a |Q6MCQ7_PARUW Putative uncharacterized protein  
There are 4 proteins, 0 clams and 4 pclms in group 27 

group28: 

Protein ID Q6MB64 is from pclm and is a |Q6MB64_PARUW Putative uncharacterized protein  
Protein ID Q6MB82 is from pclm and is a |Q6MB82_PARUW Putative uncharacterized protein  
Protein ID Q6MCF7 is from pclm and is a |Q6MCF7_PARUW Putative uncharacterized protein  
Protein ID Q6M9J6 is from pclm and is a |Q6M9J6_PARUW Putative uncharacterized protein  
There are 4 proteins, 0 clams and 4 pclms in group 28 

group29: 

Protein ID Q6MEH9 is from pclm and is a |Q6MEH9_PARUW Putative uncharacterized protein  
Protein ID Q6MEI2 is from pclm and is a |Q6MEI2_PARUW Putative uncharacterized protein  
Protein ID Q6M9K0 is from pclm and is a |Q6M9K0_PARUW Putative uncharacterized protein  
Protein ID Q6MCK8 is from pclm and is a |Q6MCK8_PARUW Putative uncharacterized protein  
There are 4 proteins, 0 clams and 4 pclms in group 29 

group30: 

Protein ID Q6MB07 is from pclm and is a |Q6MB07_PARUW Putative uncharacterized protein  
Protein ID Q6MC38 is from pclm and is a |Q6MC38_PARUW Putative uncharacterized protein  
Protein ID Q6MB08 is from pclm and is a |Q6MB08_PARUW Putative uncharacterized protein  
Protein ID Q6MC39 is from pclm and is a |Q6MC39_PARUW Putative uncharacterized protein  
There are 4 proteins, 0 clams and 4 pclms in group 30 

group31: 

Protein ID Q6M9R5 is from pclm and is a |Q6M9R5_PARUW Putative uncharacterized protein  
Protein ID Q6MBA7 is from pclm and is a |Q6MBA7_PARUW Putative uncharacterized protein  
Protein ID Q6MF75 is from pclm and is a |Q6MF75_PARUW Putative uncharacterized protein  
Protein ID Q6MDD3 is from pclm and is a |Q6MDD3_PARUW Putative uncharacterized protein  
There are 4 proteins, 0 clams and 4 pclms in group 31 

group32: 

Protein ID Q6MBQ0 is from pclm and is a |Q6MBQ0_PARUW Putative uncharacterized protein  
Protein ID Q6MD18 is from pclm and is a |Q6MD18_PARUW Putative uncharacterized protein  
Protein ID Q6MCL4 is from pclm and is a |Q6MCL4_PARUW Putative uncharacterized protein  
Protein ID Q6MCX8 is from pclm and is a |Q6MCX8_PARUW Putative uncharacterized protein  
There are 4 proteins, 0 clams and 4 pclms in group 32 

group33: 

Protein ID Q6MBH0 is from pclm and is a |Q6MBH0_PARUW Putative uncharacterized protein  
Protein ID Q6MBW7 is from pclm and is a |Q6MBW7_PARUW Putative uncharacterized protein  
Protein ID Q6MBG9 is from pclm and is a |Q6MBG9_PARUW Putative uncharacterized protein  
Protein ID Q6M9S8 is from pclm and is a |Q6M9S8_PARUW Putative uncharacterized protein  
There are 4 proteins, 0 clams and 4 pclms in group 33 

group34: 

Protein ID Q6MC98 is from pclm and is a |Q6MC98_PARUW Putative uncharacterized protein  
Protein ID Q6MCV5 is from pclm and is a |Q6MCV5_PARUW Putative uncharacterized protein  
Protein ID Q6MB36 is from pclm and is a |Q6MB36_PARUW Putative uncharacterized protein  
Protein ID Q6MA15 is from pclm and is a |Q6MA15_PARUW Putative uncharacterized protein  
There are 4 proteins, 0 clams and 4 pclms in group 34 

group35: 

Protein ID Q6M9U4 is from pclm and is a |Q6M9U4_PARUW Putative uncharacterized protein  
Protein ID Q6MBX2 is from pclm and is a |Q6MBX2_PARUW Putative uncharacterized protein  
Protein ID Q6M9W9 is from pclm and is a |Q6M9W9_PARUW Putative uncharacterized protein  
There are 3 proteins, 0 clams and 3 pclms in group 35 

group36: 

Protein ID Q6MAN4 is from pclm and is a |Q6MAN4_PARUW Probable excinuclease ABC subunit A, uvrA  
Protein ID Q6MBT0 is from pclm and is a |Q6MBT0_PARUW Putative excinuclease ABC chain A  
Protein ID Q3KM26 is from clamand is a |Q3KM26_CHLTA Excinuclease ABC subunit A  
There are 3 proteins, 1 clams and 2 pclms in group 36 

group37: 

Protein ID Q6MBG5 is from pclm and is a |Q6MBG5_PARUW Putative uncharacterized protein  
Protein ID Q6MBG6 is from pclm and is a |Q6MBG6_PARUW Putative uncharacterized protein  
Protein ID Q6MBG4 is from pclm and is a |Q6MBG4_PARUW Putative uncharacterized protein  
There are 3 proteins, 0 clams and 3 pclms in group 37 

group38: 

Protein ID Q6MBZ5 is from pclm and is a |CH602_PARUW 60 kDa chaperonin 2  
Protein ID Q6MF95 is from pclm and is a |CH601_PARUW 60 kDa chaperonin 1  
Protein ID Q3KMQ9 is from clamand is a |CH60_CHLTA 60 kDa chaperonin  
There are 3 proteins, 1 clams and 2 pclms in group 38 

group39: 

Protein ID Q6MDE1 is from pclm and is a |Q6MDE1_PARUW Putative uncharacterized protein  
Protein ID Q6MDE2 is from pclm and is a |Q6MDE2_PARUW Putative uncharacterized protein  
Protein ID Q3KKI6 is from clamand is a |Q3KKI6_CHLTA YghN family  
There are 3 proteins, 1 clams and 2 pclms in group 39 

group40: 

Protein ID Q6MEA1 is from pclm and is a |Q6MEA1_PARUW Putative uncharacterized protein  
Protein ID Q6MEA2 is from pclm and is a |Q6MEA2_PARUW Putative uncharacterized protein  
Protein ID Q3KL42 is from clamand is a |Q3KL42_CHLTA Uncharacterized protein  
There are 3 proteins, 1 clams and 2 pclms in group 40 

group41: 

Protein ID Q6MEA7 is from pclm and is a |NDK2_PARUW Nucleoside diphosphate kinase 2  
Protein ID Q6MEA9 is from pclm and is a |NDK1_PARUW Nucleoside diphosphate kinase 1  
Protein ID Q3KLJ7 is from clamand is a |NDK_CHLTA Nucleoside diphosphate kinase  
There are 3 proteins, 1 clams and 2 pclms in group 41 

group42: 

Protein ID Q6MAB7 is from pclm and is a |MIAB_PARUW tRNA-2-methylthio-N(6)-dimethylallyladenosine synthase  
Protein ID Q6MBU9 is from pclm and is a |RIMO_PARUW Ribosomal protein S12 methylthiotransferase RimO  
Protein ID Q6MAB2 is from pclm and is a |Q6MAB2_PARUW Putative 2-methylthioadenine synthetase  
There are 3 proteins, 0 clams and 3 pclms in group 42 

group43: 

Protein ID Q6MDQ3 is from pclm and is a |NUON_PARUW NADH-quinone oxidoreductase subunit N  
Protein ID Q6MDQ5 is from pclm and is a |Q6MDQ5_PARUW Putative NADH-ubiquinone oxidoreductase chain L  
Protein ID Q6MDQ4 is from pclm and is a |Q6MDQ4_PARUW Putative NADH-ubiquinone oxidoreductase chain M  
There are 3 proteins, 0 clams and 3 pclms in group 43 

group44: 

Protein ID Q6M9R2 is from pclm and is a |Q6M9R2_PARUW Putative uncharacterized protein  
Protein ID Q6MCH5 is from pclm and is a |Q6MCH5_PARUW Putative uncharacterized protein  
Protein ID Q6MDU7 is from pclm and is a |Q6MDU7_PARUW Putative uncharacterized protein  
There are 3 proteins, 0 clams and 3 pclms in group 44 

group45: 

Protein ID Q6M9R3 is from pclm and is a |Q6M9R3_PARUW Putative uncharacterized protein  
Protein ID Q6MCH4 is from pclm and is a |Q6MCH4_PARUW Putative uncharacterized protein  
Protein ID Q6MDU8 is from pclm and is a |Q6MDU8_PARUW Putative uncharacterized protein  
There are 3 proteins, 0 clams and 3 pclms in group 45 

group46: 

Protein ID Q6MBW0 is from pclm and is a |Q6MBW0_PARUW Putative uncharacterized protein  
Protein ID Q6MCS3 is from pclm and is a |Q6MCS3_PARUW Putative uncharacterized protein  
Protein ID Q6MBX9 is from pclm and is a |Q6MBX9_PARUW Putative uncharacterized protein  
There are 3 proteins, 0 clams and 3 pclms in group 46 

group47: 

Protein ID Q6MBF6 is from pclm and is a |Q6MBF6_PARUW Putative glycosyltransferase  
Protein ID Q6MDS1 is from pclm and is a |Q6MDS1_PARUW Putative uncharacterized protein  
Protein ID Q6MCS1 is from pclm and is a |Q6MCS1_PARUW Probable rhamnosyltransferase  
There are 3 proteins, 0 clams and 3 pclms in group 47 

group48: 

Protein ID Q6MEV2 is from pclm and is a |Q6MEV2_PARUW Putative O-linked N-acetylglucosamine transferase  
Protein ID Q6MEV3 is from pclm and is a |Q6MEV3_PARUW Putative O-linked N-acetylglucosamine transferase  
Protein ID Q6MEV4 is from pclm and is a |Q6MEV4_PARUW Putative O-linked N-acetylglucosamine transferase  
There are 3 proteins, 0 clams and 3 pclms in group 48 

group49: 

Protein ID Q6MAW6 is from pclm and is a |Q6MAW6_PARUW Putative ATP-dependent RNA helicase  
Protein ID Q6MBR0 is from pclm and is a |Q6MBR0_PARUW Putative ATP-dependent RNA helicase  
Protein ID Q6MCM6 is from pclm and is a |Q6MCM6_PARUW Putative uncharacterized protein  
There are 3 proteins, 0 clams and 3 pclms in group 49 

group50: 

Protein ID Q6M9V4 is from pclm and is a |Q6M9V4_PARUW Putative uncharacterized protein  
Protein ID Q6MB76 is from pclm and is a |Q6MB76_PARUW Putative uncharacterized protein  
Protein ID Q6M9T2 is from pclm and is a |Q6M9T2_PARUW Putative uncharacterized protein  
There are 3 proteins, 0 clams and 3 pclms in group 50 

group51: 

Protein ID Q6M9W8 is from pclm and is a |Q6M9W8_PARUW Putative uncharacterized protein  
Protein ID Q6MBB0 is from pclm and is a |Q6MBB0_PARUW Putative uncharacterized protein  
Protein ID Q6MBA8 is from pclm and is a |Q6MBA8_PARUW Putative uncharacterized protein  
There are 3 proteins, 0 clams and 3 pclms in group 51 

group52: 

Protein ID Q6MAN8 is from pclm and is a |Q6MAN8_PARUW Putative uncharacterized protein  
Protein ID Q6MBP6 is from pclm and is a |Q6MBP6_PARUW Putative uncharacterized protein  
Protein ID Q6MDI0 is from pclm and is a |Q6MDI0_PARUW Putative uncharacterized protein  
There are 3 proteins, 0 clams and 3 pclms in group 52 

group53: 

Protein ID Q6MBV6 is from pclm and is a |Q6MBV6_PARUW Putative outer membrane protein of AcrAB(MexAB)-OprM multidrug efflux pump  
Protein ID Q6MCT0 is from pclm and is a |Q6MCT0_PARUW Putative outer membrane protein  
Protein ID Q6MDS3 is from pclm and is a |Q6MDS3_PARUW Putative outer membrane protein, componenet of multidrug efflux systems  
There are 3 proteins, 0 clams and 3 pclms in group 53 

group54: 

Protein ID Q6M9K8 is from pclm and is a |Q6M9K8_PARUW Putative uncharacterized protein  
Protein ID Q6MBQ2 is from pclm and is a |Q6MBQ2_PARUW Putative uncharacterized protein  
Protein ID Q6M9K2 is from pclm and is a |Q6M9K2_PARUW Putative uncharacterized protein  
There are 3 proteins, 0 clams and 3 pclms in group 54 

group55: 

Protein ID Q6M9Z0 is from pclm and is a |Q6M9Z0_PARUW Putative uncharacterized protein  
Protein ID Q6MA08 is from pclm and is a |Q6MA08_PARUW Putative uncharacterized protein  
Protein ID Q6MCN9 is from pclm and is a |Q6MCN9_PARUW Putative uncharacterized protein  
There are 3 proteins, 0 clams and 3 pclms in group 55 

group56: 

Protein ID Q6M9T8 is from pclm and is a |Q6M9T8_PARUW Putative uncharacterized protein  
Protein ID Q6MB66 is from pclm and is a |Q6MB66_PARUW Putative uncharacterized protein  
Protein ID Q6MD93 is from pclm and is a |Q6MD93_PARUW Putative uncharacterized protein  
There are 3 proteins, 0 clams and 3 pclms in group 56 

group57: 

Protein ID Q6MCX2 is from pclm and is a |Q6MCX2_PARUW Putative uncharacterized protein  
Protein ID Q6MCX4 is from pclm and is a |Q6MCX4_PARUW Putative uncharacterized protein  
Protein ID Q6MCX3 is from pclm and is a |Q6MCX3_PARUW Putative uncharacterized protein  
There are 3 proteins, 0 clams and 3 pclms in group 57 

group58: 

Protein ID Q6MDS4 is from pclm and is a |Q6MDS4_PARUW Probable multidrug-efflux transport protein, acrB  
Protein ID Q6MEI7 is from pclm and is a |Q6MEI7_PARUW Probable cation efflux system membrane protein A  
Protein ID Q6MDJ2 is from pclm and is a |Q6MDJ2_PARUW Putative acriflavin resistance protein D  
There are 3 proteins, 0 clams and 3 pclms in group 58 

group59: 

Protein ID Q6M9S9 is from pclm and is a |Q6M9S9_PARUW Putative uncharacterized protein  
Protein ID Q6MBW8 is from pclm and is a |Q6MBW8_PARUW Putative uncharacterized protein  
Protein ID Q6MBH1 is from pclm and is a |Q6MBH1_PARUW Putative uncharacterized protein  
There are 3 proteins, 0 clams and 3 pclms in group 59 

group60: 

Protein ID Q6MB98 is from pclm and is a |Q6MB98_PARUW Putative uncharacterized protein  
Protein ID Q6MCG1 is from pclm and is a |Q6MCG1_PARUW Putative uncharacterized protein  
Protein ID Q6MCG2 is from pclm and is a |Q6MCG2_PARUW Putative uncharacterized protein  
There are 3 proteins, 0 clams and 3 pclms in group 60 

group61: 

Protein ID Q6M9T9 is from pclm and is a |Q6M9T9_PARUW Putative uncharacterized protein  
Protein ID Q6MBC1 is from pclm and is a |Q6MBC1_PARUW Putative uncharacterized protein  
Protein ID Q6MBC2 is from pclm and is a |Q6MBC2_PARUW Putative uncharacterized protein  
There are 3 proteins, 0 clams and 3 pclms in group 61 

group62: 

Protein ID Q6MCJ1 is from pclm and is a |Q6MCJ1_PARUW Putative uncharacterized protein  
Protein ID Q6MF76 is from pclm and is a |Q6MF76_PARUW Putative uncharacterized protein  
Protein ID Q6MAM3 is from pclm and is a |Q6MAM3_PARUW Putative uncharacterized protein  
There are 3 proteins, 0 clams and 3 pclms in group 62 

group63: 

Protein ID Q6MBB3 is from pclm and is a |Q6MBB3_PARUW Putative uncharacterized protein  
Protein ID Q6MCF9 is from pclm and is a |Q6MCF9_PARUW Putative uncharacterized protein  
Protein ID Q6M9T5 is from pclm and is a |Q6M9T5_PARUW Putative uncharacterized protein  
There are 3 proteins, 0 clams and 3 pclms in group 63 

group64: 

Protein ID Q6M9X2 is from pclm and is a |Q6M9X2_PARUW Putative uncharacterized protein  
Protein ID Q6MAD3 is from pclm and is a |Q6MAD3_PARUW Putative uncharacterized protein  
Protein ID Q6MAD0 is from pclm and is a |Q6MAD0_PARUW Putative uncharacterized protein  
There are 3 proteins, 0 clams and 3 pclms in group 64 

group65: 

Protein ID Q6M9M3 is from pclm and is a |Q6M9M3_PARUW Putative uncharacterized protein  
Protein ID Q6MDV9 is from pclm and is a |Q6MDV9_PARUW Putative uncharacterized protein  
Protein ID Q6MBS1 is from pclm and is a |Q6MBS1_PARUW Putative uncharacterized protein  
There are 3 proteins, 0 clams and 3 pclms in group 65 

group66: 

Protein ID Q6MAI2 is from pclm and is a |Q6MAI2_PARUW Putative uncharacterized protein  
Protein ID Q6MEH1 is from pclm and is a |Q6MEH1_PARUW Putative uncharacterized protein  
Protein ID Q6MC24 is from pclm and is a |Q6MC24_PARUW Putative uncharacterized protein  
There are 3 proteins, 0 clams and 3 pclms in group 66 

group67: 

Protein ID Q6MB52 is from pclm and is a |Q6MB52_PARUW Probable doc (Death on cure) protein of bacteriophage P1  
Protein ID Q6MCF4 is from pclm and is a |Q6MCF4_PARUW Putative death on curing protein  
Protein ID Q6MB69 is from pclm and is a |Q6MB69_PARUW Probable doc (Death on cure) protein of bacteriophage P1  
There are 3 proteins, 0 clams and 3 pclms in group 67 

group68: 

Protein ID Q6MB79 is from pclm and is a |Q6MB79_PARUW Putative uncharacterized protein  
Protein ID Q6MBB5 is from pclm and is a |Q6MBB5_PARUW Putative uncharacterized protein  
Protein ID Q6MB80 is from pclm and is a |Q6MB80_PARUW Putative uncharacterized protein  
There are 3 proteins, 0 clams and 3 pclms in group 68 

group69: 

Protein ID Q6MBC3 is from pclm and is a |Q6MBC3_PARUW Putative uncharacterized protein  
Protein ID Q6MCS2 is from pclm and is a |Q6MCS2_PARUW Putative uncharacterized protein  
Protein ID Q6MBY0 is from pclm and is a |Q6MBY0_PARUW Putative uncharacterized protein  
There are 3 proteins, 0 clams and 3 pclms in group 69 

group70: 

Protein ID Q3KLU0 is from clamand is a |Q3KLU0_CHLTA Polymorphic outer membrane protein  
Protein ID Q3KLU1 is from clamand is a |Q3KLU1_CHLTA Polymorphic outer membrane protein  
Protein ID Q3KLT9 is from clamand is a |Q3KLT9_CHLTA Polymorphic outer membrane protein  
There are 3 proteins, 3 clams and 0 pclms in group 70 

group71: 

Protein ID Q3KMK6 is from clamand is a |Q3KMK6_CHLTA Hypothetical membrane associated protein  
Protein ID Q3KMK7 is from clamand is a |Q3KMK7_CHLTA Hypothetical membrane associated protein  
Protein ID Q3KMI8 is from clamand is a |Q3KMI8_CHLTA Hypothetical membrane associated protein  
There are 3 proteins, 3 clams and 0 pclms in group 71 

group72: 

Protein ID Q3KMI9 is from clamand is a |Q3KMI9_CHLTA Uncharacterized protein  
Protein ID Q3KMK8 is from clamand is a |Q3KMK8_CHLTA Uncharacterized protein  
Protein ID Q3KMK5 is from clamand is a |Q3KMK5_CHLTA Hypothetical membrane associated protein  
There are 3 proteins, 3 clams and 0 pclms in group 72 

group73: 

Protein ID Q6MAL8 is from pclm and is a |Q6MAL8_PARUW Putative D-alanine/glycine transport protein, sodium-dependent  
Protein ID Q6MAL9 is from pclm and is a |Q6MAL9_PARUW Putative D-alanine/glycine transport protein, sodium-dependent  
There are 2 proteins, 0 clams and 2 pclms in group 73 

group74: 

Protein ID Q6MAV3 is from pclm and is a |Q6MAV3_PARUW Putative tylosin resistance protein  
Protein ID Q6MDW1 is from pclm and is a |Q6MDW1_PARUW Putative uncharacterized protein  
There are 2 proteins, 0 clams and 2 pclms in group 74 

group75: 

Protein ID Q6MB40 is from pclm and is a |Q6MB40_PARUW Putative heat shock protein 70, dnaK  
Protein ID Q6MDN4 is from pclm and is a |Q6MDN4_PARUW Putative heat shock protein 70 (Chaperone protein dnaK)  
There are 2 proteins, 0 clams and 2 pclms in group 75 

group76: 

Protein ID Q6MCD2 is from pclm and is a |Q6MCD2_PARUW Putative uncharacterized protein  
Protein ID Q6MCL8 is from pclm and is a |Q6MCL8_PARUW Putative uncharacterized protein  
There are 2 proteins, 0 clams and 2 pclms in group 76 

group77: 

Protein ID Q6MCN3 is from pclm and is a |Q6MCN3_PARUW Putative uncharacterized protein  
Protein ID Q6MFA0 is from pclm and is a |Q6MFA0_PARUW Putative uncharacterized protein  
There are 2 proteins, 0 clams and 2 pclms in group 77 

group78: 

Protein ID Q6MCP8 is from pclm and is a |Q6MCP8_PARUW Putative cationic amino acid transport protein  
Protein ID Q6MD03 is from pclm and is a |Q6MD03_PARUW Putative bumetanide-sensitive Na-K-Cl  
There are 2 proteins, 0 clams and 2 pclms in group 78 

group79: 

Protein ID Q6MEN4 is from pclm and is a |Q6MEN4_PARUW Probable ADP/ATP translocase  
Protein ID Q6MEN5 is from pclm and is a |Q6MEN5_PARUW Probable ADP/ATP translocase  
There are 2 proteins, 0 clams and 2 pclms in group 79 

group80: 

Protein ID Q6MA55 is from pclm and is a |DPO4_PARUW DNA polymerase IV  
Protein ID Q6MCK0 is from pclm and is a |Q6MCK0_PARUW Putative SOS mutagenesis and repair protein UmuC  
There are 2 proteins, 0 clams and 2 pclms in group 80 

group81: 

Protein ID Q6MDD0 is from pclm and is a |RLMN2_PARUW Probable dual-specificity RNA methyltransferase RlmN 2  
Protein ID Q6MED6 is from pclm and is a |RLMN1_PARUW Probable dual-specificity RNA methyltransferase RlmN 1  
There are 2 proteins, 0 clams and 2 pclms in group 81 

group82: 

Protein ID Q6MCH1 is from pclm and is a |Q6MCH1_PARUW Putative uncharacterized protein  
Protein ID Q6MCI9 is from pclm and is a |Q6MCI9_PARUW Putative uncharacterized protein  
There are 2 proteins, 0 clams and 2 pclms in group 82 

group83: 

Protein ID Q6MBR2 is from pclm and is a |Q6MBR2_PARUW Putative uncharacterized protein  
Protein ID Q6MBA6 is from pclm and is a |Q6MBA6_PARUW Putative uncharacterized protein  
There are 2 proteins, 0 clams and 2 pclms in group 83 

group84: 

Protein ID Q6MCR0 is from pclm and is a |Q6MCR0_PARUW Putative glutathione-regulated potassium-efflux system protein  
Protein ID Q6ME94 is from pclm and is a |Q6ME94_PARUW Putative glutathione-regulated potassium-efflux system protein  
There are 2 proteins, 0 clams and 2 pclms in group 84 

group85: 

Protein ID Q6M9Z7 is from pclm and is a |Q6M9Z7_PARUW Putative procollagen-lysine 5-dioxygenase  
Protein ID Q6MBZ1 is from pclm and is a |Q6MBZ1_PARUW Putative uncharacterized protein  
There are 2 proteins, 0 clams and 2 pclms in group 85 

group86: 

Protein ID Q6MDA2 is from pclm and is a |Q6MDA2_PARUW Putative uncharacterized protein  
Protein ID Q6MDY8 is from pclm and is a |Q6MDY8_PARUW Putative mutT protein  
There are 2 proteins, 0 clams and 2 pclms in group 86 

group87: 

Protein ID Q6MD86 is from pclm and is a |Q6MD86_PARUW Putative rhs core protein with extension  
Protein ID Q6MF99 is from pclm and is a |Q6MF99_PARUW Putative uncharacterized protein  
There are 2 proteins, 0 clams and 2 pclms in group 87 

group88: 

Protein ID Q6MB99 is from pclm and is a |Q6MB99_PARUW Putative uncharacterized protein  
Protein ID Q6MCG0 is from pclm and is a |Q6MCG0_PARUW Putative uncharacterized protein  
There are 2 proteins, 0 clams and 2 pclms in group 88 

group89: 

Protein ID Q6MBR4 is from pclm and is a |Q6MBR4_PARUW Putative uncharacterized protein  
Protein ID Q6MCP6 is from pclm and is a |Q6MCP6_PARUW Putative uncharacterized protein  
There are 2 proteins, 0 clams and 2 pclms in group 89 

group90: 

Protein ID Q6MC41 is from pclm and is a |Q6MC41_PARUW Putative uncharacterized protein  
Protein ID Q6MD13 is from pclm and is a |Q6MD13_PARUW Putative uncharacterized protein  
There are 2 proteins, 0 clams and 2 pclms in group 90 

group91: 

Protein ID Q6M9J5 is from pclm and is a |Q6M9J5_PARUW Putative uncharacterized protein  
Protein ID Q6MCI6 is from pclm and is a |Q6MCI6_PARUW Putative uncharacterized protein  
There are 2 proteins, 0 clams and 2 pclms in group 91 

group92: 

Protein ID Q6M9V1 is from pclm and is a |Q6M9V1_PARUW Putative uncharacterized protein  
Protein ID Q6MF61 is from pclm and is a |Q6MF61_PARUW Putative uncharacterized protein  
There are 2 proteins, 0 clams and 2 pclms in group 92 

group93: 

Protein ID Q6MDP5 is from pclm and is a |Q6MDP5_PARUW Putative uncharacterized protein  
Protein ID Q6MDP7 is from pclm and is a |Q6MDP7_PARUW Putative uncharacterized protein  
There are 2 proteins, 0 clams and 2 pclms in group 93 

group94: 

Protein ID Q6M9Y8 is from pclm and is a |Q6M9Y8_PARUW Putative uncharacterized protein  
Protein ID Q6M9Y9 is from pclm and is a |Q6M9Y9_PARUW Putative uncharacterized protein  
There are 2 proteins, 0 clams and 2 pclms in group 94 

group95: 

Protein ID Q6ME11 is from pclm and is a |Q6ME11_PARUW Putative uncharacterized protein  
Protein ID Q6ME12 is from pclm and is a |Q6ME12_PARUW Putative uncharacterized protein  
There are 2 proteins, 0 clams and 2 pclms in group 95 

group96: 

Protein ID Q6MAI3 is from pclm and is a |Q6MAI3_PARUW Putative uncharacterized protein  
Protein ID Q6MDT8 is from pclm and is a |Q6MDT8_PARUW Putative uncharacterized protein  
There are 2 proteins, 0 clams and 2 pclms in group 96 

group97: 

Protein ID Q6MAQ8 is from pclm and is a |Q6MAQ8_PARUW Putative uncharacterized protein  
Protein ID Q6MB61 is from pclm and is a |Q6MB61_PARUW Putative uncharacterized protein  
There are 2 proteins, 0 clams and 2 pclms in group 97 

group98: 

Protein ID Q6MDP6 is from pclm and is a |Q6MDP6_PARUW Putative uncharacterized protein  
Protein ID Q6MDP8 is from pclm and is a |Q6MDP8_PARUW Putative uncharacterized protein  
There are 2 proteins, 0 clams and 2 pclms in group 98 

group99: 

Protein ID Q6MCG5 is from pclm and is a |Q6MCG5_PARUW Putative uncharacterized protein  
Protein ID Q6MCG8 is from pclm and is a |Q6MCG8_PARUW Putative uncharacterized protein  
There are 2 proteins, 0 clams and 2 pclms in group 99 

group100: 

Protein ID Q6MA42 is from pclm and is a |Q6MA42_PARUW Putative uncharacterized protein  
Protein ID Q6MCM5 is from pclm and is a |Q6MCM5_PARUW Putative DNA ligase  
There are 2 proteins, 0 clams and 2 pclms in group 100 

group101: 

Protein ID Q6MB09 is from pclm and is a |Q6MB09_PARUW Putative uncharacterized protein  
Protein ID Q6MC40 is from pclm and is a |Q6MC40_PARUW Putative uncharacterized protein  
There are 2 proteins, 0 clams and 2 pclms in group 101 

group102: 

Protein ID Q6M9V2 is from pclm and is a |Q6M9V2_PARUW Putative uncharacterized protein  
Protein ID Q6M9W3 is from pclm and is a |Q6M9W3_PARUW Putative uncharacterized protein  
There are 2 proteins, 0 clams and 2 pclms in group 102 

group103: 

Protein ID Q6MBT4 is from pclm and is a |Q6MBT4_PARUW Putative uncharacterized protein  
Protein ID Q6MF05 is from pclm and is a |Q6MF05_PARUW Putative uncharacterized protein cicA  
There are 2 proteins, 0 clams and 2 pclms in group 103 

group104: 

Protein ID Q6ME65 is from pclm and is a |Q6ME65_PARUW Putative uncharacterized protein  
Protein ID Q6ME67 is from pclm and is a |Q6ME67_PARUW Putative uncharacterized protein  
There are 2 proteins, 0 clams and 2 pclms in group 104 

group105: 

Protein ID Q6MC31 is from pclm and is a |Q6MC31_PARUW Putative uncharacterized protein  
Protein ID Q6MCH7 is from pclm and is a |Q6MCH7_PARUW Putative uncharacterized protein  
There are 2 proteins, 0 clams and 2 pclms in group 105 

group106: 

Protein ID Q6M9Q5 is from pclm and is a |Q6M9Q5_PARUW Putative uncharacterized protein  
Protein ID Q6M9Q7 is from pclm and is a |Q6M9Q7_PARUW Putative uncharacterized protein  
There are 2 proteins, 0 clams and 2 pclms in group 106 

group107: 

Protein ID Q6MBI8 is from pclm and is a |Q6MBI8_PARUW Putative uncharacterized protein  
Protein ID Q6MCK2 is from pclm and is a |Q6MCK2_PARUW Putative uncharacterized protein  
There are 2 proteins, 0 clams and 2 pclms in group 107 

group108: 

Protein ID Q6MDB8 is from pclm and is a |Q6MDB8_PARUW Putative heptosyltransferase I  
Protein ID Q6MFA8 is from pclm and is a |Q6MFA8_PARUW Putative ADP-heptose--lipopolysaccharide heptosyltransferase II  
There are 2 proteins, 0 clams and 2 pclms in group 108 

group109: 

Protein ID Q6MBU4 is from pclm and is a |Q6MBU4_PARUW Putative uncharacterized protein  
Protein ID Q6MET1 is from pclm and is a |Q6MET1_PARUW Putative uncharacterized protein  
There are 2 proteins, 0 clams and 2 pclms in group 109 

group110: 

Protein ID Q6MB83 is from pclm and is a |Q6MB83_PARUW Putative uncharacterized protein  
Protein ID Q6MCF8 is from pclm and is a |Q6MCF8_PARUW Putative uncharacterized protein  
There are 2 proteins, 0 clams and 2 pclms in group 110 

group111: 

Protein ID Q6MBE6 is from pclm and is a |Q6MBE6_PARUW Putative uncharacterized protein  
Protein ID Q6MBE7 is from pclm and is a |Q6MBE7_PARUW Putative uncharacterized protein  
There are 2 proteins, 0 clams and 2 pclms in group 111 

group112: 

Protein ID Q6M9M4 is from pclm and is a |Q6M9M4_PARUW Putative uncharacterized protein  
Protein ID Q6MDV8 is from pclm and is a |Q6MDV8_PARUW Putative uncharacterized protein  
There are 2 proteins, 0 clams and 2 pclms in group 112 

group113: 

Protein ID Q6MCW8 is from pclm and is a |Q6MCW8_PARUW Putative uncharacterized protein  
Protein ID Q6MDK2 is from pclm and is a |NFI_PARUW Endonuclease V  
There are 2 proteins, 0 clams and 2 pclms in group 113 

group114: 

Protein ID Q6MEJ1 is from pclm and is a |Q6MEJ1_PARUW Probable glycine dehydrogenase (Decarboxylating) P protein subunit 2  
Protein ID Q6MEJ2 is from pclm and is a |GCSPA_PARUW Probable glycine dehydrogenase (decarboxylating) subunit 1  
There are 2 proteins, 0 clams and 2 pclms in group 114 

group115: 

Protein ID Q6MB67 is from pclm and is a |Q6MB67_PARUW Putative uncharacterized protein  
Protein ID Q6MCF2 is from pclm and is a |Q6MCF2_PARUW Putative uncharacterized protein  
There are 2 proteins, 0 clams and 2 pclms in group 115 

group116: 

Protein ID Q6M9T6 is from pclm and is a |Q6M9T6_PARUW Putative uncharacterized protein  
Protein ID Q6MBB1 is from pclm and is a |Q6MBB1_PARUW Putative uncharacterized protein  
There are 2 proteins, 0 clams and 2 pclms in group 116 

group117: 

Protein ID Q6MC52 is from pclm and is a |Q6MC52_PARUW Putative uncharacterized protein  
Protein ID Q6MC56 is from pclm and is a |Q6MC56_PARUW Putative uncharacterized protein  
There are 2 proteins, 0 clams and 2 pclms in group 117 

group118: 

Protein ID Q6M9S3 is from pclm and is a |Q6M9S3_PARUW Putative uncharacterized protein  
Protein ID Q6MBW3 is from pclm and is a |Q6MBW3_PARUW Putative uncharacterized protein  
There are 2 proteins, 0 clams and 2 pclms in group 118 

group119: 

Protein ID Q6MCH3 is from pclm and is a |Q6MCH3_PARUW Putative uncharacterized protein  
Protein ID Q6MF63 is from pclm and is a |Q6MF63_PARUW Putative uncharacterized protein  
There are 2 proteins, 0 clams and 2 pclms in group 119 

group120: 

Protein ID Q6M9Z3 is from pclm and is a |Q6M9Z3_PARUW Putative uncharacterized protein  
Protein ID Q6MCW4 is from pclm and is a |Q6MCW4_PARUW Putative uncharacterized protein  
There are 2 proteins, 0 clams and 2 pclms in group 120 

group121: 

Protein ID Q6MBH4 is from pclm and is a |Q6MBH4_PARUW Putative uncharacterized protein  
Protein ID Q6MCH2 is from pclm and is a |Q6MCH2_PARUW Putative uncharacterized protein  
There are 2 proteins, 0 clams and 2 pclms in group 121 

group122: 

Protein ID Q6MBE3 is from pclm and is a |Q6MBE3_PARUW Putative uncharacterized protein  
Protein ID Q6MBE4 is from pclm and is a |Q6MBE4_PARUW Putative uncharacterized protein  
There are 2 proteins, 0 clams and 2 pclms in group 122 

group123: 

Protein ID Q6MCA4 is from pclm and is a |Q6MCA4_PARUW Putative uncharacterized protein  
Protein ID Q6MCA5 is from pclm and is a |Q6MCA5_PARUW Putative uncharacterized protein  
There are 2 proteins, 0 clams and 2 pclms in group 123 

group124: 

Protein ID Q6MA72 is from pclm and is a |Q6MA72_PARUW Putative uncharacterized protein  
Protein ID Q6MD50 is from pclm and is a |Q6MD50_PARUW Putative uncharacterized protein  
There are 2 proteins, 0 clams and 2 pclms in group 124 

group125: 

Protein ID Q6MA04 is from pclm and is a |Q6MA04_PARUW Putative uncharacterized protein  
Protein ID Q6MDC7 is from pclm and is a |Q6MDC7_PARUW Putative uncharacterized protein  
There are 2 proteins, 0 clams and 2 pclms in group 125 

group126: 

Protein ID Q6MBB7 is from pclm and is a |Q6MBB7_PARUW Putative uncharacterized protein  
Protein ID Q6MBW9 is from pclm and is a |Q6MBW9_PARUW Putative uncharacterized protein  
There are 2 proteins, 0 clams and 2 pclms in group 126 

group127: 

Protein ID Q6MA05 is from pclm and is a |Q6MA05_PARUW Putative uncharacterized protein  
Protein ID Q6MDC6 is from pclm and is a |Q6MDC6_PARUW Putative uncharacterized protein  
There are 2 proteins, 0 clams and 2 pclms in group 127 

group128: 

Protein ID Q6MBA2 is from pclm and is a |Q6MBA2_PARUW Putative F pilus assembly protein traE  
Protein ID Q6MCJ3 is from pclm and is a |Q6MCJ3_PARUW Putative uncharacterized protein  
There are 2 proteins, 0 clams and 2 pclms in group 128 

group129: 

Protein ID Q6MB73 is from pclm and is a |Q6MB73_PARUW Putative uncharacterized protein  
Protein ID Q6MB77 is from pclm and is a |Q6MB77_PARUW Putative uncharacterized protein  
There are 2 proteins, 0 clams and 2 pclms in group 129 

group130: 

Protein ID Q6MF69 is from pclm and is a |Q6MF69_PARUW Putative uncharacterized protein  
Protein ID Q6MF82 is from pclm and is a |Q6MF82_PARUW Putative uncharacterized protein  
There are 2 proteins, 0 clams and 2 pclms in group 130 

group131: 

Protein ID Q6MAN7 is from pclm and is a |Q6MAN7_PARUW Putative uncharacterized protein  
Protein ID Q6MAR1 is from pclm and is a |Q6MAR1_PARUW Putative uncharacterized protein  
There are 2 proteins, 0 clams and 2 pclms in group 131 

group132: 

Protein ID Q6MAD1 is from pclm and is a |Q6MAD1_PARUW Putative uncharacterized protein  
Protein ID Q6MAD2 is from pclm and is a |Q6MAD2_PARUW Putative uncharacterized protein  
There are 2 proteins, 0 clams and 2 pclms in group 132 

group133: 

Protein ID Q6MB96 is from pclm and is a |Q6MB96_PARUW Putative uncharacterized protein  
Protein ID Q6MCJ2 is from pclm and is a |Q6MCJ2_PARUW Putative uncharacterized protein  
There are 2 proteins, 0 clams and 2 pclms in group 133 

group134: 

Protein ID Q6MDI3 is from pclm and is a |Q6MDI3_PARUW Putative beta-1,4-galactosyltransferase  
Protein ID Q6MDI4 is from pclm and is a |Q6MDI4_PARUW Putative uncharacterized protein  
There are 2 proteins, 0 clams and 2 pclms in group 134 

group135: 

Protein ID Q6M9T7 is from pclm and is a |Q6M9T7_PARUW Putative uncharacterized protein  
Protein ID Q6MBB2 is from pclm and is a |Q6MBB2_PARUW Putative uncharacterized protein  
There are 2 proteins, 0 clams and 2 pclms in group 135 

group136: 

Protein ID Q6MD25 is from pclm and is a |Q6MD25_PARUW Putative uncharacterized protein  
Protein ID Q6MEE3 is from pclm and is a |Q6MEE3_PARUW Putative uncharacterized protein  
There are 2 proteins, 0 clams and 2 pclms in group 136 

group137: 

Protein ID Q6MAM8 is from pclm and is a |Q6MAM8_PARUW Putative uncharacterized protein  
Protein ID Q6MEL2 is from pclm and is a |Q6MEL2_PARUW Putative uncharacterized protein  
There are 2 proteins, 0 clams and 2 pclms in group 137 

group138: 

Protein ID Q6MC28 is from pclm and is a |Q6MC28_PARUW Putative uncharacterized protein  
Protein ID Q6MCM2 is from pclm and is a |Q6MCM2_PARUW Probable yciF protein  
There are 2 proteins, 0 clams and 2 pclms in group 138 

group139: 

Protein ID Q6MCF1 is from pclm and is a |Q6MCF1_PARUW Putative uncharacterized protein  
Protein ID Q6MCI4 is from pclm and is a |Q6MCI4_PARUW Putative uncharacterized protein  
There are 2 proteins, 0 clams and 2 pclms in group 139 

group140: 

Protein ID Q6M9S5 is from pclm and is a |Q6M9S5_PARUW Putative uncharacterized protein  
Protein ID Q6MBW5 is from pclm and is a |Q6MBW5_PARUW Putative uncharacterized protein  
There are 2 proteins, 0 clams and 2 pclms in group 140 

group141: 

Protein ID Q6MCD6 is from pclm and is a |Q6MCD6_PARUW Putative uncharacterized protein  
Protein ID Q6MCD7 is from pclm and is a |Q6MCD7_PARUW Putative uncharacterized protein  
There are 2 proteins, 0 clams and 2 pclms in group 141 

group142: 

Protein ID Q6M9R4 is from pclm and is a |Q6M9R4_PARUW Putative uncharacterized protein  
Protein ID Q6MBU5 is from pclm and is a |Q6MBU5_PARUW Putative uncharacterized protein  
There are 2 proteins, 0 clams and 2 pclms in group 142 

group143: 

Protein ID Q6M9V3 is from pclm and is a |Q6M9V3_PARUW Putative uncharacterized protein  
Protein ID Q6M9W2 is from pclm and is a |Q6M9W2_PARUW Putative uncharacterized protein  
There are 2 proteins, 0 clams and 2 pclms in group 143 

group144: 

Protein ID Q6MDJ0 is from pclm and is a |Q6MDJ0_PARUW Putative outer membrane protein TolC  
Protein ID Q6MEI5 is from pclm and is a |Q6MEI5_PARUW Putative cation efflux system membrane protein C  
There are 2 proteins, 0 clams and 2 pclms in group 144 

group145: 

Protein ID Q6M9Q6 is from pclm and is a |Q6M9Q6_PARUW Putative uncharacterized protein  
Protein ID Q6M9Q8 is from pclm and is a |Q6M9Q8_PARUW Putative uncharacterized protein  
There are 2 proteins, 0 clams and 2 pclms in group 145 

group146: 

Protein ID Q6MCB7 is from pclm and is a |Q6MCB7_PARUW Carbonic anhydrase  
Protein ID Q6MCP5 is from pclm and is a |Q6MCP5_PARUW Carbonic anhydrase  
There are 2 proteins, 0 clams and 2 pclms in group 146 

group147: 

Protein ID Q6MB84 is from pclm and is a |Q6MB84_PARUW Putative conjugative transfer protein traD  
Protein ID Q6MCF6 is from pclm and is a |Q6MCF6_PARUW Putative uncharacterized protein  
There are 2 proteins, 0 clams and 2 pclms in group 147 

group148: 

Protein ID Q3KKG8 is from clamand is a |CDUB1_CHLTA Deubiquitinase and deneddylase Dub1  
Protein ID Q3KKG9 is from clamand is a |CDUB2_CHLTA Deubiquitinase and deneddylase Dub2  
There are 2 proteins, 2 clams and 0 pclms in group 148 

group149: 

Protein ID Q3KKS5 is from clamand is a |Q3KKS5_CHLTA Biotin synthase  
Protein ID Q3KLS4 is from clamand is a |Q3KLS4_CHLTA Biotin synthase  
There are 2 proteins, 2 clams and 0 pclms in group 149 

group150: 

Protein ID Q3KMX0 is from clamand is a |Q3KMX0_CHLTA Uncharacterized protein  
Protein ID Q3KMX1 is from clamand is a |Q3KMX1_CHLTA Uncharacterized protein  
There are 2 proteins, 2 clams and 0 pclms in group 150 

group151: 

Protein ID Q3KKY1 is from clamand is a |Q3KKY1_CHLTA Outer membrane protein B  
Protein ID Q3KL13 is from clamand is a |Q3KL13_CHLTA Major outer membrane protein  
There are 2 proteins, 2 clams and 0 pclms in group 151 

group152: 

Protein ID Q3KKH0 is from clamand is a |GLGB_CHLTA 1,4-alpha-glucan branching enzyme GlgB  
Protein ID Q6MAB4 is from pclm and is a |GLGB_PARUW 1,4-alpha-glucan branching enzyme GlgB  
There are 2 proteins, 1 clams and 1 pclms in group 152 

group153: 

Protein ID Q3KKH1 is from clamand is a |Q3KKH1_CHLTA Hypothetical membrane associated protein  
Protein ID Q6MAB3 is from pclm and is a |Q6MAB3_PARUW Putative uncharacterized protein  
There are 2 proteins, 1 clams and 1 pclms in group 153 

group154: 

Protein ID Q3KKH2 is from clamand is a |Q3KKH2_CHLTA Tyrosine recombinase XerD  
Protein ID Q6MD42 is from pclm and is a |Q6MD42_PARUW Tyrosine recombinase XerC  
There are 2 proteins, 1 clams and 1 pclms in group 154 

group155: 

Protein ID Q3KKH5 is from clamand is a |Q3KKH5_CHLTA Type III secretion chaperone  
Protein ID Q6MD38 is from pclm and is a |Q6MD38_PARUW Putative regulatory protein, involved in type III secretion lcrH, sycD  
There are 2 proteins, 1 clams and 1 pclms in group 155 

group156: 

Protein ID Q3KKH8 is from clamand is a |ISPH_CHLTA 4-hydroxy-3-methylbut-2-enyl diphosphate reductase  
Protein ID Q6MC97 is from pclm and is a |ISPH_PARUW 4-hydroxy-3-methylbut-2-enyl diphosphate reductase  
There are 2 proteins, 1 clams and 1 pclms in group 156 

group157: 

Protein ID Q3KKH9 is from clamand is a |Q3KKH9_CHLTA Periplasmic protease  
Protein ID Q6MCQ9 is from pclm and is a |Q6MCQ9_PARUW Putative CPAF (Chlamydia protease-like activity factor)  
There are 2 proteins, 1 clams and 1 pclms in group 157 

group158: 

Protein ID Q3KKI2 is from clamand is a |Q3KKI2_CHLTA Sulfate transporter  
Protein ID Q6MB47 is from pclm and is a |Q6MB47_PARUW Putative sulfate transport protein  
There are 2 proteins, 1 clams and 1 pclms in group 158 

group159: 

Protein ID Q3KKI3 is from clamand is a |Q3KKI3_CHLTA Fumarate hydratase class II  
Protein ID Q6MAL5 is from pclm and is a |Q6MAL5_PARUW Fumarate hydratase class II  
There are 2 proteins, 1 clams and 1 pclms in group 159 

group160: 

Protein ID Q3KKI4 is from clamand is a |Q3KKI4_CHLTA ABC transporter permease protein  
Protein ID Q6MDN9 is from pclm and is a |Q6MDN9_PARUW Putative uncharacterized protein  
There are 2 proteins, 1 clams and 1 pclms in group 160 

group161: 

Protein ID Q3KKI7 is from clamand is a |Q3KKI7_CHLTA Methionine aminopeptidase  
Protein ID Q6MD45 is from pclm and is a |Q6MD45_PARUW Methionine aminopeptidase  
There are 2 proteins, 1 clams and 1 pclms in group 161 

group162: 

Protein ID Q3KKI9 is from clamand is a |Q3KKI9_CHLTA Uncharacterized protein  
Protein ID Q6MAU0 is from pclm and is a |Q6MAU0_PARUW Putative uncharacterized protein  
There are 2 proteins, 1 clams and 1 pclms in group 162 

group163: 

Protein ID Q3KKJ4 is from clamand is a |Q3KKJ4_CHLTA Hypothetical cytosolic protein  
Protein ID Q6MDH6 is from pclm and is a |Q6MDH6_PARUW Putative uncharacterized protein  
There are 2 proteins, 1 clams and 1 pclms in group 163 

group164: 

Protein ID Q3KKJ5 is from clamand is a |Q3KKJ5_CHLTA tRNA-specific adenosine deaminase  
Protein ID Q6MDH7 is from pclm and is a |Q6MDH7_PARUW tRNA-specific adenosine deaminase  
There are 2 proteins, 1 clams and 1 pclms in group 164 

group165: 

Protein ID Q3KKJ6 is from clamand is a |RS15_CHLTA 30S ribosomal protein S15  
Protein ID Q6MDI1 is from pclm and is a |RS15_PARUW 30S ribosomal protein S15  
There are 2 proteins, 1 clams and 1 pclms in group 165 

group166: 

Protein ID Q3KKJ7 is from clamand is a |PNP_CHLTA Polyribonucleotide nucleotidyltransferase  
Protein ID Q6MDI2 is from pclm and is a |PNP_PARUW Polyribonucleotide nucleotidyltransferase  
There are 2 proteins, 1 clams and 1 pclms in group 166 

group167: 

Protein ID Q3KKJ8 is from clamand is a |Q3KKJ8_CHLTA ATP-dependent zinc metalloprotease FtsH  
Protein ID Q6MDI5 is from pclm and is a |FTSH_PARUW ATP-dependent zinc metalloprotease FtsH  
There are 2 proteins, 1 clams and 1 pclms in group 167 

group168: 

Protein ID Q3KKJ9 is from clamand is a |TILS_CHLTA tRNA(Ile)-lysidine synthase  
Protein ID Q6MDI6 is from pclm and is a |TILS_PARUW tRNA(Ile)-lysidine synthase  
There are 2 proteins, 1 clams and 1 pclms in group 168 

group169: 

Protein ID Q3KKK1 is from clamand is a |Q3KKK1_CHLTA Uncharacterized protein  
Protein ID Q6MDI9 is from pclm and is a |Q6MDI9_PARUW Putative uncharacterized protein  
There are 2 proteins, 1 clams and 1 pclms in group 169 

group170: 

Protein ID Q3KKK3 is from clamand is a |SYFA_CHLTA Phenylalanine--tRNA ligase alpha subunit  
Protein ID Q6MDC0 is from pclm and is a |SYFA_PARUW Phenylalanine--tRNA ligase alpha subunit  
There are 2 proteins, 1 clams and 1 pclms in group 170 

group171: 

Protein ID Q3KKK4 is from clamand is a |RL20_CHLTA 50S ribosomal protein L20  
Protein ID Q6MDC1 is from pclm and is a |RL20_PARUW 50S ribosomal protein L20  
There are 2 proteins, 1 clams and 1 pclms in group 171 

group172: 

Protein ID Q3KKK5 is from clamand is a |RL35_CHLTA 50S ribosomal protein L35  
Protein ID Q6MDC2 is from pclm and is a |RL35_PARUW 50S ribosomal protein L35  
There are 2 proteins, 1 clams and 1 pclms in group 172 

group173: 

Protein ID Q3KKK6 is from clamand is a |Q3KKK6_CHLTA Translation initiation factor IF-3  
Protein ID Q6MDC3 is from pclm and is a |Q6MDC3_PARUW Translation initiation factor IF-3  
There are 2 proteins, 1 clams and 1 pclms in group 173 

group174: 

Protein ID Q3KKK7 is from clamand is a |NUSB_CHLTA N utilization substance protein B homolog  
Protein ID Q6MAQ2 is from pclm and is a |Q6MAQ2_PARUW N utilization substance protein B homolog  
There are 2 proteins, 1 clams and 1 pclms in group 174 

group175: 

Protein ID Q3KKK8 is from clamand is a |MURB_CHLTA UDP-N-acetylenolpyruvoylglucosamine reductase  
Protein ID Q6MAQ1 is from pclm and is a |MURB_PARUW UDP-N-acetylenolpyruvoylglucosamine reductase  
There are 2 proteins, 1 clams and 1 pclms in group 175 

group176: 

Protein ID Q3KKK9 is from clamand is a |Q3KKK9_CHLTA SAM-dependent methyltransferase  
Protein ID Q6MAQ5 is from pclm and is a |Q6MAQ5_PARUW Putative uncharacterized protein  
There are 2 proteins, 1 clams and 1 pclms in group 176 

group177: 

Protein ID Q3KKL0 is from clamand is a |TRMB_CHLTA tRNA (guanine-N(7)-)-methyltransferase  
Protein ID Q6MBP0 is from pclm and is a |TRMB_PARUW tRNA (guanine-N(7)-)-methyltransferase  
There are 2 proteins, 1 clams and 1 pclms in group 177 

group178: 

Protein ID Q3KKL1 is from clamand is a |Q3KKL1_CHLTA Ribonucleoside-diphosphate reductase subunit beta  
Protein ID Q6MBH6 is from pclm and is a |Q6MBH6_PARUW Probable ribonucleoside-diphosphate reductase small chain  
There are 2 proteins, 1 clams and 1 pclms in group 178 

group179: 

Protein ID Q3KKL2 is from clamand is a |Q3KKL2_CHLTA Ribonucleoside-diphosphate reductase  
Protein ID Q6MBH7 is from pclm and is a |Q6MBH7_PARUW Ribonucleoside-diphosphate reductase  
There are 2 proteins, 1 clams and 1 pclms in group 179 

group180: 

Protein ID Q3KKL3 is from clamand is a |Q3KKL3_CHLTA CDP-diacylglycerol--serine O-phosphatidyltransferase  
Protein ID Q6MBQ5 is from pclm and is a |Q6MBQ5_PARUW Putative CDPdiacylglycerol-serine O-phosphatidyltransferase  
There are 2 proteins, 1 clams and 1 pclms in group 180 

group181: 

Protein ID Q3KKL4 is from clamand is a |Q3KKL4_CHLTA RmuC family protein  
Protein ID Q6MDZ6 is from pclm and is a |Q6MDZ6_PARUW Putative uncharacterized protein  
There are 2 proteins, 1 clams and 1 pclms in group 181 

group182: 

Protein ID Q3KKL5 is from clamand is a |Q3KKL5_CHLTA Metalloprotease, insulinase family  
Protein ID Q6MBQ4 is from pclm and is a |Q6MBQ4_PARUW Putative uncharacterized protein  
There are 2 proteins, 1 clams and 1 pclms in group 182 

group183: 

Protein ID Q3KKL6 is from clamand is a |Q3KKL6_CHLTA DO serine protease  
Protein ID Q6MBN4 is from pclm and is a |Q6MBN4_PARUW Putative serine proteinase  
There are 2 proteins, 1 clams and 1 pclms in group 183 

group184: 

Protein ID Q3KKL7 is from clamand is a |Q3KKL7_CHLTA Succinyl-CoA ligase [ADP-forming] subunit alpha  
Protein ID Q6MBM8 is from pclm and is a |Q6MBM8_PARUW Succinyl-CoA ligase [ADP-forming] subunit alpha  
There are 2 proteins, 1 clams and 1 pclms in group 184 

group185: 

Protein ID Q3KKL8 is from clamand is a |SUCC_CHLTA Succinyl-CoA ligase [ADP-forming] subunit beta  
Protein ID Q6MBM7 is from pclm and is a |SUCC_PARUW Succinyl-CoA ligase [ADP-forming] subunit beta  
There are 2 proteins, 1 clams and 1 pclms in group 185 

group186: 

Protein ID Q3KKL9 is from clamand is a |Q3KKL9_CHLTA Signal recognition particle receptor FtsY  
Protein ID Q6MBM6 is from pclm and is a |Q6MBM6_PARUW Signal recognition particle receptor FtsY  
There are 2 proteins, 1 clams and 1 pclms in group 186 

group187: 

Protein ID Q3KKM4 is from clamand is a |Q3KKM4_CHLTA Glutamine--fructose-6-phosphate aminotransferase [isomerizing]  
Protein ID Q6MBL9 is from pclm and is a |Q6MBL9_PARUW Glutamine--fructose-6-phosphate aminotransferase [isomerizing]  
There are 2 proteins, 1 clams and 1 pclms in group 187 

group188: 

Protein ID Q3KKM5 is from clamand is a |GLMM_CHLTA Phosphoglucosamine mutase  
Protein ID Q6MBL8 is from pclm and is a |GLMM_PARUW Phosphoglucosamine mutase  
There are 2 proteins, 1 clams and 1 pclms in group 188 

group189: 

Protein ID Q3KKN0 is from clamand is a |PLSX_CHLTA Phosphate acyltransferase  
Protein ID Q6MBL1 is from pclm and is a |PLSX_PARUW Phosphate acyltransferase  
There are 2 proteins, 1 clams and 1 pclms in group 189 

group190: 

Protein ID Q3KKN1 is from clamand is a |RL32_CHLTA 50S ribosomal protein L32  
Protein ID Q6MBL0 is from pclm and is a |RL32_PARUW 50S ribosomal protein L32  
There are 2 proteins, 1 clams and 1 pclms in group 190 

group191: 

Protein ID Q3KKN2 is from clamand is a |Q3KKN2_CHLTA Hypothetical cytosolic protein  
Protein ID Q6MBK9 is from pclm and is a |Q6MBK9_PARUW Putative uncharacterized protein  
There are 2 proteins, 1 clams and 1 pclms in group 191 

group192: 

Protein ID Q3KKN3 is from clamand is a |Q3KKN3_CHLTA Ribonuclease E  
Protein ID Q6MBK8 is from pclm and is a |Q6MBK8_PARUW Putative ribonuclease G (Axial filament protein)  
There are 2 proteins, 1 clams and 1 pclms in group 192 

group193: 

Protein ID Q3KKN4 is from clamand is a |Q3KKN4_CHLTA Glycerol-3-phosphate acyltransferase  
Protein ID Q6MBK7 is from pclm and is a |Q6MBK7_PARUW Putative glycerol-3-phosphate acyltransferase  
There are 2 proteins, 1 clams and 1 pclms in group 193 

group194: 

Protein ID Q3KKN5 is from clamand is a |Q3KKN5_CHLTA Insulin-degrading enzyme  
Protein ID Q6MBK5 is from pclm and is a |Q6MBK5_PARUW Putative uncharacterized protein  
There are 2 proteins, 1 clams and 1 pclms in group 194 

group195: 

Protein ID Q3KKN7 is from clamand is a |ISPE_CHLTA 4-diphosphocytidyl-2-C-methyl-D-erythritol kinase  
Protein ID Q6MAT6 is from pclm and is a |ISPE_PARUW 4-diphosphocytidyl-2-C-methyl-D-erythritol kinase  
There are 2 proteins, 1 clams and 1 pclms in group 195 

group196: 

Protein ID Q3KKN8 is from clamand is a |RL9_CHLTA 50S ribosomal protein L9  
Protein ID Q6MAT5 is from pclm and is a |RL9_PARUW 50S ribosomal protein L9  
There are 2 proteins, 1 clams and 1 pclms in group 196 

group197: 

Protein ID Q3KKN9 is from clamand is a |RS18_CHLTA 30S ribosomal protein S18  
Protein ID Q6MAT4 is from pclm and is a |RS18_PARUW 30S ribosomal protein S18  
There are 2 proteins, 1 clams and 1 pclms in group 197 

group198: 

Protein ID Q3KKP0 is from clamand is a |RS6_CHLTA 30S ribosomal protein S6  
Protein ID Q6MAT3 is from pclm and is a |RS6_PARUW 30S ribosomal protein S6  
There are 2 proteins, 1 clams and 1 pclms in group 198 

group199: 

Protein ID Q3KKP1 is from clamand is a |PTH_CHLTA Peptidyl-tRNA hydrolase  
Protein ID Q6MAT2 is from pclm and is a |Q6MAT2_PARUW Peptidyl-tRNA hydrolase  
There are 2 proteins, 1 clams and 1 pclms in group 199 

group200: 

Protein ID Q3KKP2 is from clamand is a |RL25_CHLTA 50S ribosomal protein L25  
Protein ID Q6MAT1 is from pclm and is a |RL25_PARUW 50S ribosomal protein L25  
There are 2 proteins, 1 clams and 1 pclms in group 200 

group201: 

Protein ID Q3KKP3 is from clamand is a |GLGA_CHLTA Glycogen synthase  
Protein ID Q6MAS9 is from pclm and is a |GLGA_PARUW Glycogen synthase  
There are 2 proteins, 1 clams and 1 pclms in group 201 

group202: 

Protein ID Q3KKP4 is from clamand is a |Q3KKP4_CHLTA CDP-diacylglycerol--glycerol-3-phosphate 3-phosphatidyltransferase  
Protein ID Q6MAS8 is from pclm and is a |Q6MAS8_PARUW Putative phosphatidylglycerophosphate synthase (PGP synthase)  
There are 2 proteins, 1 clams and 1 pclms in group 202 

group203: 

Protein ID Q3KKP5 is from clamand is a |Q3KKP5_CHLTA Glycyl-tRNA synthetase  
Protein ID Q6MDD2 is from pclm and is a |Q6MDD2_PARUW Probable glycyl-tRNA synthetase  
There are 2 proteins, 1 clams and 1 pclms in group 203 

group204: 

Protein ID Q3KKP8 is from clamand is a |Q3KKP8_CHLTA DNA primase  
Protein ID Q6MDD5 is from pclm and is a |Q6MDD5_PARUW DNA primase  
There are 2 proteins, 1 clams and 1 pclms in group 204 

group205: 

Protein ID Q3KKQ0 is from clamand is a |MUTS_CHLTA DNA mismatch repair protein MutS  
Protein ID Q6MBV4 is from pclm and is a |MUTS_PARUW DNA mismatch repair protein MutS  
There are 2 proteins, 1 clams and 1 pclms in group 205 

group206: 

Protein ID Q3KKQ1 is from clamand is a |UVRC_CHLTA UvrABC system protein C  
Protein ID Q6MDC8 is from pclm and is a |UVRC_PARUW UvrABC system protein C  
There are 2 proteins, 1 clams and 1 pclms in group 206 

group207: 

Protein ID Q3KKQ2 is from clamand is a |Q3KKQ2_CHLTA Hypothetical cytosolic protein  
Protein ID Q6MAR7 is from pclm and is a |Q6MAR7_PARUW Putative uncharacterized protein  
There are 2 proteins, 1 clams and 1 pclms in group 207 

group208: 

Protein ID Q3KKQ4 is from clamand is a |Q3KKQ4_CHLTA Hypothetical membrane associated protein  
Protein ID Q6MAR8 is from pclm and is a |Q6MAR8_PARUW Putative uncharacterized protein  
There are 2 proteins, 1 clams and 1 pclms in group 208 

group209: 

Protein ID Q3KKQ5 is from clamand is a |RS14_CHLTA 30S ribosomal protein S14  
Protein ID Q6MAR9 is from pclm and is a |RS14_PARUW 30S ribosomal protein S14  
There are 2 proteins, 1 clams and 1 pclms in group 209 

group210: 

Protein ID Q3KKQ6 is from clamand is a |RL36_CHLTA 50S ribosomal protein L36  
Protein ID Q6MAS0 is from pclm and is a |RL36_PARUW 50S ribosomal protein L36  
There are 2 proteins, 1 clams and 1 pclms in group 210 

group211: 

Protein ID Q3KKQ7 is from clamand is a |RL34_CHLTA 50S ribosomal protein L34  
Protein ID Q6MAS1 is from pclm and is a |RL34_PARUW 50S ribosomal protein L34  
There are 2 proteins, 1 clams and 1 pclms in group 211 

group212: 

Protein ID Q3KKQ8 is from clamand is a |RNPA_CHLTA Ribonuclease P protein component  
Protein ID Q6MAS2 is from pclm and is a |Q6MAS2_PARUW Putative uncharacterized protein  
There are 2 proteins, 1 clams and 1 pclms in group 212 

group213: 

Protein ID Q3KKQ9 is from clamand is a |Q3KKQ9_CHLTA Protein disulfide isomerase  
Protein ID Q6MAS5 is from pclm and is a |Q6MAS5_PARUW Putative uncharacterized protein  
There are 2 proteins, 1 clams and 1 pclms in group 213 

group214: 

Protein ID Q3KKR0 is from clamand is a |SYC_CHLTA Cysteine--tRNA ligase  
Protein ID Q6MBU0 is from pclm and is a |SYC_PARUW Cysteine--tRNA ligase  
There are 2 proteins, 1 clams and 1 pclms in group 214 

group215: 

Protein ID Q3KKR1 is from clamand is a |SYK_CHLTA Lysine--tRNA ligase  
Protein ID Q6MBU7 is from pclm and is a |Q6MBU7_PARUW Lysine--tRNA ligase  
There are 2 proteins, 1 clams and 1 pclms in group 215 

group216: 

Protein ID Q3KKR4 is from clamand is a |Q3KKR4_CHLTA Primosomal protein N  
Protein ID Q6MBV0 is from pclm and is a |Q6MBV0_PARUW Putative primosomal protein N'  
There are 2 proteins, 1 clams and 1 pclms in group 216 

group217: 

Protein ID Q3KKR5 is from clamand is a |Q3KKR5_CHLTA 8-amino-7-oxononanoate synthase  
Protein ID Q6MD14 is from pclm and is a |Q6MD14_PARUW Probable 2-amino-3-ketobutyrate coenzyme A ligase (Glycine acetyltransferase)  
There are 2 proteins, 1 clams and 1 pclms in group 217 

group218: 

Protein ID Q3KKR6 is from clamand is a |Q3KKR6_CHLTA 2-acylglycerophosphoethanolamine acyltransferase  
Protein ID Q6MBT9 is from pclm and is a |Q6MBT9_PARUW Putative bifunctional AAS protein  
There are 2 proteins, 1 clams and 1 pclms in group 218 

group219: 

Protein ID Q3KKS1 is from clamand is a |Q3KKS1_CHLTA Phosphohydrolase (MutT/nudix family protein)  
Protein ID Q6MBT8 is from pclm and is a |Q6MBT8_PARUW Putative dGTP pyrophosphohydrolase, mutT  
There are 2 proteins, 1 clams and 1 pclms in group 219 

group220: 

Protein ID Q3KKS2 is from clamand is a |Q3KKS2_CHLTA 3-oxoacyl-[acyl-carrier-protein] synthase 2  
Protein ID Q6MBT7 is from pclm and is a |Q6MBT7_PARUW 3-oxoacyl-[acyl-carrier-protein] synthase 2  
There are 2 proteins, 1 clams and 1 pclms in group 220 

group221: 

Protein ID Q3KKS3 is from clamand is a |Q3KKS3_CHLTA Ribosomal silencing factor RsfS  
Protein ID Q6MBT6 is from pclm and is a |Q6MBT6_PARUW Ribosomal silencing factor RsfS  
There are 2 proteins, 1 clams and 1 pclms in group 221 

group222: 

Protein ID Q3KKS4 is from clamand is a |Q3KKS4_CHLTA Uncharacterized protein  
Protein ID Q6MBT3 is from pclm and is a |Q6MBT3_PARUW Putative uncharacterized protein  
There are 2 proteins, 1 clams and 1 pclms in group 222 

group223: 

Protein ID Q3KKS6 is from clamand is a |MIAA_CHLTA tRNA dimethylallyltransferase  
Protein ID Q6MBT2 is from pclm and is a |MIAA_PARUW tRNA dimethylallyltransferase  
There are 2 proteins, 1 clams and 1 pclms in group 223 

group224: 

Protein ID Q3KKT0 is from clamand is a |Q3KKT0_CHLTA UDP-N-acetylmuramate--alanine ligase  
Protein ID Q6MBS8 is from pclm and is a |MURC_PARUW UDP-N-acetylmuramate--L-alanine ligase  
There are 2 proteins, 1 clams and 1 pclms in group 224 

group225: 

Protein ID Q3KKT1 is from clamand is a |MURG_CHLTA UDP-N-acetylglucosamine--N-acetylmuramyl-(pentapeptide) pyrophosphoryl-undecaprenol N-acetylglucosamine transferase  
Protein ID Q6MBS7 is from pclm and is a |MURG_PARUW UDP-N-acetylglucosamine--N-acetylmuramyl-(pentapeptide) pyrophosphoryl-undecaprenol N-acetylglucosamine transferase  
There are 2 proteins, 1 clams and 1 pclms in group 225 

group226: 

Protein ID Q3KKT2 is from clamand is a |Q3KKT2_CHLTA FtsW  
Protein ID Q6MBS6 is from pclm and is a |Q6MBS6_PARUW Putative cell division protein ftsW  
There are 2 proteins, 1 clams and 1 pclms in group 226 

group227: 

Protein ID Q3KKT4 is from clamand is a |MURD_CHLTA UDP-N-acetylmuramoylalanine--D-glutamate ligase  
Protein ID Q6MBS4 is from pclm and is a |MURD_PARUW UDP-N-acetylmuramoylalanine--D-glutamate ligase  
There are 2 proteins, 1 clams and 1 pclms in group 227 

group228: 

Protein ID Q3KKT5 is from clamand is a |MRAY_CHLTA Phospho-N-acetylmuramoyl-pentapeptide-transferase  
Protein ID Q6MBS3 is from pclm and is a |MRAY_PARUW Phospho-N-acetylmuramoyl-pentapeptide-transferase  
There are 2 proteins, 1 clams and 1 pclms in group 228 

group229: 

Protein ID Q3KKT6 is from clamand is a |Q3KKT6_CHLTA UDP-N-acetylmuramoyl-tripeptide--D-alanyl-D-alanine ligase  
Protein ID Q6MBS2 is from pclm and is a |Q6MBS2_PARUW UDP-N-acetylmuramoyl-tripeptide--D-alanyl-D-alanine ligase  
There are 2 proteins, 1 clams and 1 pclms in group 229 

group230: 

Protein ID Q3KKU0 is from clamand is a |Q3KKU0_CHLTA Elongation factor P  
Protein ID Q6MAZ6 is from pclm and is a |EFP2_PARUW Elongation factor P 2  
There are 2 proteins, 1 clams and 1 pclms in group 230 

group231: 

Protein ID Q3KKU1 is from clamand is a |Q3KKU1_CHLTA AMP nucleosidase  
Protein ID Q6MAZ8 is from pclm and is a |Q6MAZ8_PARUW Putative AMP nucleosidase  
There are 2 proteins, 1 clams and 1 pclms in group 231 

group232: 

Protein ID Q3KKU2 is from clamand is a |Q3KKU2_CHLTA Transketolase  
Protein ID Q6MB11 is from pclm and is a |Q6MB11_PARUW Transketolase  
There are 2 proteins, 1 clams and 1 pclms in group 232 

group233: 

Protein ID Q3KKU4 is from clamand is a |SYA_CHLTA Alanine--tRNA ligase  
Protein ID Q6MB06 is from pclm and is a |SYA_PARUW Alanine--tRNA ligase  
There are 2 proteins, 1 clams and 1 pclms in group 233 

group234: 

Protein ID Q3KKU5 is from clamand is a |Q3KKU5_CHLTA Transcription-repair-coupling factor  
Protein ID Q6MB04 is from pclm and is a |Q6MB04_PARUW Transcription-repair-coupling factor  
There are 2 proteins, 1 clams and 1 pclms in group 234 

group235: 

Protein ID Q3KKU6 is from clamand is a |DCUP_CHLTA Uroporphyrinogen decarboxylase  
Protein ID Q6MB12 is from pclm and is a |DCUP_PARUW Uroporphyrinogen decarboxylase  
There are 2 proteins, 1 clams and 1 pclms in group 235 

group236: 

Protein ID Q3KKU8 is from clamand is a |Q3KKU8_CHLTA Protoporphyrinogen oxidase  
Protein ID Q6MB13 is from pclm and is a |Q6MB13_PARUW Putative protoporphyrinogen oxidase  
There are 2 proteins, 1 clams and 1 pclms in group 236 

group237: 

Protein ID Q3KKV1 is from clamand is a |Q3KKV1_CHLTA rRNA methyltransferase  
Protein ID Q6MAY1 is from pclm and is a |Y1544_PARUW Uncharacterized RNA methyltransferase pc1544  
There are 2 proteins, 1 clams and 1 pclms in group 237 

group238: 

Protein ID Q3KKV2 is from clamand is a |Q3KKV2_CHLTA YajC  
Protein ID Q6MAY2 is from pclm and is a |Q6MAY2_PARUW Putative preprotein translocase YajC subunit  
There are 2 proteins, 1 clams and 1 pclms in group 238 

group239: 

Protein ID Q3KKV3 is from clamand is a |NQRF_CHLTA Na(+)-translocating NADH-quinone reductase subunit F  
Protein ID Q6MAZ2 is from pclm and is a |Q6MAZ2_PARUW Probable Na(+)-translocating NADH-quinone reductase, chain F  
There are 2 proteins, 1 clams and 1 pclms in group 239 

group240: 

Protein ID Q3KKV5 is from clamand is a |Q3KKV5_CHLTA FtsK  
Protein ID Q6ME05 is from pclm and is a |Q6ME05_PARUW Putative multifunctional cell division protein ftsK  
There are 2 proteins, 1 clams and 1 pclms in group 240 

group241: 

Protein ID Q3KKV6 is from clamand is a |Q3KKV6_CHLTA Zn-dependent hydrolase  
Protein ID Q6ME06 is from pclm and is a |Q6ME06_PARUW Putative uncharacterized protein  
There are 2 proteins, 1 clams and 1 pclms in group 241 

group242: 

Protein ID Q3KKV9 is from clamand is a |Q3KKV9_CHLTA Na(+)-linked D-alanine glycine permease  
Protein ID Q6MDK3 is from pclm and is a |Q6MDK3_PARUW Putative D-alanine/glycine transport protein, sodium-dependent  
There are 2 proteins, 1 clams and 1 pclms in group 242 

group243: 

Protein ID Q3KKW0 is from clamand is a |Q3KKW0_CHLTA Hypothetical membrane associated protein  
Protein ID Q6MCN1 is from pclm and is a |Q6MCN1_PARUW Putative uncharacterized protein  
There are 2 proteins, 1 clams and 1 pclms in group 243 

group244: 

Protein ID Q3KKW2 is from clamand is a |RISB_CHLTA 6,7-dimethyl-8-ribityllumazine synthase  
Protein ID Q6MCT6 is from pclm and is a |RISB_PARUW 6,7-dimethyl-8-ribityllumazine synthase  
There are 2 proteins, 1 clams and 1 pclms in group 244 

group245: 

Protein ID Q3KKW3 is from clamand is a |Q3KKW3_CHLTA Riboflavin biosynthesis protein RibBA  
Protein ID Q6MCT5 is from pclm and is a |Q6MCT5_PARUW Riboflavin biosynthesis protein RibBA  
There are 2 proteins, 1 clams and 1 pclms in group 245 

group246: 

Protein ID Q3KKW4 is from clamand is a |Q3KKW4_CHLTA Riboflavin biosynthesis protein RibD  
Protein ID Q6MCD3 is from pclm and is a |Q6MCD3_PARUW Riboflavin biosynthesis protein RibD  
There are 2 proteins, 1 clams and 1 pclms in group 246 

group247: 

Protein ID Q3KKW5 is from clamand is a |SYS_CHLTA Serine--tRNA ligase  
Protein ID Q6MB37 is from pclm and is a |Q6MB37_PARUW Serine--tRNA ligase  
There are 2 proteins, 1 clams and 1 pclms in group 247 

group248: 

Protein ID Q3KKW8 is from clamand is a |Q3KKW8_CHLTA RodA  
Protein ID Q6MEV9 is from pclm and is a |Q6MEV9_PARUW Probable cell shape (Rod)-determining protein  
There are 2 proteins, 1 clams and 1 pclms in group 248 

group249: 

Protein ID Q3KKW9 is from clamand is a |Q3KKW9_CHLTA Biotin operon repressor  
Protein ID Q6MEW0 is from pclm and is a |Q6MEW0_PARUW Putative biotin-[acetyl-CoA-carboxylase] ligase/biotin repressor (Bifunctional)  
There are 2 proteins, 1 clams and 1 pclms in group 249 

group250: 

Protein ID Q3KKX1 is from clamand is a |Q3KKX1_CHLTA Pseudouridine synthase  
Protein ID Q6MEW5 is from pclm and is a |Q6MEW5_PARUW Pseudouridine synthase  
There are 2 proteins, 1 clams and 1 pclms in group 250 

group251: 

Protein ID Q3KKX2 is from clamand is a |GPMA_CHLTA 2,3-bisphosphoglycerate-dependent phosphoglycerate mutase  
Protein ID Q6MEW4 is from pclm and is a |GPMA_PARUW 2,3-bisphosphoglycerate-dependent phosphoglycerate mutase  
There are 2 proteins, 1 clams and 1 pclms in group 251 

group252: 

Protein ID Q3KKX3 is from clamand is a |Q3KKX3_CHLTA NifS-related protein  
Protein ID Q6MEW3 is from pclm and is a |Q6MEW3_PARUW Putative iron-sulfur cofactor synthesis protein/cysteine desulfurase nifS  
There are 2 proteins, 1 clams and 1 pclms in group 252 

group253: 

Protein ID Q3KKX4 is from clamand is a |Q3KKX4_CHLTA NifU  
Protein ID Q6MEW2 is from pclm and is a |Q6MEW2_PARUW Putative iron-sulfur cluster assembly protein nifU  
There are 2 proteins, 1 clams and 1 pclms in group 253 

group254: 

Protein ID Q3KKX9 is from clamand is a |Q3KKX9_CHLTA UDP-N-acetylglucosamine pyrophosphorylase  
Protein ID Q6MFA9 is from pclm and is a |Q6MFA9_PARUW Putative bifunctional protein UDP-N-acetylglucosamine pyrophosphorylases, Glucosamine-1-phosphate N-acetyltransferase  
There are 2 proteins, 1 clams and 1 pclms in group 254 

group255: 

Protein ID Q3KKY0 is from clamand is a |GPDA_CHLTA Glycerol-3-phosphate dehydrogenase [NAD(P)+]  
Protein ID Q6MF42 is from pclm and is a |GPDA_PARUW Glycerol-3-phosphate dehydrogenase [NAD(P)+]  
There are 2 proteins, 1 clams and 1 pclms in group 255 

group256: 

Protein ID Q3KKY4 is from clamand is a |Q3KKY4_CHLTA Phosphoenolpyruvate carboxykinase [GTP]  
Protein ID Q6MBF4 is from pclm and is a |Q6MBF4_PARUW Phosphoenolpyruvate carboxykinase [GTP]  
There are 2 proteins, 1 clams and 1 pclms in group 256 

group257: 

Protein ID Q3KKY5 is from clamand is a |Q3KKY5_CHLTA MreB  
Protein ID Q6MBF3 is from pclm and is a |Q6MBF3_PARUW Probable rod shape-determining protein mreB  
There are 2 proteins, 1 clams and 1 pclms in group 257 

group258: 

Protein ID Q3KKY6 is from clamand is a |Q3KKY6_CHLTA SWF/SNF family helicase  
Protein ID Q6MBF1 is from pclm and is a |Q6MBF1_PARUW Putative uncharacterized protein  
There are 2 proteins, 1 clams and 1 pclms in group 258 

group259: 

Protein ID Q3KKY7 is from clamand is a |TIG_CHLTA Trigger factor  
Protein ID Q6MBF0 is from pclm and is a |TIG_PARUW Trigger factor  
There are 2 proteins, 1 clams and 1 pclms in group 259 

group260: 

Protein ID Q3KKY8 is from clamand is a |CLPP2_CHLTA ATP-dependent Clp protease proteolytic subunit 2  
Protein ID Q6MBE9 is from pclm and is a |CLPP2_PARUW ATP-dependent Clp protease proteolytic subunit 2  
There are 2 proteins, 1 clams and 1 pclms in group 260 

group261: 

Protein ID Q3KKY9 is from clamand is a |CLPX_CHLTA ATP-dependent Clp protease ATP-binding subunit ClpX  
Protein ID Q6MBE8 is from pclm and is a |CLPX_PARUW ATP-dependent Clp protease ATP-binding subunit ClpX  
There are 2 proteins, 1 clams and 1 pclms in group 261 

group262: 

Protein ID Q3KKZ0 is from clamand is a |Q3KKZ0_CHLTA PolyA polymerase  
Protein ID Q6MEY5 is from pclm and is a |Q6MEY5_PARUW Putative poly A polymerase  
There are 2 proteins, 1 clams and 1 pclms in group 262 

group263: 

Protein ID Q3KKZ1 is from clamand is a |DER_CHLTA GTPase Der  
Protein ID Q6MB45 is from pclm and is a |DER_PARUW GTPase Der  
There are 2 proteins, 1 clams and 1 pclms in group 263 

group264: 

Protein ID Q3KKZ3 is from clamand is a |SECA_CHLTA Protein translocase subunit SecA  
Protein ID Q6MEX9 is from pclm and is a |SECA_PARUW Protein translocase subunit SecA  
There are 2 proteins, 1 clams and 1 pclms in group 264 

group265: 

Protein ID Q3KKZ5 is from clamand is a |PSD_CHLTA Phosphatidylserine decarboxylase proenzyme  
Protein ID Q6MFA2 is from pclm and is a |Q6MFA2_PARUW Phosphatidylserine decarboxylase proenzyme  
There are 2 proteins, 1 clams and 1 pclms in group 265 

group266: 

Protein ID Q3KKZ6 is from clamand is a |MNME_CHLTA tRNA modification GTPase MnmE  
Protein ID Q6MFA3 is from pclm and is a |MNME_PARUW tRNA modification GTPase MnmE  
There are 2 proteins, 1 clams and 1 pclms in group 266 

group267: 

Protein ID Q3KKZ7 is from clamand is a |Q3KKZ7_CHLTA Endonuclease III  
Protein ID Q6MFA4 is from pclm and is a |Q6MFA4_PARUW Endonuclease III  
There are 2 proteins, 1 clams and 1 pclms in group 267 

group268: 

Protein ID Q3KL01 is from clamand is a |PGK_CHLTA Phosphoglycerate kinase  
Protein ID Q6MEN6 is from pclm and is a |Q6MEN6_PARUW Phosphoglycerate kinase  
There are 2 proteins, 1 clams and 1 pclms in group 268 

group269: 

Protein ID Q3KL02 is from clamand is a |Q3KL02_CHLTA Low-affinity inorganic phosphate transporter  
Protein ID Q6MF26 is from pclm and is a |Q6MF26_PARUW Putative uncharacterized protein  
There are 2 proteins, 1 clams and 1 pclms in group 269 

group270: 

Protein ID Q3KL03 is from clamand is a |Q3KL03_CHLTA Putative pit accessory protein  
Protein ID Q6MF27 is from pclm and is a |Q6MF27_PARUW Putative uncharacterized protein  
There are 2 proteins, 1 clams and 1 pclms in group 270 

group271: 

Protein ID Q3KL04 is from clamand is a |Q3KL04_CHLTA ABC transport ATPase  
Protein ID Q6MF28 is from pclm and is a |Q6MF28_PARUW Probable ATP binding protein, component of oligopeptide permease, oppD  
There are 2 proteins, 1 clams and 1 pclms in group 271 

group272: 

Protein ID Q3KL05 is from clamand is a |Q3KL05_CHLTA ABC transport ATPase  
Protein ID Q6MF29 is from pclm and is a |Q6MF29_PARUW Probable ATP binding protein, component of oligopeptide permease, oppF  
There are 2 proteins, 1 clams and 1 pclms in group 272 

group273: 

Protein ID Q3KL06 is from clamand is a |Q3KL06_CHLTA ParB  
Protein ID Q6MF48 is from pclm and is a |Q6MF48_PARUW Putative chromosome partitioning protein  
There are 2 proteins, 1 clams and 1 pclms in group 273 

group274: 

Protein ID Q3KL07 is from clamand is a |Q3KL07_CHLTA Cysteine desulfurase  
Protein ID Q6MET3 is from pclm and is a |Q6MET3_PARUW Probable SufS L-cysteine desulfurase/L-selenocysteine lyase  
There are 2 proteins, 1 clams and 1 pclms in group 274 

group275: 

Protein ID Q3KL08 is from clamand is a |Q3KL08_CHLTA ABC transporter-associated protein  
Protein ID Q6MET4 is from pclm and is a |Q6MET4_PARUW Putative sufD  
There are 2 proteins, 1 clams and 1 pclms in group 275 

group276: 

Protein ID Q3KL09 is from clamand is a |Q3KL09_CHLTA ABC transporter ATP-binding protein  
Protein ID Q6MET5 is from pclm and is a |Q6MET5_PARUW Probable ABC transporter ATP-binding protein sufC  
There are 2 proteins, 1 clams and 1 pclms in group 276 

group277: 

Protein ID Q3KL10 is from clamand is a |Q3KL10_CHLTA ABC transporter-associated protein  
Protein ID Q6MET6 is from pclm and is a |Q6MET6_PARUW Probable ABC transporter protein sufB  
There are 2 proteins, 1 clams and 1 pclms in group 277 

group278: 

Protein ID Q3KL12 is from clamand is a |Q3KL12_CHLTA Penicillin-binding protein  
Protein ID Q6MEZ0 is from pclm and is a |Q6MEZ0_PARUW Putative uncharacterized protein  
There are 2 proteins, 1 clams and 1 pclms in group 278 

group279: 

Protein ID Q3KL14 is from clamand is a |RS2_CHLTA 30S ribosomal protein S2  
Protein ID Q6MEY9 is from pclm and is a |RS2_PARUW 30S ribosomal protein S2  
There are 2 proteins, 1 clams and 1 pclms in group 279 

group280: 

Protein ID Q3KL15 is from clamand is a |EFTS_CHLTA Elongation factor Ts  
Protein ID Q6MEY8 is from pclm and is a |EFTS_PARUW Elongation factor Ts  
There are 2 proteins, 1 clams and 1 pclms in group 280 

group281: 

Protein ID Q3KL16 is from clamand is a |PYRH_CHLTA Uridylate kinase  
Protein ID Q6M9Z8 is from pclm and is a |PYRH_PARUW Uridylate kinase  
There are 2 proteins, 1 clams and 1 pclms in group 281 

group282: 

Protein ID Q3KL17 is from clamand is a |RRF_CHLTA Ribosome-recycling factor  
Protein ID Q6M9Z9 is from pclm and is a |RRF_PARUW Ribosome-recycling factor  
There are 2 proteins, 1 clams and 1 pclms in group 282 

group283: 

Protein ID Q3KL18 is from clamand is a |Q3KL18_CHLTA ClpC ATPase  
Protein ID Q6MA00 is from pclm and is a |Q6MA00_PARUW Putative uncharacterized protein  
There are 2 proteins, 1 clams and 1 pclms in group 283 

group284: 

Protein ID Q3KL19 is from clamand is a |Q3KL19_CHLTA Arginine kinase  
Protein ID Q6MA01 is from pclm and is a |Q6MA01_PARUW Putative arginine kinase  
There are 2 proteins, 1 clams and 1 pclms in group 284 

group285: 

Protein ID Q3KL20 is from clamand is a |Q3KL20_CHLTA General secretion pathway protein D  
Protein ID Q6MB50 is from pclm and is a |Q6MB50_PARUW Putative component D of type II secretion pathway  
There are 2 proteins, 1 clams and 1 pclms in group 285 

group286: 

Protein ID Q3KL22 is from clamand is a |Q3KL22_CHLTA SctQ  
Protein ID Q6MBC5 is from pclm and is a |Q6MBC5_PARUW Putative flagellar motor switch protein (= type III secretion translocase SctQ)  
There are 2 proteins, 1 clams and 1 pclms in group 286 

group287: 

Protein ID Q3KL25 is from clamand is a |Q3KL25_CHLTA SctN  
Protein ID Q6MBC8 is from pclm and is a |Q6MBC8_PARUW Probable type III secretion pathway protein sctN  
There are 2 proteins, 1 clams and 1 pclms in group 287 

group288: 

Protein ID Q3KL27 is from clamand is a |Q3KL27_CHLTA Uncharacterized protein  
Protein ID Q6MBD2 is from pclm and is a |Q6MBD2_PARUW Putative uncharacterized protein  
There are 2 proteins, 1 clams and 1 pclms in group 288 

group289: 

Protein ID Q3KL29 is from clamand is a |Q3KL29_CHLTA Uncharacterized protein  
Protein ID Q6MBD3 is from pclm and is a |Q6MBD3_PARUW Putative uncharacterized protein  
There are 2 proteins, 1 clams and 1 pclms in group 289 

group290: 

Protein ID Q3KL30 is from clamand is a |Q3KL30_CHLTA Phosphopeptide binding protein  
Protein ID Q6MBD4 is from pclm and is a |Q6MBD4_PARUW Putative uncharacterized protein  
There are 2 proteins, 1 clams and 1 pclms in group 290 

group291: 

Protein ID Q3KL32 is from clamand is a |HEM1_CHLTA Glutamyl-tRNA reductase  
Protein ID Q6MEC8 is from pclm and is a |HEM1_PARUW Glutamyl-tRNA reductase  
There are 2 proteins, 1 clams and 1 pclms in group 291 

group292: 

Protein ID Q3KL33 is from clamand is a |Q3KL33_CHLTA DNA gyrase subunit B  
Protein ID Q6MEC5 is from pclm and is a |Q6MEC5_PARUW Putative DNA gyrase (Topoisomerase) chain B  
There are 2 proteins, 1 clams and 1 pclms in group 292 

group293: 

Protein ID Q3KL34 is from clamand is a |Q3KL34_CHLTA DNA gyrase subunit A  
Protein ID Q6MEC4 is from pclm and is a |Q6MEC4_PARUW Putative DNA gyrase (Topoisomerase) chain A  
There are 2 proteins, 1 clams and 1 pclms in group 293 

group294: 

Protein ID Q3KL35 is from clamand is a |Q3KL35_CHLTA UPF0109 protein CTA_0716  
Protein ID Q6MEB8 is from pclm and is a |Q6MEB8_PARUW UPF0109 protein pc0357  
There are 2 proteins, 1 clams and 1 pclms in group 294 

group295: 

Protein ID Q3KL36 is from clamand is a |Q3KL36_CHLTA Ribosomal large subunit pseudouridine synthase D  
Protein ID Q6MEC0 is from pclm and is a |Q6MEC0_PARUW Pseudouridine synthase  
There are 2 proteins, 1 clams and 1 pclms in group 295 

group296: 

Protein ID Q3KL39 is from clamand is a |KDSA_CHLTA 2-dehydro-3-deoxyphosphooctonate aldolase  
Protein ID Q6MEB3 is from pclm and is a |KDSA_PARUW 2-dehydro-3-deoxyphosphooctonate aldolase  
There are 2 proteins, 1 clams and 1 pclms in group 296 

group297: 

Protein ID Q3KL41 is from clamand is a |Q3KL41_CHLTA ABC transporter ATP-binding protein  
Protein ID Q6MEB0 is from pclm and is a |Q6MEB0_PARUW Putative uncharacterized protein  
There are 2 proteins, 1 clams and 1 pclms in group 297 

group298: 

Protein ID Q3KL43 is from clamand is a |Q3KL43_CHLTA Exodeoxyribonuclease V alpha chain  
Protein ID Q6MFB5 is from pclm and is a |Q6MFB5_PARUW Putative exodeoxyribonuclease V alpha chain recD  
There are 2 proteins, 1 clams and 1 pclms in group 298 

group299: 

Protein ID Q3KL45 is from clamand is a |RECA_CHLTA Protein RecA  
Protein ID Q6M9N0 is from pclm and is a |Q6M9N0_PARUW Protein RecA  
There are 2 proteins, 1 clams and 1 pclms in group 299 

group300: 

Protein ID Q3KL47 is from clamand is a |Q3KL47_CHLTA Hypothetical secreted protein  
Protein ID Q6M9N4 is from pclm and is a |Q6M9N4_PARUW Putative uncharacterized protein  
There are 2 proteins, 1 clams and 1 pclms in group 300 

group301: 

Protein ID Q3KL50 is from clamand is a |Q3KL50_CHLTA Integral membrane protein  
Protein ID Q6M9N7 is from pclm and is a |Q6M9N7_PARUW Putative uncharacterized protein  
There are 2 proteins, 1 clams and 1 pclms in group 301 

group302: 

Protein ID Q3KL51 is from clamand is a |Q3KL51_CHLTA tRNA-dihydrouridine synthase  
Protein ID Q6M9N8 is from pclm and is a |Q6M9N8_PARUW tRNA-dihydrouridine synthase  
There are 2 proteins, 1 clams and 1 pclms in group 302 

group303: 

Protein ID Q3KL52 is from clamand is a |Q3KL52_CHLTA DNA topoisomerase 1  
Protein ID Q6MF54 is from pclm and is a |Q6MF54_PARUW DNA topoisomerase 1  
There are 2 proteins, 1 clams and 1 pclms in group 303 

group304: 

Protein ID Q3KL53 is from clamand is a |Q3KL53_CHLTA Uncharacterized protein  
Protein ID Q6MEW9 is from pclm and is a |Q6MEW9_PARUW Putative uncharacterized protein  
There are 2 proteins, 1 clams and 1 pclms in group 304 

group305: 

Protein ID Q3KL54 is from clamand is a |Q3KL54_CHLTA Macrolide-efflux protein  
Protein ID Q6MFB8 is from pclm and is a |Q6MFB8_PARUW Putative uncharacterized protein  
There are 2 proteins, 1 clams and 1 pclms in group 305 

group306: 

Protein ID Q3KL56 is from clamand is a |Q3KL56_CHLTA Exodeoxyribonuclease V beta chain  
Protein ID Q6MFB6 is from pclm and is a |Q6MFB6_PARUW Putative exodeoxyribonuclease V beta chain  
There are 2 proteins, 1 clams and 1 pclms in group 306 

group307: 

Protein ID Q3KL57 is from clamand is a |Q3KL57_CHLTA Cell shape-determining protein  
Protein ID Q6MF58 is from pclm and is a |Q6MF58_PARUW Putative uncharacterized protein  
There are 2 proteins, 1 clams and 1 pclms in group 307 

group308: 

Protein ID Q3KL58 is from clamand is a |Q3KL58_CHLTA Aromatic-amino-acid aminotransferase  
Protein ID Q6MF56 is from pclm and is a |Q6MF56_PARUW Probable aspartate transaminase  
There are 2 proteins, 1 clams and 1 pclms in group 308 

group309: 

Protein ID Q3KL59 is from clamand is a |Q3KL59_CHLTA GreA  
Protein ID Q6MF39 is from pclm and is a |Q6MF39_PARUW Putative uncharacterized protein  
There are 2 proteins, 1 clams and 1 pclms in group 309 

group310: 

Protein ID Q3KL61 is from clamand is a |NQRA_CHLTA Na(+)-translocating NADH-quinone reductase subunit A  
Protein ID Q6MF30 is from pclm and is a |Q6MF30_PARUW Na(+)-translocating NADH-quinone reductase subunit A  
There are 2 proteins, 1 clams and 1 pclms in group 310 

group311: 

Protein ID Q3KL62 is from clamand is a |Q3KL62_CHLTA Delta-aminolevulinic acid dehydratase  
Protein ID Q6MF33 is from pclm and is a |Q6MF33_PARUW Delta-aminolevulinic acid dehydratase  
There are 2 proteins, 1 clams and 1 pclms in group 311 

group312: 

Protein ID Q3KL63 is from clamand is a |Q3KL63_CHLTA Cation efflux system protein  
Protein ID Q6MEX0 is from pclm and is a |Q6MEX0_PARUW Putative uncharacterized protein  
There are 2 proteins, 1 clams and 1 pclms in group 312 

group313: 

Protein ID Q3KL64 is from clamand is a |Q3KL64_CHLTA Uncharacterized protein  
Protein ID Q6M9L7 is from pclm and is a |Q6M9L7_PARUW Putative uncharacterized protein  
There are 2 proteins, 1 clams and 1 pclms in group 313 

group314: 

Protein ID Q3KL65 is from clamand is a |Q3KL65_CHLTA CpxR  
Protein ID Q6MA20 is from pclm and is a |Q6MA20_PARUW Putative two-component response regulator phoP  
There are 2 proteins, 1 clams and 1 pclms in group 314 

group315: 

Protein ID Q3KL66 is from clamand is a |Q3KL66_CHLTA Glucosamine-1-phosphate acetyltransferase  
Protein ID Q6M9M8 is from pclm and is a |Q6M9M8_PARUW Putative UDP-N-acetylglucosamine diphosphorylase  
There are 2 proteins, 1 clams and 1 pclms in group 315 

group316: 

Protein ID Q3KL67 is from clamand is a |Q3KL67_CHLTA Dimethylallyltransferase  
Protein ID Q6M9M9 is from pclm and is a |Q6M9M9_PARUW Putative geranyltranstransferase  
There are 2 proteins, 1 clams and 1 pclms in group 316 

group317: 

Protein ID Q3KL68 is from clamand is a |Y680_CHLTA UPF0176 protein CTA_0680  
Protein ID Q6ME97 is from pclm and is a |Y378_PARUW UPF0176 protein pc0378  
There are 2 proteins, 1 clams and 1 pclms in group 317 

group318: 

Protein ID Q3KL69 is from clamand is a |RS4_CHLTA 30S ribosomal protein S4  
Protein ID Q6MBF8 is from pclm and is a |RS4_PARUW 30S ribosomal protein S4  
There are 2 proteins, 1 clams and 1 pclms in group 318 

group319: 

Protein ID Q3KL70 is from clamand is a |END4_CHLTA Probable endonuclease 4  
Protein ID Q6MED0 is from pclm and is a |END4_PARUW Probable endonuclease 4  
There are 2 proteins, 1 clams and 1 pclms in group 319 

group320: 

Protein ID Q3KL71 is from clamand is a |Q3KL71_CHLTA MviN  
Protein ID Q6MED1 is from pclm and is a |Q6MED1_PARUW Putative uncharacterized protein  
There are 2 proteins, 1 clams and 1 pclms in group 320 

group321: 

Protein ID Q3KL72 is from clamand is a |Q3KL72_CHLTA CHLPN 76 kD protein-like  
Protein ID Q6MFC1 is from pclm and is a |Q6MFC1_PARUW Putative uncharacterized protein  
There are 2 proteins, 1 clams and 1 pclms in group 321 

group322: 

Protein ID Q3KL78 is from clamand is a |RS20_CHLTA 30S ribosomal protein S20  
Protein ID Q6MEZ3 is from pclm and is a |RS20_PARUW 30S ribosomal protein S20  
There are 2 proteins, 1 clams and 1 pclms in group 322 

group323: 

Protein ID Q3KL80 is from clamand is a |Q3KL80_CHLTA RNA polymerase sigma factor SigA  
Protein ID Q6MEU8 is from pclm and is a |Q6MEU8_PARUW RNA polymerase sigma factor SigA  
There are 2 proteins, 1 clams and 1 pclms in group 323 

group324: 

Protein ID Q3KL82 is from clamand is a |Q3KL82_CHLTA 2-amino-4-hydroxy-6-hydroxymethyldihydropteridine pyrophosphokinase  
Protein ID Q6MAP3 is from pclm and is a |Q6MAP3_PARUW Putative dihydropteroate synthase  
There are 2 proteins, 1 clams and 1 pclms in group 324 

group325: 

Protein ID Q3KL86 is from clamand is a |Q3KL86_CHLTA RpoN  
Protein ID Q6M9X4 is from pclm and is a |Q6M9X4_PARUW Putative RNA polymerase sigma-54 factor (Sigma-N)  
There are 2 proteins, 1 clams and 1 pclms in group 325 

group326: 

Protein ID Q3KL87 is from clamand is a |Q3KL87_CHLTA DNA helicase  
Protein ID Q6MF91 is from pclm and is a |Q6MF91_PARUW Probable ATP-dependent DNA helicase  
There are 2 proteins, 1 clams and 1 pclms in group 326 

group327: 

Protein ID Q3KL88 is from clamand is a |UNG_CHLTA Uracil-DNA glycosylase  
Protein ID Q6M9L3 is from pclm and is a |Q6M9L3_PARUW Uracil-DNA glycosylase  
There are 2 proteins, 1 clams and 1 pclms in group 327 

group328: 

Protein ID Q3KL90 is from clamand is a |NTPA_CHLTA Non-canonical purine NTP pyrophosphatase  
Protein ID Q6MF40 is from pclm and is a |NTPA_PARUW Non-canonical purine NTP pyrophosphatase  
There are 2 proteins, 1 clams and 1 pclms in group 328 

group329: 

Protein ID Q3KL91 is from clamand is a |Q3KL91_CHLTA Hypothetical exported protein  
Protein ID Q6MF93 is from pclm and is a |Q6MF93_PARUW Putative uncharacterized protein  
There are 2 proteins, 1 clams and 1 pclms in group 329 

group330: 

Protein ID Q3KL93 is from clamand is a |Q3KL93_CHLTA Thioredoxin peroxidase  
Protein ID Q6MFA1 is from pclm and is a |Q6MFA1_PARUW Probable proteins related to alkyl hydroperoxide reductase (AhpC) and thiol specific antioxidant (TSA)  
There are 2 proteins, 1 clams and 1 pclms in group 330 

group331: 

Protein ID Q3KL94 is from clamand is a |Q3KL94_CHLTA Hypothetical membrane associated protein  
Protein ID Q6MEY1 is from pclm and is a |Q6MEY1_PARUW Putative uncharacterized protein  
There are 2 proteins, 1 clams and 1 pclms in group 331 

group332: 

Protein ID Q3KL96 is from clamand is a |Q3KL96_CHLTA Peptidoglycan-associated lipoprotein  
Protein ID Q6MA24 is from pclm and is a |Q6MA24_PARUW Probable peptidoglycan-associated lipoprotein (Pal)  
There are 2 proteins, 1 clams and 1 pclms in group 332 

group333: 

Protein ID Q3KL97 is from clamand is a |TOLB_CHLTA Protein TolB  
Protein ID Q6MA25 is from pclm and is a |TOLB_PARUW Protein TolB  
There are 2 proteins, 1 clams and 1 pclms in group 333 

group334: 

Protein ID Q3KL99 is from clamand is a |Q3KL99_CHLTA ExbD/TolR family protein  
Protein ID Q6MA27 is from pclm and is a |Q6MA27_PARUW Putative TolR protein  
There are 2 proteins, 1 clams and 1 pclms in group 334 

group335: 

Protein ID Q3KLA0 is from clamand is a |Q3KLA0_CHLTA Component of a macromolecule transport system  
Protein ID Q6MA28 is from pclm and is a |Q6MA28_PARUW Putative TolQ protein  
There are 2 proteins, 1 clams and 1 pclms in group 335 

group336: 

Protein ID Q3KLA1 is from clamand is a |Q3KLA1_CHLTA DsbD  
Protein ID Q6MA30 is from pclm and is a |Q6MA30_PARUW Putative thiol-disulfide interchange protein  
There are 2 proteins, 1 clams and 1 pclms in group 336 

group337: 

Protein ID Q3KLA2 is from clamand is a |Q3KLA2_CHLTA PHP superfamily hydrolase  
Protein ID Q6MA31 is from pclm and is a |Q6MA31_PARUW Putative deoxyribonuclease TatD  
There are 2 proteins, 1 clams and 1 pclms in group 337 

group338: 

Protein ID Q3KLA4 is from clamand is a |Q3KLA4_CHLTA Succinate dehydrogenase cytochrome b558 subunit  
Protein ID Q6MA32 is from pclm and is a |Q6MA32_PARUW Putative succinate dehydrogenase cytochrome b558  
There are 2 proteins, 1 clams and 1 pclms in group 338 

group339: 

Protein ID Q3KLA5 is from clamand is a |Q3KLA5_CHLTA Succinate dehydrogenase flavoprotein subunit  
Protein ID Q6MA33 is from pclm and is a |Q6MA33_PARUW Probable succinate dehydrogenase flavoprotein  
There are 2 proteins, 1 clams and 1 pclms in group 339 

group340: 

Protein ID Q3KLA6 is from clamand is a |Q3KLA6_CHLTA Succinate dehydrogenase iron-sulfur protein  
Protein ID Q6MA34 is from pclm and is a |Q6MA34_PARUW Probable succinate dehydrogenase iron-sulfur protein  
There are 2 proteins, 1 clams and 1 pclms in group 340 

group341: 

Protein ID Q3KLA7 is from clamand is a |Q3KLA7_CHLTA Uncharacterized protein  
Protein ID Q6MFC2 is from pclm and is a |Q6MFC2_PARUW Putative uncharacterized protein  
There are 2 proteins, 1 clams and 1 pclms in group 341 

group342: 

Protein ID Q3KLB0 is from clamand is a |ENO_CHLTA Enolase  
Protein ID Q6MEY2 is from pclm and is a |ENO_PARUW Enolase  
There are 2 proteins, 1 clams and 1 pclms in group 342 

group343: 

Protein ID Q3KLB1 is from clamand is a |UVRB_CHLTA UvrABC system protein B  
Protein ID Q6MEV1 is from pclm and is a |UVRB_PARUW UvrABC system protein B  
There are 2 proteins, 1 clams and 1 pclms in group 343 

group344: 

Protein ID Q3KLB2 is from clamand is a |Q3KLB2_CHLTA Tryptophan--tRNA ligase  
Protein ID Q6MEV5 is from pclm and is a |Q6MEV5_PARUW Tryptophan--tRNA ligase  
There are 2 proteins, 1 clams and 1 pclms in group 344 

group345: 

Protein ID Q3KLB4 is from clamand is a |Q3KLB4_CHLTA Virulence plasmid protein pGP6-D-related protein  
Protein ID Q6M9L2 is from pclm and is a |Q6M9L2_PARUW Putative uncharacterized protein  
There are 2 proteins, 1 clams and 1 pclms in group 345 

group346: 

Protein ID Q3KLB5 is from clamand is a |Q3KLB5_CHLTA ATPase, ParA family  
Protein ID Q6M9L1 is from pclm and is a |Q6M9L1_PARUW Putative partition protein  
There are 2 proteins, 1 clams and 1 pclms in group 346 

group347: 

Protein ID Q3KLB6 is from clamand is a |SYT_CHLTA Threonine--tRNA ligase  
Protein ID Q6M9L0 is from pclm and is a |SYT_PARUW Threonine--tRNA ligase  
There are 2 proteins, 1 clams and 1 pclms in group 347 

group348: 

Protein ID Q3KLB7 is from clamand is a |Q3KLB7_CHLTA Uncharacterized protein  
Protein ID Q6MA19 is from pclm and is a |Q6MA19_PARUW Putative uncharacterized protein  
There are 2 proteins, 1 clams and 1 pclms in group 348 

group349: 

Protein ID Q3KLC2 is from clamand is a |MUTL_CHLTA DNA mismatch repair protein MutL  
Protein ID Q6MEY6 is from pclm and is a |Q6MEY6_PARUW DNA mismatch repair protein MutL  
There are 2 proteins, 1 clams and 1 pclms in group 349 

group350: 

Protein ID Q3KLC3 is from clamand is a |Q3KLC3_CHLTA Xaa-Pro dipeptidase  
Protein ID Q6M9Z5 is from pclm and is a |Q6M9Z5_PARUW Putative X-Pro dipeptidase  
There are 2 proteins, 1 clams and 1 pclms in group 350 

group351: 

Protein ID Q3KLC4 is from clamand is a |Q3KLC4_CHLTA Uncharacterized protein  
Protein ID Q6M9X6 is from pclm and is a |Q6M9X6_PARUW Putative uncharacterized protein  
There are 2 proteins, 1 clams and 1 pclms in group 351 

group352: 

Protein ID Q3KLC5 is from clamand is a |Q3KLC5_CHLTA General secretion pathway protein D  
Protein ID Q6M9X7 is from pclm and is a |Q6M9X7_PARUW Putative uncharacterized protein gspD  
There are 2 proteins, 1 clams and 1 pclms in group 352 

group353: 

Protein ID Q3KLC6 is from clamand is a |Q3KLC6_CHLTA General secretion pathway protein E  
Protein ID Q6M9X8 is from pclm and is a |Q6M9X8_PARUW Probable protein of the general secretion pathway  
There are 2 proteins, 1 clams and 1 pclms in group 353 

group354: 

Protein ID Q3KLC7 is from clamand is a |Q3KLC7_CHLTA General secretion pathway protein F  
Protein ID Q6M9X9 is from pclm and is a |Q6M9X9_PARUW Putative uncharacterized protein gspF  
There are 2 proteins, 1 clams and 1 pclms in group 354 

group355: 

Protein ID Q3KLC8 is from clamand is a |Q3KLC8_CHLTA General secretion pathway protein G  
Protein ID Q6M9Y0 is from pclm and is a |Q6M9Y0_PARUW Putative uncharacterized protein  
There are 2 proteins, 1 clams and 1 pclms in group 355 

group356: 

Protein ID Q3KLD3 is from clamand is a |Q3KLD3_CHLTA SctT  
Protein ID Q6MES5 is from pclm and is a |Q6MES5_PARUW Putative type III secretion inner membrane protein SctT  
There are 2 proteins, 1 clams and 1 pclms in group 356 

group357: 

Protein ID Q3KLD5 is from clamand is a |Q3KLD5_CHLTA SctR  
Protein ID Q6MES3 is from pclm and is a |Q6MES3_PARUW Putative type III secretion inner membrane protein SctR  
There are 2 proteins, 1 clams and 1 pclms in group 357 

group358: 

Protein ID Q3KLD6 is from clamand is a |Q3KLD6_CHLTA SctL  
Protein ID Q6MES2 is from pclm and is a |Q6MES2_PARUW Putative type III secretion protein SctL  
There are 2 proteins, 1 clams and 1 pclms in group 358 

group359: 

Protein ID Q3KLD8 is from clamand is a |Q3KLD8_CHLTA SctJ  
Protein ID Q6MES0 is from pclm and is a |Q6MES0_PARUW Putative type III secretion protein SctJ  
There are 2 proteins, 1 clams and 1 pclms in group 359 

group360: 

Protein ID Q3KLD9 is from clamand is a |LIPA_CHLTA Lipoyl synthase  
Protein ID Q6MEX3 is from pclm and is a |LIPA_PARUW Lipoyl synthase  
There are 2 proteins, 1 clams and 1 pclms in group 360 

group361: 

Protein ID Q3KLE0 is from clamand is a |Q3KLE0_CHLTA Dihydrolipoyl dehydrogenase  
Protein ID Q6MEX4 is from pclm and is a |Q6MEX4_PARUW Dihydrolipoyl dehydrogenase  
There are 2 proteins, 1 clams and 1 pclms in group 361 

group362: 

Protein ID Q3KLE2 is from clamand is a |Q3KLE2_CHLTA SWF/SNF family helicase  
Protein ID Q6MB41 is from pclm and is a |Q6MB41_PARUW Putative uncharacterized protein  
There are 2 proteins, 1 clams and 1 pclms in group 362 

group363: 

Protein ID Q3KLE3 is from clamand is a |Q3KLE3_CHLTA Branched-chain amino acid transport system carrier protein  
Protein ID Q6MD58 is from pclm and is a |Q6MD58_PARUW Putative branched-chain amino acid transport system II carrier protein  
There are 2 proteins, 1 clams and 1 pclms in group 363 

group364: 

Protein ID Q3KLE4 is from clamand is a |Q3KLE4_CHLTA 16S rRNA m(5)C 967 methyltransferase  
Protein ID Q6ME78 is from pclm and is a |Q6ME78_PARUW Putative 16S rRNA m5C967 SAM-dependent methyltransferase  
There are 2 proteins, 1 clams and 1 pclms in group 364 

group365: 

Protein ID Q3KLE6 is from clamand is a |Q3KLE6_CHLTA D-alanyl-D-alanine carboxypeptidase  
Protein ID Q6ME81 is from pclm and is a |Q6ME81_PARUW Putative serine-type D-Ala-D-Ala carboxypeptidase (Penicillin binding protein)  
There are 2 proteins, 1 clams and 1 pclms in group 365 

group366: 

Protein ID Q3KLE7 is from clamand is a |Q3KLE7_CHLTA Uncharacterized protein  
Protein ID Q6ME82 is from pclm and is a |Q6ME82_PARUW Putative uncharacterized protein  
There are 2 proteins, 1 clams and 1 pclms in group 366 

group367: 

Protein ID Q3KLE8 is from clamand is a |Q3KLE8_CHLTA RsbW  
Protein ID Q6ME83 is from pclm and is a |Q6ME83_PARUW Putative rsbW, negative regulator of sigma-B activity (Switch protein/serine kinase)  
There are 2 proteins, 1 clams and 1 pclms in group 367 

group368: 

Protein ID Q3KLE9 is from clamand is a |Q3KLE9_CHLTA Uncharacterized protein  
Protein ID Q6ME84 is from pclm and is a |Q6ME84_PARUW Putative uncharacterized protein  
There are 2 proteins, 1 clams and 1 pclms in group 368 

group369: 

Protein ID Q3KLF0 is from clamand is a |Q3KLF0_CHLTA Tetratricopeptide repeat family protein  
Protein ID Q6ME85 is from pclm and is a |Q6ME85_PARUW Putative uncharacterized protein  
There are 2 proteins, 1 clams and 1 pclms in group 369 

group370: 

Protein ID Q3KLF1 is from clamand is a |Q3KLF1_CHLTA Uncharacterized protein  
Protein ID Q6MEQ5 is from pclm and is a |Q6MEQ5_PARUW Putative uncharacterized protein  
There are 2 proteins, 1 clams and 1 pclms in group 370 

group371: 

Protein ID Q3KLF2 is from clamand is a |Q3KLF2_CHLTA DNA polymerase III alpha subunit  
Protein ID Q6ME86 is from pclm and is a |Q6ME86_PARUW Putative DNA polymerase III, alpha chain  
There are 2 proteins, 1 clams and 1 pclms in group 371 

group372: 

Protein ID Q3KLF3 is from clamand is a |Q3KLF3_CHLTA Sugar phosphate permease  
Protein ID Q6ME88 is from pclm and is a |Q6ME88_PARUW Probable regulatory protein uhpC  
There are 2 proteins, 1 clams and 1 pclms in group 372 

group373: 

Protein ID Q3KLF4 is from clamand is a |SYH_CHLTA Histidine--tRNA ligase  
Protein ID Q6ME90 is from pclm and is a |SYH_PARUW Histidine--tRNA ligase  
There are 2 proteins, 1 clams and 1 pclms in group 373 

group374: 

Protein ID Q3KLF5 is from clamand is a |SYDND_CHLTA Aspartate--tRNA(Asp/Asn) ligase  
Protein ID Q6ME91 is from pclm and is a |SYDND_PARUW Aspartate--tRNA(Asp/Asn) ligase  
There are 2 proteins, 1 clams and 1 pclms in group 374 

group375: 

Protein ID Q3KLF6 is from clamand is a |Q3KLF6_CHLTA Peptidyl-prolyl cis-trans isomerase  
Protein ID Q6ME92 is from pclm and is a |Q6ME92_PARUW Peptidyl-prolyl cis-trans isomerase  
There are 2 proteins, 1 clams and 1 pclms in group 375 

group376: 

Protein ID Q3KLF7 is from clamand is a |Q3KLF7_CHLTA Putative tRNA (cytidine(34)-2'-O)-methyltransferase  
Protein ID Q6ME93 is from pclm and is a |Q6ME93_PARUW Putative tRNA (cytidine(34)-2'-O)-methyltransferase  
There are 2 proteins, 1 clams and 1 pclms in group 376 

group377: 

Protein ID Q3KLF8 is from clamand is a |Q3KLF8_CHLTA Thioredoxin  
Protein ID Q6ME96 is from pclm and is a |Q6ME96_PARUW Thioredoxin  
There are 2 proteins, 1 clams and 1 pclms in group 377 

group378: 

Protein ID Q3KLF9 is from clamand is a |Q3KLF9_CHLTA Uncharacterized protein  
Protein ID Q6MEP2 is from pclm and is a |Q6MEP2_PARUW Putative uncharacterized protein  
There are 2 proteins, 1 clams and 1 pclms in group 378 

group379: 

Protein ID Q3KLG0 is from clamand is a |Q3KLG0_CHLTA ATP/GTP hydrolase  
Protein ID Q6MEP1 is from pclm and is a |Q6MEP1_PARUW Putative uncharacterized protein yjeE  
There are 2 proteins, 1 clams and 1 pclms in group 379 

group380: 

Protein ID Q3KLG1 is from clamand is a |Q3KLG1_CHLTA DNA polymerase III, epsilon chain  
Protein ID Q6MEN9 is from pclm and is a |Q6MEN9_PARUW Putative DNA polymerase III epsilon chain  
There are 2 proteins, 1 clams and 1 pclms in group 380 

group381: 

Protein ID Q3KLG3 is from clamand is a |Q3KLG3_CHLTA Apolipoprotein N-acyltransferase  
Protein ID Q6ME75 is from pclm and is a |Q6ME75_PARUW Apolipoprotein N-acyltransferase  
There are 2 proteins, 1 clams and 1 pclms in group 381 

group382: 

Protein ID Q3KLG4 is from clamand is a |LPXC_CHLTA UDP-3-O-[3-hydroxymyristoyl] N-acetylglucosamine deacetylase  
Protein ID Q6ME74 is from pclm and is a |Q6ME74_PARUW UDP-3-O-[3-hydroxymyristoyl] N-acetylglucosamine deacetylase  
There are 2 proteins, 1 clams and 1 pclms in group 382 

group383: 

Protein ID Q3KLG5 is from clamand is a |FABZ_CHLTA 3-hydroxyacyl-[acyl-carrier-protein] dehydratase FabZ  
Protein ID Q6ME73 is from pclm and is a |FABZ_PARUW 3-hydroxyacyl-[acyl-carrier-protein] dehydratase FabZ  
There are 2 proteins, 1 clams and 1 pclms in group 383 

group384: 

Protein ID Q3KLG6 is from clamand is a |LPXA_CHLTA Acyl-[acyl-carrier-protein]--UDP-N-acetylglucosamine O-acyltransferase  
Protein ID Q6ME72 is from pclm and is a |Q6ME72_PARUW Acyl-[acyl-carrier-protein]--UDP-N-acetylglucosamine O-acyltransferase  
There are 2 proteins, 1 clams and 1 pclms in group 384 

group385: 

Protein ID Q3KLG7 is from clamand is a |FMT_CHLTA Methionyl-tRNA formyltransferase  
Protein ID Q6ME71 is from pclm and is a |FMT_PARUW Methionyl-tRNA formyltransferase  
There are 2 proteins, 1 clams and 1 pclms in group 385 

group386: 

Protein ID Q3KLG9 is from clamand is a |RL3_CHLTA 50S ribosomal protein L3  
Protein ID Q6ME63 is from pclm and is a |RL3_PARUW 50S ribosomal protein L3  
There are 2 proteins, 1 clams and 1 pclms in group 386 

group387: 

Protein ID Q3KLH0 is from clamand is a |RL4_CHLTA 50S ribosomal protein L4  
Protein ID Q6ME62 is from pclm and is a |Q6ME62_PARUW Putative 50S ribosomal protein L4  
There are 2 proteins, 1 clams and 1 pclms in group 387 

group388: 

Protein ID Q3KLH1 is from clamand is a |RL23_CHLTA 50S ribosomal protein L23  
Protein ID Q6ME61 is from pclm and is a |Q6ME61_PARUW 50S ribosomal protein L23  
There are 2 proteins, 1 clams and 1 pclms in group 388 

group389: 

Protein ID Q3KLH2 is from clamand is a |RL2_CHLTA 50S ribosomal protein L2  
Protein ID Q6ME60 is from pclm and is a |RL2_PARUW 50S ribosomal protein L2  
There are 2 proteins, 1 clams and 1 pclms in group 389 

group390: 

Protein ID Q3KLH3 is from clamand is a |RS19_CHLTA 30S ribosomal protein S19  
Protein ID Q6ME59 is from pclm and is a |RS19_PARUW 30S ribosomal protein S19  
There are 2 proteins, 1 clams and 1 pclms in group 390 

group391: 

Protein ID Q3KLH4 is from clamand is a |RL22_CHLTA 50S ribosomal protein L22  
Protein ID Q6ME58 is from pclm and is a |RL22_PARUW 50S ribosomal protein L22  
There are 2 proteins, 1 clams and 1 pclms in group 391 

group392: 

Protein ID Q3KLH5 is from clamand is a |RS3_CHLTA 30S ribosomal protein S3  
Protein ID Q6ME57 is from pclm and is a |RS3_PARUW 30S ribosomal protein S3  
There are 2 proteins, 1 clams and 1 pclms in group 392 

group393: 

Protein ID Q3KLH6 is from clamand is a |RL16_CHLTA 50S ribosomal protein L16  
Protein ID Q6ME56 is from pclm and is a |RL16_PARUW 50S ribosomal protein L16  
There are 2 proteins, 1 clams and 1 pclms in group 393 

group394: 

Protein ID Q3KLH7 is from clamand is a |Q3KLH7_CHLTA 50S ribosomal protein L29  
Protein ID Q6ME55 is from pclm and is a |RL29_PARUW 50S ribosomal protein L29  
There are 2 proteins, 1 clams and 1 pclms in group 394 

group395: 

Protein ID Q3KLH8 is from clamand is a |RS17_CHLTA 30S ribosomal protein S17  
Protein ID Q6ME54 is from pclm and is a |RS17_PARUW 30S ribosomal protein S17  
There are 2 proteins, 1 clams and 1 pclms in group 395 

group396: 

Protein ID Q3KLH9 is from clamand is a |RL14_CHLTA 50S ribosomal protein L14  
Protein ID Q6ME53 is from pclm and is a |RL14_PARUW 50S ribosomal protein L14  
There are 2 proteins, 1 clams and 1 pclms in group 396 

group397: 

Protein ID Q3KLI0 is from clamand is a |RL24_CHLTA 50S ribosomal protein L24  
Protein ID Q6ME52 is from pclm and is a |RL24_PARUW 50S ribosomal protein L24  
There are 2 proteins, 1 clams and 1 pclms in group 397 

group398: 

Protein ID Q3KLI1 is from clamand is a |RL5_CHLTA 50S ribosomal protein L5  
Protein ID Q6ME51 is from pclm and is a |RL5_PARUW 50S ribosomal protein L5  
There are 2 proteins, 1 clams and 1 pclms in group 398 

group399: 

Protein ID Q3KLI2 is from clamand is a |RS8_CHLTA 30S ribosomal protein S8  
Protein ID Q6ME50 is from pclm and is a |RS8_PARUW 30S ribosomal protein S8  
There are 2 proteins, 1 clams and 1 pclms in group 399 

group400: 

Protein ID Q3KLI3 is from clamand is a |RL6_CHLTA 50S ribosomal protein L6  
Protein ID Q6ME49 is from pclm and is a |RL6_PARUW 50S ribosomal protein L6  
There are 2 proteins, 1 clams and 1 pclms in group 400 

group401: 

Protein ID Q3KLI4 is from clamand is a |RL18_CHLTA 50S ribosomal protein L18  
Protein ID Q6ME48 is from pclm and is a |RL18_PARUW 50S ribosomal protein L18  
There are 2 proteins, 1 clams and 1 pclms in group 401 

group402: 

Protein ID Q3KLI5 is from clamand is a |RS5_CHLTA 30S ribosomal protein S5  
Protein ID Q6ME47 is from pclm and is a |RS5_PARUW 30S ribosomal protein S5  
There are 2 proteins, 1 clams and 1 pclms in group 402 

group403: 

Protein ID Q3KLI6 is from clamand is a |RL15_CHLTA 50S ribosomal protein L15  
Protein ID Q6ME46 is from pclm and is a |RL15_PARUW 50S ribosomal protein L15  
There are 2 proteins, 1 clams and 1 pclms in group 403 

group404: 

Protein ID Q3KLI7 is from clamand is a |Q3KLI7_CHLTA Protein translocase subunit SecY  
Protein ID Q6ME45 is from pclm and is a |Q6ME45_PARUW Protein translocase subunit SecY  
There are 2 proteins, 1 clams and 1 pclms in group 404 

group405: 

Protein ID Q3KLI8 is from clamand is a |RS13_CHLTA 30S ribosomal protein S13  
Protein ID Q6ME44 is from pclm and is a |RS13_PARUW 30S ribosomal protein S13  
There are 2 proteins, 1 clams and 1 pclms in group 405 

group406: 

Protein ID Q3KLI9 is from clamand is a |RS11_CHLTA 30S ribosomal protein S11  
Protein ID Q6ME43 is from pclm and is a |RS11_PARUW 30S ribosomal protein S11  
There are 2 proteins, 1 clams and 1 pclms in group 406 

group407: 

Protein ID Q3KLJ0 is from clamand is a |RPOA_CHLTA DNA-directed RNA polymerase subunit alpha  
Protein ID Q6ME42 is from pclm and is a |RPOA_PARUW DNA-directed RNA polymerase subunit alpha  
There are 2 proteins, 1 clams and 1 pclms in group 407 

group408: 

Protein ID Q3KLJ1 is from clamand is a |RL17_CHLTA 50S ribosomal protein L17  
Protein ID Q6ME41 is from pclm and is a |RL17_PARUW 50S ribosomal protein L17  
There are 2 proteins, 1 clams and 1 pclms in group 408 

group409: 

Protein ID Q3KLJ2 is from clamand is a |Q3KLJ2_CHLTA Glyceraldehyde-3-phosphate dehydrogenase  
Protein ID Q6ME40 is from pclm and is a |Q6ME40_PARUW Glyceraldehyde-3-phosphate dehydrogenase  
There are 2 proteins, 1 clams and 1 pclms in group 409 

group410: 

Protein ID Q3KLJ5 is from clamand is a |RUVC_CHLTA Crossover junction endodeoxyribonuclease RuvC  
Protein ID Q6MFA6 is from pclm and is a |RUVC_PARUW Crossover junction endodeoxyribonuclease RuvC  
There are 2 proteins, 1 clams and 1 pclms in group 410 

group411: 

Protein ID Q3KLJ6 is from clamand is a |RUVA_CHLTA Holliday junction ATP-dependent DNA helicase RuvA  
Protein ID Q6MFA5 is from pclm and is a |RUVA_PARUW Holliday junction ATP-dependent DNA helicase RuvA  
There are 2 proteins, 1 clams and 1 pclms in group 411 

group412: 

Protein ID Q3KLJ8 is from clamand is a |Q3KLJ8_CHLTA Lipoate-protein ligase A  
Protein ID Q6MA37 is from pclm and is a |Q6MA37_PARUW Putative lipoate-protein ligase  
There are 2 proteins, 1 clams and 1 pclms in group 412 

group413: 

Protein ID Q3KLJ9 is from clamand is a |MNMG_CHLTA tRNA uridine 5-carboxymethylaminomethyl modification enzyme MnmG  
Protein ID Q6MA36 is from pclm and is a |MNMG_PARUW tRNA uridine 5-carboxymethylaminomethyl modification enzyme MnmG  
There are 2 proteins, 1 clams and 1 pclms in group 413 

group414: 

Protein ID Q3KLK0 is from clamand is a |Q3KLK0_CHLTA Replicative DNA helicase  
Protein ID Q6MA65 is from pclm and is a |Q6MA65_PARUW Putative replicative DNA helicase  
There are 2 proteins, 1 clams and 1 pclms in group 414 

group415: 

Protein ID Q3KLK1 is from clamand is a |Q3KLK1_CHLTA CDP-diacylglycerol--glycerol-3-phosphate 3-phosphatidyltransferase  
Protein ID Q6MEN3 is from pclm and is a |Q6MEN3_PARUW Putative Phosphatidylglycerophosphate synthase (= CDP-diacylglycerol-glycerol-3-phosphate 3-phosphatidyltransferase )  
There are 2 proteins, 1 clams and 1 pclms in group 415 

group416: 

Protein ID Q3KLK3 is from clamand is a |Q3KLK3_CHLTA Protease IV  
Protein ID Q6MEQ1 is from pclm and is a |Q6MEQ1_PARUW Putative uncharacterized protein sohB  
There are 2 proteins, 1 clams and 1 pclms in group 416 

group417: 

Protein ID Q3KLK4 is from clamand is a |Q3KLK4_CHLTA DNA polymerase I  
Protein ID Q6MEQ2 is from pclm and is a |Q6MEQ2_PARUW Probable DNA polymerase I  
There are 2 proteins, 1 clams and 1 pclms in group 417 

group418: 

Protein ID Q3KLK5 is from clamand is a |COAE_CHLTA Dephospho-CoA kinase  
Protein ID Q6MEQ3 is from pclm and is a |COAE_PARUW Dephospho-CoA kinase  
There are 2 proteins, 1 clams and 1 pclms in group 418 

group419: 

Protein ID Q3KLK6 is from clamand is a |Q3KLK6_CHLTA Transcription termination factor Rho  
Protein ID Q6MEQ4 is from pclm and is a |Q6MEQ4_PARUW Transcription termination factor Rho  
There are 2 proteins, 1 clams and 1 pclms in group 419 

group420: 

Protein ID Q3KLK8 is from clamand is a |Q3KLK8_CHLTA Glucose-1-phosphate adenylyltransferase  
Protein ID Q6MF16 is from pclm and is a |Q6MF16_PARUW Glucose-1-phosphate adenylyltransferase  
There are 2 proteins, 1 clams and 1 pclms in group 420 

group421: 

Protein ID Q3KLK9 is from clamand is a |Q3KLK9_CHLTA Phosphohydrolase  
Protein ID Q6MF15 is from pclm and is a |Q6MF15_PARUW Putative uncharacterized protein  
There are 2 proteins, 1 clams and 1 pclms in group 421 

group422: 

Protein ID Q3KLL0 is from clamand is a |Q3KLL0_CHLTA Methyltransferase  
Protein ID Q6MA16 is from pclm and is a |Q6MA16_PARUW Putative uncharacterized protein  
There are 2 proteins, 1 clams and 1 pclms in group 422 

group423: 

Protein ID Q3KLL1 is from clamand is a |Q3KLL1_CHLTA Glutamine-binding protein  
Protein ID Q6MF17 is from pclm and is a |Q6MF17_PARUW Putative amino acid ABC transporter, periplasmic amino acid-binding protein  
There are 2 proteins, 1 clams and 1 pclms in group 423 

group424: 

Protein ID Q3KLL2 is from clamand is a |HEMH_CHLTA Ferrochelatase  
Protein ID Q6MAW8 is from pclm and is a |HEMH_PARUW Ferrochelatase  
There are 2 proteins, 1 clams and 1 pclms in group 424 

group425: 

Protein ID Q3KLL3 is from clamand is a |Q3KLL3_CHLTA Uncharacterized protein  
Protein ID Q6MA18 is from pclm and is a |Q6MA18_PARUW Putative uncharacterized protein  
There are 2 proteins, 1 clams and 1 pclms in group 425 

group426: 

Protein ID Q3KLL8 is from clamand is a |Q3KLL8_CHLTA OppA  
Protein ID Q6MF22 is from pclm and is a |Q6MF22_PARUW Putative substrate binding proteins, component of oligopeptide permease, oppA  
There are 2 proteins, 1 clams and 1 pclms in group 426 

group427: 

Protein ID Q3KLL9 is from clamand is a |Q3KLL9_CHLTA OppB  
Protein ID Q6MF23 is from pclm and is a |Q6MF23_PARUW Putative dipeptide transport system permease protein, dppB  
There are 2 proteins, 1 clams and 1 pclms in group 427 

group428: 

Protein ID Q3KLM0 is from clamand is a |Q3KLM0_CHLTA OppC  
Protein ID Q6MF24 is from pclm and is a |Q6MF24_PARUW Putative oligopeptide transport system permease protein, oppC  
There are 2 proteins, 1 clams and 1 pclms in group 428 

group429: 

Protein ID Q3KLM2 is from clamand is a |Q3KLM2_CHLTA Hypothetical membrane associated protein  
Protein ID Q6MEA5 is from pclm and is a |Q6MEA5_PARUW Putative uncharacterized protein  
There are 2 proteins, 1 clams and 1 pclms in group 429 

group430: 

Protein ID Q3KLM3 is from clamand is a |SYFB_CHLTA Phenylalanine--tRNA ligase beta subunit  
Protein ID Q6MEA6 is from pclm and is a |SYFB_PARUW Phenylalanine--tRNA ligase beta subunit  
There are 2 proteins, 1 clams and 1 pclms in group 430 

group431: 

Protein ID Q3KLM5 is from clamand is a |YIDD_CHLTA Putative membrane protein insertion efficiency factor  
Protein ID Q6MBF7 is from pclm and is a |YIDD_PARUW Putative membrane protein insertion efficiency factor  
There are 2 proteins, 1 clams and 1 pclms in group 431 

group432: 

Protein ID Q3KLM6 is from clamand is a |Q3KLM6_CHLTA Hypothetical membrane spanning protein  
Protein ID Q6MED4 is from pclm and is a |Q6MED4_PARUW Putative uncharacterized protein  
There are 2 proteins, 1 clams and 1 pclms in group 432 

group433: 

Protein ID Q3KLM8 is from clamand is a |RECO_CHLTA DNA repair protein RecO  
Protein ID Q6MED5 is from pclm and is a |Q6MED5_PARUW DNA repair protein RecO  
There are 2 proteins, 1 clams and 1 pclms in group 433 

group434: 

Protein ID Q3KLM9 is from clamand is a |Q3KLM9_CHLTA Hypothetical membrane associated protein  
Protein ID Q6MED8 is from pclm and is a |Q6MED8_PARUW Putative uncharacterized protein  
There are 2 proteins, 1 clams and 1 pclms in group 434 

group435: 

Protein ID Q3KLN0 is from clamand is a |Q3KLN0_CHLTA 2-component regulatory system-ATPase  
Protein ID Q6MBG1 is from pclm and is a |Q6MBG1_PARUW Probable two-component response regulator  
There are 2 proteins, 1 clams and 1 pclms in group 435 

group436: 

Protein ID Q3KLN1 is from clamand is a |Q3KLN1_CHLTA AtoS  
Protein ID Q6MBG0 is from pclm and is a |Q6MBG0_PARUW Putative two-component sensor histidine kinase  
There are 2 proteins, 1 clams and 1 pclms in group 436 

group437: 

Protein ID Q3KLN3 is from clamand is a |Q3KLN3_CHLTA Uncharacterized protein  
Protein ID Q6MEE5 is from pclm and is a |Q6MEE5_PARUW Putative uncharacterized protein  
There are 2 proteins, 1 clams and 1 pclms in group 437 

group438: 

Protein ID Q3KLN4 is from clamand is a |Q3KLN4_CHLTA Hydrolase, haloacid dehalogenase-like family  
Protein ID Q6MEE6 is from pclm and is a |Q6MEE6_PARUW Putative uncharacterized protein  
There are 2 proteins, 1 clams and 1 pclms in group 438 

group439: 

Protein ID Q3KLN5 is from clamand is a |TRUA_CHLTA tRNA pseudouridine synthase A  
Protein ID Q6MEE7 is from pclm and is a |TRUA1_PARUW tRNA pseudouridine synthase A 1  
There are 2 proteins, 1 clams and 1 pclms in group 439 

group440: 

Protein ID Q3KLN6 is from clamand is a |ISPD_CHLTA 2-C-methyl-D-erythritol 4-phosphate cytidylyltransferase  
Protein ID Q6MEE8 is from pclm and is a |ISPD_PARUW 2-C-methyl-D-erythritol 4-phosphate cytidylyltransferase  
There are 2 proteins, 1 clams and 1 pclms in group 440 

group441: 

Protein ID Q3KLN7 is from clamand is a |Q3KLN7_CHLTA Metallo-phosphoesterase  
Protein ID Q6MEE9 is from pclm and is a |Q6MEE9_PARUW Putative uncharacterized protein ykuE  
There are 2 proteins, 1 clams and 1 pclms in group 441 

group442: 

Protein ID Q3KLN8 is from clamand is a |Q3KLN8_CHLTA SwiB complex protein  
Protein ID Q6MEF0 is from pclm and is a |Q6MEF0_PARUW Putative uncharacterized protein  
There are 2 proteins, 1 clams and 1 pclms in group 442 

group443: 

Protein ID Q3KLN9 is from clamand is a |RF2_CHLTA Peptide chain release factor 2  
Protein ID Q6MBJ4 is from pclm and is a |Q6MBJ4_PARUW Probable peptide chain release factor RF-2  
There are 2 proteins, 1 clams and 1 pclms in group 443 

group444: 

Protein ID Q3KLP0 is from clamand is a |Q3KLP0_CHLTA Ribosomal-protein-alanine acetyltransferase  
Protein ID Q6MBJ5 is from pclm and is a |Q6MBJ5_PARUW Putative uncharacterized protein  
There are 2 proteins, 1 clams and 1 pclms in group 444 

group445: 

Protein ID Q3KLP1 is from clamand is a |Y499_CHLTA Probable transcriptional regulatory protein CTA_0499  
Protein ID Q6MBJ7 is from pclm and is a |Y1328_PARUW Probable transcriptional regulatory protein pc1328  
There are 2 proteins, 1 clams and 1 pclms in group 445 

group446: 

Protein ID Q3KLP3 is from clamand is a |MURA_CHLTA UDP-N-acetylglucosamine 1-carboxyvinyltransferase  
Protein ID Q6MEP6 is from pclm and is a |MURA_PARUW UDP-N-acetylglucosamine 1-carboxyvinyltransferase  
There are 2 proteins, 1 clams and 1 pclms in group 446 

group447: 

Protein ID Q3KLP4 is from clamand is a |SYR_CHLTA Arginine--tRNA ligase  
Protein ID Q6MEP4 is from pclm and is a |SYR_PARUW Arginine--tRNA ligase  
There are 2 proteins, 1 clams and 1 pclms in group 447 

group448: 

Protein ID Q3KLP5 is from clamand is a |Q3KLP5_CHLTA 1-acyl-sn-glycerol-3-phosphate acyltransferase  
Protein ID Q6MEF7 is from pclm and is a |Q6MEF7_PARUW Putative 1-acylglycerol-3-phosphate O-acyltransferase  
There are 2 proteins, 1 clams and 1 pclms in group 448 

group449: 

Protein ID Q3KLP6 is from clamand is a |KCY_CHLTA Cytidylate kinase  
Protein ID Q6MEF6 is from pclm and is a |KCY_PARUW Cytidylate kinase  
There are 2 proteins, 1 clams and 1 pclms in group 449 

group450: 

Protein ID Q3KLP7 is from clamand is a |Q3KLP7_CHLTA Phosphatidate cytidylyltransferase  
Protein ID Q6MEF5 is from pclm and is a |Q6MEF5_PARUW Putative phosphatidate cytidylyltransferase  
There are 2 proteins, 1 clams and 1 pclms in group 450 

group451: 

Protein ID Q3KLP8 is from clamand is a |Q3KLP8_CHLTA Isoprenyl transferase  
Protein ID Q6MEF4 is from pclm and is a |Q6MEF4_PARUW Isoprenyl transferase  
There are 2 proteins, 1 clams and 1 pclms in group 451 

group452: 

Protein ID Q3KLQ1 is from clamand is a |Q3KLQ1_CHLTA SecF  
Protein ID Q6MEM4 is from pclm and is a |Q6MEM4_PARUW Putative fusion protein export proteins SecD/SecF  
There are 2 proteins, 1 clams and 1 pclms in group 452 

group453: 

Protein ID Q3KLQ2 is from clamand is a |Q3KLQ2_CHLTA RecJ  
Protein ID Q6MEM6 is from pclm and is a |Q6MEM6_PARUW Putative ssDNA-specific exonuclease  
There are 2 proteins, 1 clams and 1 pclms in group 453 

group454: 

Protein ID Q3KLQ3 is from clamand is a |Q3KLQ3_CHLTA Euo protein  
Protein ID Q6MEM8 is from pclm and is a |Q6MEM8_PARUW Probable lysine-rich histone-specific protease  
There are 2 proteins, 1 clams and 1 pclms in group 454 

group455: 

Protein ID Q3KLQ4 is from clamand is a |SYE_CHLTA Glutamate--tRNA ligase  
Protein ID Q6MEN1 is from pclm and is a |SYE_PARUW Glutamate--tRNA ligase  
There are 2 proteins, 1 clams and 1 pclms in group 455 

group456: 

Protein ID Q3KLQ7 is from clamand is a |OMCB_CHLTA Large cysteine-rich periplasmic protein OmcB  
Protein ID Q6MDK9 is from pclm and is a |Q6MDK9_PARUW Putative 60 kDa cysteine-rich outer membrane protein  
There are 2 proteins, 1 clams and 1 pclms in group 456 

group457: 

Protein ID Q3KLQ9 is from clamand is a |Q3KLQ9_CHLTA Carboxy-terminal processing protease  
Protein ID Q6MER1 is from pclm and is a |Q6MER1_PARUW Putative carboxy-terminal (= tail-specific) proteinase  
There are 2 proteins, 1 clams and 1 pclms in group 457 

group458: 

Protein ID Q3KLR1 is from clamand is a |RS12_CHLTA 30S ribosomal protein S12  
Protein ID Q6MER6 is from pclm and is a |RS12_PARUW 30S ribosomal protein S12  
There are 2 proteins, 1 clams and 1 pclms in group 458 

group459: 

Protein ID Q3KLR2 is from clamand is a |RS7_CHLTA 30S ribosomal protein S7  
Protein ID Q6MER7 is from pclm and is a |RS7_PARUW 30S ribosomal protein S7  
There are 2 proteins, 1 clams and 1 pclms in group 459 

group460: 

Protein ID Q3KLR3 is from clamand is a |EFG_CHLTA Elongation factor G  
Protein ID Q6MER8 is from pclm and is a |EFG_PARUW Elongation factor G  
There are 2 proteins, 1 clams and 1 pclms in group 460 

group461: 

Protein ID Q3KLR4 is from clamand is a |RS10_CHLTA 30S ribosomal protein S10  
Protein ID Q6MER9 is from pclm and is a |RS10_PARUW 30S ribosomal protein S10  
There are 2 proteins, 1 clams and 1 pclms in group 461 

group462: 

Protein ID Q3KLR5 is from clamand is a |Q3KLR5_CHLTA NADPH-cytochrome P450 reductase  
Protein ID Q6MEP9 is from pclm and is a |Q6MEP9_PARUW Putative sulfite reductase (NADPH) flavoprotein  
There are 2 proteins, 1 clams and 1 pclms in group 462 

group463: 

Protein ID Q3KLR6 is from clamand is a |ISPF_CHLTA 2-C-methyl-D-erythritol 2,4-cyclodiphosphate synthase  
Protein ID Q6MEP8 is from pclm and is a |Q6MEP8_PARUW 2-C-methyl-D-erythritol 2,4-cyclodiphosphate synthase  
There are 2 proteins, 1 clams and 1 pclms in group 463 

group464: 

Protein ID Q3KLR8 is from clamand is a |GLYA_CHLTA Serine hydroxymethyltransferase  
Protein ID Q6ME31 is from pclm and is a |Q6ME31_PARUW Serine hydroxymethyltransferase  
There are 2 proteins, 1 clams and 1 pclms in group 464 

group465: 

Protein ID Q3KLR9 is from clamand is a |CLPP1_CHLTA ATP-dependent Clp protease proteolytic subunit 1  
Protein ID Q6ME32 is from pclm and is a |CLPP1_PARUW ATP-dependent Clp protease proteolytic subunit 1  
There are 2 proteins, 1 clams and 1 pclms in group 465 

group466: 

Protein ID Q3KLS0 is from clamand is a |DAPF_CHLTA Diaminopimelate epimerase  
Protein ID Q6ME33 is from pclm and is a |Q6ME33_PARUW Diaminopimelate epimerase  
There are 2 proteins, 1 clams and 1 pclms in group 466 

group467: 

Protein ID Q3KLS1 is from clamand is a |Q3KLS1_CHLTA Uncharacterized protein  
Protein ID Q6ME34 is from pclm and is a |Q6ME34_PARUW Putative uncharacterized protein  
There are 2 proteins, 1 clams and 1 pclms in group 467 

group468: 

Protein ID Q3KLS2 is from clamand is a |UBIE_CHLTA Demethylmenaquinone methyltransferase  
Protein ID Q6MCB5 is from pclm and is a |UBIE_PARUW Demethylmenaquinone methyltransferase  
There are 2 proteins, 1 clams and 1 pclms in group 468 

group469: 

Protein ID Q3KLS6 is from clamand is a |Q3KLS6_CHLTA Uncharacterized protein  
Protein ID Q6MCB8 is from pclm and is a |Q6MCB8_PARUW Putative uncharacterized protein  
There are 2 proteins, 1 clams and 1 pclms in group 469 

group470: 

Protein ID Q3KLS7 is from clamand is a |Q3KLS7_CHLTA Anti-sigma factor antagonist  
Protein ID Q6MBT1 is from pclm and is a |Q6MBT1_PARUW Anti-sigma factor antagonist  
There are 2 proteins, 1 clams and 1 pclms in group 470 

group471: 

Protein ID Q3KLS8 is from clamand is a |Q3KLS8_CHLTA CorC  
Protein ID Q6MCC0 is from pclm and is a |Q6MCC0_PARUW Putative uncharacterized protein  
There are 2 proteins, 1 clams and 1 pclms in group 471 

group472: 

Protein ID Q3KLS9 is from clamand is a |YBEY_CHLTA Endoribonuclease YbeY  
Protein ID Q6MCC1 is from pclm and is a |YBEY_PARUW Endoribonuclease YbeY  
There are 2 proteins, 1 clams and 1 pclms in group 472 

group473: 

Protein ID Q3KLT0 is from clamand is a |Q3KLT0_CHLTA Uncharacterized protein  
Protein ID Q6MCC2 is from pclm and is a |Q6MCC2_PARUW Putative uncharacterized protein  
There are 2 proteins, 1 clams and 1 pclms in group 473 

group474: 

Protein ID Q3KLT2 is from clamand is a |Q3KLT2_CHLTA Hypothetical membrane spanning protein  
Protein ID Q6MCC6 is from pclm and is a |Q6MCC6_PARUW Putative uncharacterized protein  
There are 2 proteins, 1 clams and 1 pclms in group 474 

group475: 

Protein ID Q3KLT3 is from clamand is a |RL21_CHLTA 50S ribosomal protein L21  
Protein ID Q6MEQ8 is from pclm and is a |RL21_PARUW 50S ribosomal protein L21  
There are 2 proteins, 1 clams and 1 pclms in group 475 

group476: 

Protein ID Q3KLT4 is from clamand is a |RL27_CHLTA 50S ribosomal protein L27  
Protein ID Q6MEQ7 is from pclm and is a |RL27_PARUW 50S ribosomal protein L27  
There are 2 proteins, 1 clams and 1 pclms in group 476 

group477: 

Protein ID Q3KLT5 is from clamand is a |OBG_CHLTA GTPase Obg  
Protein ID Q6MEQ6 is from pclm and is a |OBG_PARUW GTPase Obg  
There are 2 proteins, 1 clams and 1 pclms in group 477 

group478: 

Protein ID Q3KLT6 is from clamand is a |Q3KLT6_CHLTA Metal transport system permease protein  
Protein ID Q6MA68 is from pclm and is a |Q6MA68_PARUW Putative zinc ABC transporter membrane protein  
There are 2 proteins, 1 clams and 1 pclms in group 478 

group479: 

Protein ID Q3KLT8 is from clamand is a |Q3KLT8_CHLTA Metal transport system, metal-binding protein  
Protein ID Q6MA70 is from pclm and is a |Q6MA70_PARUW Putative zinc ABC transporter membrane protein  
There are 2 proteins, 1 clams and 1 pclms in group 479 

group480: 

Protein ID Q3KLU2 is from clamand is a |LPXB_CHLTA Lipid-A-disaccharide synthase  
Protein ID Q6MBL3 is from pclm and is a |Q6MBL3_PARUW Putative lipid A-disaccharide synthase  
There are 2 proteins, 1 clams and 1 pclms in group 480 

group481: 

Protein ID Q3KLU3 is from clamand is a |Q3KLU3_CHLTA Poly(A) polymerase I  
Protein ID Q6MBL7 is from pclm and is a |Q6MBL7_PARUW Poly(A) polymerase I  
There are 2 proteins, 1 clams and 1 pclms in group 481 

group482: 

Protein ID Q3KLU4 is from clamand is a |Q3KLU4_CHLTA Na(+)-linked D-alanine glycine permease  
Protein ID Q6MAS7 is from pclm and is a |Q6MAS7_PARUW Putative D-alanine/glycine transport protein, sodium-dependent  
There are 2 proteins, 1 clams and 1 pclms in group 482 

group483: 

Protein ID Q3KLU5 is from clamand is a |LSPA_CHLTA Lipoprotein signal peptidase  
Protein ID Q6MA78 is from pclm and is a |Q6MA78_PARUW Lipoprotein signal peptidase  
There are 2 proteins, 1 clams and 1 pclms in group 483 

group484: 

Protein ID Q3KLU6 is from clamand is a |Q3KLU6_CHLTA DnaK suppressor protein  
Protein ID Q6MA77 is from pclm and is a |Q6MA77_PARUW Putative dnaK suppressor  
There are 2 proteins, 1 clams and 1 pclms in group 484 

group485: 

Protein ID Q3KLU7 is from clamand is a |NRDR_CHLTA Transcriptional repressor NrdR  
Protein ID Q6MA76 is from pclm and is a |NRDR_PARUW Transcriptional repressor NrdR  
There are 2 proteins, 1 clams and 1 pclms in group 485 

group486: 

Protein ID Q3KLU8 is from clamand is a |Q3KLU8_CHLTA Riboflavin synthase alpha chain  
Protein ID Q6MCT4 is from pclm and is a |Q6MCT4_PARUW Probablep riboflavin synthase alpha chain  
There are 2 proteins, 1 clams and 1 pclms in group 486 

group487: 

Protein ID Q3KLU9 is from clamand is a |Q3KLU9_CHLTA N6-adenine-specific DNA methylase  
Protein ID Q6MA82 is from pclm and is a |Q6MA82_PARUW Putative uncharacterized protein  
There are 2 proteins, 1 clams and 1 pclms in group 487 

group488: 

Protein ID Q3KLV0 is from clamand is a |Q3KLV0_CHLTA 23S rRNA methyltransferase  
Protein ID Q6MA83 is from pclm and is a |Q6MA83_PARUW Putative rRNA methylase  
There are 2 proteins, 1 clams and 1 pclms in group 488 

group489: 

Protein ID Q3KLV1 is from clamand is a |Q3KLV1_CHLTA Tetraacyldisaccharide 4'-kinase  
Protein ID Q6MA89 is from pclm and is a |Q6MA89_PARUW Tetraacyldisaccharide 4'-kinase  
There are 2 proteins, 1 clams and 1 pclms in group 489 

group490: 

Protein ID Q3KLV2 is from clamand is a |Q3KLV2_CHLTA Proton/sodium-glutamate symport protein  
Protein ID Q6MA90 is from pclm and is a |Q6MA90_PARUW Putative proton/sodium-glutamate symporter  
There are 2 proteins, 1 clams and 1 pclms in group 490 

group491: 

Protein ID Q3KLV4 is from clamand is a |Q3KLV4_CHLTA Carbohydrate isomerase, KpsF/GutQ family  
Protein ID Q6MA93 is from pclm and is a |Q6MA93_PARUW Putative Gut Q protein  
There are 2 proteins, 1 clams and 1 pclms in group 491 

group492: 

Protein ID Q3KLV5 is from clamand is a |Q3KLV5_CHLTA Zn binding protein  
Protein ID Q6ME29 is from pclm and is a |Q6ME29_PARUW Putative uncharacterized protein  
There are 2 proteins, 1 clams and 1 pclms in group 492 

group493: 

Protein ID Q3KLV6 is from clamand is a |Q3KLV6_CHLTA Ribonuclease R  
Protein ID Q6MCC7 is from pclm and is a |Q6MCC7_PARUW Ribonuclease R  
There are 2 proteins, 1 clams and 1 pclms in group 493 

group494: 

Protein ID Q3KLV7 is from clamand is a |DNAK_CHLTA Chaperone protein DnaK  
Protein ID Q6MB26 is from pclm and is a |DNAK_PARUW Chaperone protein DnaK  
There are 2 proteins, 1 clams and 1 pclms in group 494 

group495: 

Protein ID Q3KLV8 is from clamand is a |GRPE_CHLTA Protein GrpE  
Protein ID Q6MB27 is from pclm and is a |GRPE_PARUW Protein GrpE  
There are 2 proteins, 1 clams and 1 pclms in group 495 

group496: 

Protein ID Q3KLV9 is from clamand is a |HRCA_CHLTA Heat-inducible transcription repressor HrcA  
Protein ID Q6MB28 is from pclm and is a |HRCA_PARUW Heat-inducible transcription repressor HrcA  
There are 2 proteins, 1 clams and 1 pclms in group 496 

group497: 

Protein ID Q3KLW3 is from clamand is a |DAPAT_CHLTA LL-diaminopimelate aminotransferase  
Protein ID Q6MDE0 is from pclm and is a |DAPAT_PARUW LL-diaminopimelate aminotransferase  
There are 2 proteins, 1 clams and 1 pclms in group 497 

group498: 

Protein ID Q3KLW4 is from clamand is a |Q3KLW4_CHLTA Uncharacterized protein  
Protein ID Q6MDQ0 is from pclm and is a |Q6MDQ0_PARUW Putative uncharacterized protein  
There are 2 proteins, 1 clams and 1 pclms in group 498 

group499: 

Protein ID Q3KLW5 is from clamand is a |Y423_CHLTA UPF0235 protein CTA_0423  
Protein ID Q6MDX5 is from pclm and is a |Q6MDX5_PARUW UPF0235 protein pc0500  
There are 2 proteins, 1 clams and 1 pclms in group 499 

group500: 

Protein ID Q3KLW6 is from clamand is a |Q3KLW6_CHLTA Transporter  
Protein ID Q6MDP4 is from pclm and is a |Q6MDP4_PARUW Putative uncharacterized protein  
There are 2 proteins, 1 clams and 1 pclms in group 500 

group501: 

Protein ID Q3KLW7 is from clamand is a |Q3KLW7_CHLTA MYG1 protein  
Protein ID Q6MDP3 is from pclm and is a |Q6MDP3_PARUW Putative uncharacterized protein  
There are 2 proteins, 1 clams and 1 pclms in group 501 

group502: 

Protein ID Q3KLW8 is from clamand is a |Q3KLW8_CHLTA Hit family protein  
Protein ID Q6MDP2 is from pclm and is a |Q6MDP2_PARUW Putative uncharacterized protein pckI  
There are 2 proteins, 1 clams and 1 pclms in group 502 

group503: 

Protein ID Q3KLX4 is from clamand is a |Q3KLX4_CHLTA Metal-dependent hydrolase  
Protein ID Q6MAA8 is from pclm and is a |Q6MAA8_PARUW Putative phnP protein  
There are 2 proteins, 1 clams and 1 pclms in group 503 

group504: 

Protein ID Q3KLX5 is from clamand is a |Q3KLX5_CHLTA GTPase HflX  
Protein ID Q6MAA9 is from pclm and is a |Q6MAA9_PARUW GTPase HflX  
There are 2 proteins, 1 clams and 1 pclms in group 504 

group505: 

Protein ID Q3KLX6 is from clamand is a |G6PI_CHLTA Glucose-6-phosphate isomerase  
Protein ID Q6MD44 is from pclm and is a |G6PI_PARUW Glucose-6-phosphate isomerase  
There are 2 proteins, 1 clams and 1 pclms in group 505 

group506: 

Protein ID Q3KLX8 is from clamand is a |MDH_CHLTA Malate dehydrogenase  
Protein ID Q6MAA3 is from pclm and is a |MDH_PARUW Malate dehydrogenase  
There are 2 proteins, 1 clams and 1 pclms in group 506 

group507: 

Protein ID Q3KLX9 is from clamand is a |Q3KLX9_CHLTA D-amino acid oxidase family  
Protein ID Q6MAA6 is from pclm and is a |Q6MAA6_PARUW Putative uncharacterized protein  
There are 2 proteins, 1 clams and 1 pclms in group 507 

group508: 

Protein ID Q3KLY7 is from clamand is a |AROB_CHLTA 3-dehydroquinate synthase  
Protein ID Q6MF52 is from pclm and is a |AROB_PARUW 3-dehydroquinate synthase  
There are 2 proteins, 1 clams and 1 pclms in group 508 

group509: 

Protein ID Q3KLY8 is from clamand is a |AROC_CHLTA Chorismate synthase  
Protein ID Q6MCU1 is from pclm and is a |AROC_PARUW Chorismate synthase  
There are 2 proteins, 1 clams and 1 pclms in group 509 

group510: 

Protein ID Q3KLZ0 is from clamand is a |AROA_CHLTA 3-phosphoshikimate 1-carboxyvinyltransferase  
Protein ID Q6MCU3 is from pclm and is a |Q6MCU3_PARUW Putative 3-phosphoshikimate 1-carboxyvinyltransferase(5-enolpyruvylshikimate-3-phosphat e synthase, EPSP synthase)  
There are 2 proteins, 1 clams and 1 pclms in group 510 

group511: 

Protein ID Q3KLZ2 is from clamand is a |DAPB_CHLTA 4-hydroxy-tetrahydrodipicolinate reductase  
Protein ID Q6MDD8 is from pclm and is a |Q6MDD8_PARUW Putative dihydrodipicolinate reductase  
There are 2 proteins, 1 clams and 1 pclms in group 511 

group512: 

Protein ID Q3KLZ3 is from clamand is a |Q3KLZ3_CHLTA Aspartate-semialdehyde dehydrogenase  
Protein ID Q6MC73 is from pclm and is a |Q6MC73_PARUW Putative aspartate-semialdehyde dehydrogenase  
There are 2 proteins, 1 clams and 1 pclms in group 512 

group513: 

Protein ID Q3KLZ4 is from clamand is a |Q3KLZ4_CHLTA Aspartokinase  
Protein ID Q6MD60 is from pclm and is a |Q6MD60_PARUW Probable aspartate kinase II  
There are 2 proteins, 1 clams and 1 pclms in group 513 

group514: 

Protein ID Q3KLZ5 is from clamand is a |DAPA_CHLTA 4-hydroxy-tetrahydrodipicolinate synthase  
Protein ID Q6MDD9 is from pclm and is a |DAPA_PARUW 4-hydroxy-tetrahydrodipicolinate synthase  
There are 2 proteins, 1 clams and 1 pclms in group 514 

group515: 

Protein ID Q3KLZ8 is from clamand is a |Q3KLZ8_CHLTA BioY  
Protein ID Q6MA52 is from pclm and is a |Q6MA52_PARUW Putative uncharacterized protein  
There are 2 proteins, 1 clams and 1 pclms in group 515 

group516: 

Protein ID Q3KM02 is from clamand is a |Q3KM02_CHLTA Multidomain protein family  
Protein ID Q6MC57 is from pclm and is a |Q6MC57_PARUW Putative uncharacterized protein  
There are 2 proteins, 1 clams and 1 pclms in group 516 

group517: 

Protein ID Q3KM03 is from clamand is a |Q3KM03_CHLTA Uncharacterized protein  
Protein ID Q6ME79 is from pclm and is a |Q6ME79_PARUW Putative uncharacterized protein  
There are 2 proteins, 1 clams and 1 pclms in group 517 

group518: 

Protein ID Q3KM04 is from clamand is a |RSMA_CHLTA Ribosomal RNA small subunit methyltransferase A  
Protein ID Q6ME80 is from pclm and is a |RSMA_PARUW Ribosomal RNA small subunit methyltransferase A  
There are 2 proteins, 1 clams and 1 pclms in group 518 

group519: 

Protein ID Q3KM05 is from clamand is a |DEF_CHLTA Peptide deformylase  
Protein ID Q6MD22 is from pclm and is a |Q6MD22_PARUW Peptide deformylase  
There are 2 proteins, 1 clams and 1 pclms in group 519 

group520: 

Protein ID Q3KM07 is from clamand is a |Q3KM07_CHLTA Uncharacterized protein  
Protein ID Q6MDL8 is from pclm and is a |Q6MDL8_PARUW Putative uncharacterized protein  
There are 2 proteins, 1 clams and 1 pclms in group 520 

group521: 

Protein ID Q3KM08 is from clamand is a |Q3KM08_CHLTA Uncharacterized protein  
Protein ID Q6MDL6 is from pclm and is a |Q6MDL6_PARUW Putative uncharacterized protein  
There are 2 proteins, 1 clams and 1 pclms in group 521 

group522: 

Protein ID Q3KM09 is from clamand is a |Y378_CHLTA Maf-like protein CTA_0378  
Protein ID Q6MDL5 is from pclm and is a |Y610_PARUW Maf-like protein pc0610  
There are 2 proteins, 1 clams and 1 pclms in group 522 

group523: 

Protein ID Q3KM10 is from clamand is a |Q3KM10_CHLTA ABC transporter ATP-binding protein  
Protein ID Q6ME24 is from pclm and is a |Q6ME24_PARUW Putative uncharacterized protein  
There are 2 proteins, 1 clams and 1 pclms in group 523 

group524: 

Protein ID Q3KM11 is from clamand is a |XERC_CHLTA Tyrosine recombinase XerC  
Protein ID Q6ME17 is from pclm and is a |Q6ME17_PARUW Tyrosine recombinase XerC  
There are 2 proteins, 1 clams and 1 pclms in group 524 

group525: 

Protein ID Q3KM12 is from clamand is a |RNZ_CHLTA Ribonuclease Z  
Protein ID Q6ME16 is from pclm and is a |RNZ_PARUW Ribonuclease Z  
There are 2 proteins, 1 clams and 1 pclms in group 525 

group526: 

Protein ID Q3KM14 is from clamand is a |Q3KM14_CHLTA Lon protease  
Protein ID Q6ME13 is from pclm and is a |LON_PARUW Lon protease  
There are 2 proteins, 1 clams and 1 pclms in group 526 

group527: 

Protein ID Q3KM16 is from clamand is a |RS21_CHLTA 30S ribosomal protein S21  
Protein ID Q6ME08 is from pclm and is a |RS21_PARUW 30S ribosomal protein S21  
There are 2 proteins, 1 clams and 1 pclms in group 527 

group528: 

Protein ID Q3KM17 is from clamand is a |DNAJ_CHLTA Chaperone protein DnaJ  
Protein ID Q6ME07 is from pclm and is a |DNAJ_PARUW Chaperone protein DnaJ  
There are 2 proteins, 1 clams and 1 pclms in group 528 

group529: 

Protein ID Q3KM22 is from clamand is a |Q3KM22_CHLTA Phosphocarrier protein HPr  
Protein ID Q6ME00 is from pclm and is a |Q6ME00_PARUW Putative phosphocarrier protein hpr (Histidine-containing phosphocarrier protein of the PTS)  
There are 2 proteins, 1 clams and 1 pclms in group 529 

group530: 

Protein ID Q3KM23 is from clamand is a |Q3KM23_CHLTA Phosphoenolpyruvate-protein phosphotransferase  
Protein ID Q6MDZ9 is from pclm and is a |Q6MDZ9_PARUW Phosphoenolpyruvate-protein phosphotransferase  
There are 2 proteins, 1 clams and 1 pclms in group 530 

group531: 

Protein ID Q3KM24 is from clamand is a |Y363_CHLTA Nucleoid-associated protein CTA_0363  
Protein ID Q6MDZ8 is from pclm and is a |Y477_PARUW Nucleoid-associated protein pc0477  
There are 2 proteins, 1 clams and 1 pclms in group 531 

group532: 

Protein ID Q3KM25 is from clamand is a |Q3KM25_CHLTA DNA polymerase III subunit gamma/tau  
Protein ID Q6MDZ7 is from pclm and is a |Q6MDZ7_PARUW Probable DNA-directed DNA polymerase III subunits gamma/tau dnaX  
There are 2 proteins, 1 clams and 1 pclms in group 532 

group533: 

Protein ID Q3KM27 is from clamand is a |Q3KM27_CHLTA Pyruvate kinase  
Protein ID Q6MAN9 is from pclm and is a |Q6MAN9_PARUW Pyruvate kinase  
There are 2 proteins, 1 clams and 1 pclms in group 533 

group534: 

Protein ID Q3KM28 is from clamand is a |DXS_CHLTA 1-deoxy-D-xylulose-5-phosphate synthase  
Protein ID Q6MDK6 is from pclm and is a |DXS_PARUW 1-deoxy-D-xylulose-5-phosphate synthase  
There are 2 proteins, 1 clams and 1 pclms in group 534 

group535: 

Protein ID Q3KM30 is from clamand is a |EX7S_CHLTA Exodeoxyribonuclease 7 small subunit  
Protein ID Q6MDK5 is from pclm and is a |EX7S_PARUW Exodeoxyribonuclease 7 small subunit  
There are 2 proteins, 1 clams and 1 pclms in group 535 

group536: 

Protein ID Q3KM31 is from clamand is a |EX7L_CHLTA Exodeoxyribonuclease 7 large subunit  
Protein ID Q6MDK4 is from pclm and is a |Q6MDK4_PARUW Exodeoxyribonuclease 7 large subunit  
There are 2 proteins, 1 clams and 1 pclms in group 536 

group537: 

Protein ID Q3KM32 is from clamand is a |TPIS_CHLTA Triosephosphate isomerase  
Protein ID Q6MD24 is from pclm and is a |TPIS_PARUW Triosephosphate isomerase  
There are 2 proteins, 1 clams and 1 pclms in group 537 

group538: 

Protein ID Q3KM37 is from clamand is a |Q3KM37_CHLTA SufE  
Protein ID Q6MDN3 is from pclm and is a |Q6MDN3_PARUW Putative uncharacterized protein  
There are 2 proteins, 1 clams and 1 pclms in group 538 

group539: 

Protein ID Q3KM39 is from clamand is a |IF1_CHLTA Translation initiation factor IF-1  
Protein ID Q6MDN1 is from pclm and is a |IF1_PARUW Translation initiation factor IF-1  
There are 2 proteins, 1 clams and 1 pclms in group 539 

group540: 

Protein ID Q3KM40 is from clamand is a |EFTU_CHLTA Elongation factor Tu  
Protein ID Q6MDN0 is from pclm and is a |EFTU_PARUW Elongation factor Tu  
There are 2 proteins, 1 clams and 1 pclms in group 540 

group541: 

Protein ID Q3KM41 is from clamand is a |Q3KM41_CHLTA Protein translocase subunit SecE  
Protein ID Q6MDM8 is from pclm and is a |Q6MDM8_PARUW Protein translocase subunit SecE  
There are 2 proteins, 1 clams and 1 pclms in group 541 

group542: 

Protein ID Q3KM42 is from clamand is a |Q3KM42_CHLTA Transcription termination/antitermination protein NusG  
Protein ID Q6MDM6 is from pclm and is a |Q6MDM6_PARUW Transcription termination/antitermination protein nusG  
There are 2 proteins, 1 clams and 1 pclms in group 542 

group543: 

Protein ID Q3KM43 is from clamand is a |RL11_CHLTA 50S ribosomal protein L11  
Protein ID Q6MDM5 is from pclm and is a |RL11_PARUW 50S ribosomal protein L11  
There are 2 proteins, 1 clams and 1 pclms in group 543 

group544: 

Protein ID Q3KM44 is from clamand is a |RL1_CHLTA 50S ribosomal protein L1  
Protein ID Q6MDM4 is from pclm and is a |RL1_PARUW 50S ribosomal protein L1  
There are 2 proteins, 1 clams and 1 pclms in group 544 

group545: 

Protein ID Q3KM45 is from clamand is a |RL10_CHLTA 50S ribosomal protein L10  
Protein ID Q6MDM3 is from pclm and is a |RL10_PARUW 50S ribosomal protein L10  
There are 2 proteins, 1 clams and 1 pclms in group 545 

group546: 

Protein ID Q3KM46 is from clamand is a |RL7_CHLTA 50S ribosomal protein L7/L12  
Protein ID Q6MDM2 is from pclm and is a |RL7_PARUW 50S ribosomal protein L7/L12  
There are 2 proteins, 1 clams and 1 pclms in group 546 

group547: 

Protein ID Q3KM47 is from clamand is a |RPOB_CHLTA DNA-directed RNA polymerase subunit beta  
Protein ID Q6MDM1 is from pclm and is a |RPOB_PARUW DNA-directed RNA polymerase subunit beta  
There are 2 proteins, 1 clams and 1 pclms in group 547 

group548: 

Protein ID Q3KM48 is from clamand is a |RPOC_CHLTA DNA-directed RNA polymerase subunit beta'  
Protein ID Q6MDM0 is from pclm and is a |RPOC_PARUW DNA-directed RNA polymerase subunit beta'  
There are 2 proteins, 1 clams and 1 pclms in group 548 

group549: 

Protein ID Q3KM49 is from clamand is a |TAL_CHLTA Transaldolase  
Protein ID Q6MAI4 is from pclm and is a |TAL_PARUW Transaldolase  
There are 2 proteins, 1 clams and 1 pclms in group 549 

group550: 

Protein ID Q3KM50 is from clamand is a |Q3KM50_CHLTA Predicted ferredoxin  
Protein ID Q6MAI5 is from pclm and is a |Q6MAI5_PARUW Putative uncharacterized protein  
There are 2 proteins, 1 clams and 1 pclms in group 550 

group551: 

Protein ID Q3KM51 is from clamand is a |Q3KM51_CHLTA Uncharacterized protein  
Protein ID Q6MAJ2 is from pclm and is a |Q6MAJ2_PARUW Putative uncharacterized protein  
There are 2 proteins, 1 clams and 1 pclms in group 551 

group552: 

Protein ID Q3KM52 is from clamand is a |VATE_CHLTA V-type ATP synthase subunit E  
Protein ID Q6MAJ3 is from pclm and is a |Q6MAJ3_PARUW Putative V-type sodium ATP synthase (Subunit E, ntpE)  
There are 2 proteins, 1 clams and 1 pclms in group 552 

group553: 

Protein ID Q3KM53 is from clamand is a |Q3KM53_CHLTA Uncharacterized protein  
Protein ID Q6MAJ4 is from pclm and is a |Q6MAJ4_PARUW Putative uncharacterized protein  
There are 2 proteins, 1 clams and 1 pclms in group 553 

group554: 

Protein ID Q3KM54 is from clamand is a |VATA_CHLTA V-type ATP synthase alpha chain  
Protein ID Q6MAJ5 is from pclm and is a |VATA_PARUW V-type ATP synthase alpha chain  
There are 2 proteins, 1 clams and 1 pclms in group 554 

group555: 

Protein ID Q3KM55 is from clamand is a |VATB_CHLTA V-type ATP synthase beta chain  
Protein ID Q6MAJ6 is from pclm and is a |VATB_PARUW V-type ATP synthase beta chain  
There are 2 proteins, 1 clams and 1 pclms in group 555 

group556: 

Protein ID Q3KM56 is from clamand is a |VATD_CHLTA V-type ATP synthase subunit D  
Protein ID Q6MAJ7 is from pclm and is a |Q6MAJ7_PARUW Putative V-type sodium ATP synthase (Subunit D, ntpD)  
There are 2 proteins, 1 clams and 1 pclms in group 556 

group557: 

Protein ID Q3KM57 is from clamand is a |Q3KM57_CHLTA V-type ATP synthase subunit I  
Protein ID Q6MAJ8 is from pclm and is a |Q6MAJ8_PARUW Putative V-type sodium ATP synthase subunit I (NtpI)  
There are 2 proteins, 1 clams and 1 pclms in group 557 

group558: 

Protein ID Q3KM58 is from clamand is a |Q3KM58_CHLTA V-type sodium ATP synthase subunit K  
Protein ID Q6MAJ9 is from pclm and is a |Q6MAJ9_PARUW Putative V-type sodium ATP synthase subunit K (NtpK)  
There are 2 proteins, 1 clams and 1 pclms in group 558 

group559: 

Protein ID Q3KM59 is from clamand is a |Q3KM59_CHLTA Uncharacterized protein  
Protein ID Q6MAL6 is from pclm and is a |Q6MAL6_PARUW Putative uncharacterized protein  
There are 2 proteins, 1 clams and 1 pclms in group 559 

group560: 

Protein ID Q3KM60 is from clamand is a |SYV_CHLTA Valine--tRNA ligase  
Protein ID Q6MAM1 is from pclm and is a |SYV_PARUW Valine--tRNA ligase  
There are 2 proteins, 1 clams and 1 pclms in group 560 

group561: 

Protein ID Q3KM61 is from clamand is a |PKND_CHLTA Serine/threonine-protein kinase PknD  
Protein ID Q6MAN0 is from pclm and is a |PKND_PARUW Serine/threonine-protein kinase PknD  
There are 2 proteins, 1 clams and 1 pclms in group 561 

group562: 

Protein ID Q3KM63 is from clamand is a |Q3KM63_CHLTA Porphobilinogen deaminase  
Protein ID Q6MEK3 is from pclm and is a |Q6MEK3_PARUW Putative Porphobilinogen deaminase  
There are 2 proteins, 1 clams and 1 pclms in group 562 

group563: 

Protein ID Q3KM64 is from clamand is a |Q3KM64_CHLTA DNA repair protein radA  
Protein ID Q6MEK2 is from pclm and is a |Q6MEK2_PARUW DNA repair protein radA  
There are 2 proteins, 1 clams and 1 pclms in group 563 

group564: 

Protein ID Q3KM65 is from clamand is a |RNC_CHLTA Ribonuclease 3  
Protein ID Q6MEK1 is from pclm and is a |RNC_PARUW Ribonuclease 3  
There are 2 proteins, 1 clams and 1 pclms in group 564 

group565: 

Protein ID Q3KM67 is from clamand is a |Q3KM67_CHLTA Phosphoglucomutase  
Protein ID Q6MBR3 is from pclm and is a |Q6MBR3_PARUW Putative phosphoglucomutase/phosphomannomutase  
There are 2 proteins, 1 clams and 1 pclms in group 565 

group566: 

Protein ID Q3KM68 is from clamand is a |Q3KM68_CHLTA Superoxide dismutase  
Protein ID Q6MEK5 is from pclm and is a |Q6MEK5_PARUW Superoxide dismutase  
There are 2 proteins, 1 clams and 1 pclms in group 566 

group567: 

Protein ID Q3KM69 is from clamand is a |Q3KM69_CHLTA Acetyl-coenzyme A carboxylase carboxyl transferase subunit beta  
Protein ID Q6MEK6 is from pclm and is a |ACCD_PARUW Acetyl-coenzyme A carboxylase carboxyl transferase subunit beta  
There are 2 proteins, 1 clams and 1 pclms in group 567 

group568: 

Protein ID Q3KM70 is from clamand is a |DUT_CHLTA Deoxyuridine 5'-triphosphate nucleotidohydrolase  
Protein ID Q6MEK7 is from pclm and is a |DUT_PARUW Deoxyuridine 5'-triphosphate nucleotidohydrolase  
There are 2 proteins, 1 clams and 1 pclms in group 568 

group569: 

Protein ID Q3KM71 is from clamand is a |Q3KM71_CHLTA PTS system, nitrogen regulatory IIA component  
Protein ID Q6MEK8 is from pclm and is a |Q6MEK8_PARUW Putative nitrogen regulatory IIA protein (Enzyme IIA-ntr) (Phosphotransferase enzyme II, A component)  
There are 2 proteins, 1 clams and 1 pclms in group 569 

group570: 

Protein ID Q3KM72 is from clamand is a |Q3KM72_CHLTA Nitrogen regulatory IIA protein  
Protein ID Q6MEK9 is from pclm and is a |Q6MEK9_PARUW Putative nitrogen regulatory IIA protein (Enzyme IIA-ntr) (Phosphotransferase enzyme II, A component)  
There are 2 proteins, 1 clams and 1 pclms in group 570 

group571: 

Protein ID Q3KM75 is from clamand is a |MNMA_CHLTA tRNA-specific 2-thiouridylase MnmA  
Protein ID Q6MA75 is from pclm and is a |MNMA_PARUW tRNA-specific 2-thiouridylase MnmA  
There are 2 proteins, 1 clams and 1 pclms in group 571 

group572: 

Protein ID Q3KM76 is from clamand is a |Q3KM76_CHLTA Negative regulator of genetic competence  
Protein ID Q6MB14 is from pclm and is a |Q6MB14_PARUW Probable endopeptidase ATP-binding chain clpC  
There are 2 proteins, 1 clams and 1 pclms in group 572 

group573: 

Protein ID Q6MD97 is from pclm and is a |CLPB_PARUW Chaperone protein ClpB  
Protein ID Q3KMQ6 is from clamand is a |Q3KMQ6_CHLTA ClpB  
There are 2 proteins, 1 clams and 1 pclms in group 573 

group574: 

Protein ID Q3KM77 is from clamand is a |Q3KM77_CHLTA Lipoate-protein ligase A  
Protein ID Q6MEJ9 is from pclm and is a |Q6MEJ9_PARUW Putative uncharacterized protein  
There are 2 proteins, 1 clams and 1 pclms in group 574 

group575: 

Protein ID Q3KM79 is from clamand is a |Q3KM79_CHLTA Uncharacterized protein  
Protein ID Q6MEJ7 is from pclm and is a |Q6MEJ7_PARUW Putative uncharacterized protein  
There are 2 proteins, 1 clams and 1 pclms in group 575 

group576: 

Protein ID Q3KM80 is from clamand is a |GCSH_CHLTA Glycine cleavage system H protein  
Protein ID Q6MEJ3 is from pclm and is a |Q6MEJ3_PARUW Glycine cleavage system H protein  
There are 2 proteins, 1 clams and 1 pclms in group 576 

group577: 

Protein ID Q3KM81 is from clamand is a |NQRE_CHLTA Na(+)-translocating NADH-quinone reductase subunit E  
Protein ID Q6MEH7 is from pclm and is a |Q6MEH7_PARUW Probable sodium-translocating NADH dehydrogenase (Ubiquinone) chain E  
There are 2 proteins, 1 clams and 1 pclms in group 577 

group578: 

Protein ID Q3KM82 is from clamand is a |NQRD_CHLTA Na(+)-translocating NADH-quinone reductase subunit D  
Protein ID Q6MEH6 is from pclm and is a |Q6MEH6_PARUW Probable sodium-translocating NADH dehydrogenase (Ubiquinone) chain D  
There are 2 proteins, 1 clams and 1 pclms in group 578 

group579: 

Protein ID Q3KM83 is from clamand is a |Q3KM83_CHLTA Na(+)-translocating NADH-quinone reductase subunit C  
Protein ID Q6MEH5 is from pclm and is a |Q6MEH5_PARUW Putative sodium-translocating NADH dehydrogenase (Ubiquinone) chain C  
There are 2 proteins, 1 clams and 1 pclms in group 579 

group580: 

Protein ID Q3KM84 is from clamand is a |NQRB_CHLTA Na(+)-translocating NADH-quinone reductase subunit B  
Protein ID Q6MEH4 is from pclm and is a |Q6MEH4_PARUW Putative sodium-translocating NADH dehydrogenase (Ubiquinone) chain B  
There are 2 proteins, 1 clams and 1 pclms in group 580 

group581: 

Protein ID Q3KM87 is from clamand is a |Q3KM87_CHLTA Chromosomal replication initiator protein DnaA  
Protein ID Q6MEG8 is from pclm and is a |DNAA2_PARUW Chromosomal replication initiator protein DnaA 2  
There are 2 proteins, 1 clams and 1 pclms in group 581 

group582: 

Protein ID Q3KM88 is from clamand is a |Q3KM88_CHLTA Tetratricopeptide repeat family protein  
Protein ID Q6MEG6 is from pclm and is a |Q6MEG6_PARUW Putative uncharacterized protein  
There are 2 proteins, 1 clams and 1 pclms in group 582 

group583: 

Protein ID Q3KM90 is from clamand is a |RSMH_CHLTA Ribosomal RNA small subunit methyltransferase H  
Protein ID Q6MEG4 is from pclm and is a |RSMH_PARUW Ribosomal RNA small subunit methyltransferase H  
There are 2 proteins, 1 clams and 1 pclms in group 583 

group584: 

Protein ID Q3KM91 is from clamand is a |Q3KM91_CHLTA Hypothetical membrane associated protein  
Protein ID Q6MEG3 is from pclm and is a |Q6MEG3_PARUW Putative uncharacterized protein  
There are 2 proteins, 1 clams and 1 pclms in group 584 

group585: 

Protein ID Q3KM92 is from clamand is a |Q3KM92_CHLTA Penicillin-binding protein  
Protein ID Q6MEG2 is from pclm and is a |Q6MEG2_PARUW Putative penicillin-binding protein 2 (Transglycolase/transpeptidase)  
There are 2 proteins, 1 clams and 1 pclms in group 585 

group586: 

Protein ID Q3KM93 is from clamand is a |MURE_CHLTA UDP-N-acetylmuramoyl-L-alanyl-D-glutamate--2,6-diaminopimelate ligase  
Protein ID Q6MEG1 is from pclm and is a |Q6MEG1_PARUW UDP-N-acetylmuramoyl-L-alanyl-D-glutamate--2,6-diaminopimelate ligase  
There are 2 proteins, 1 clams and 1 pclms in group 586 

group587: 

Protein ID Q3KM94 is from clamand is a |Q3KM94_CHLTA N-acetylmuramoyl-L-alanine amidase  
Protein ID Q6MEG0 is from pclm and is a |Q6MEG0_PARUW Putative N-acetylmuramoyl-L-alanine amidase  
There are 2 proteins, 1 clams and 1 pclms in group 587 

group588: 

Protein ID Q3KM95 is from clamand is a |Q3KM95_CHLTA Integration host factor alpha-subunit  
Protein ID Q6MC07 is from pclm and is a |Q6MC07_PARUW Putative integration host factor  
There are 2 proteins, 1 clams and 1 pclms in group 588 

group589: 

Protein ID Q3KM96 is from clamand is a |Q3KM96_CHLTA Uncharacterized protein  
Protein ID Q6MC08 is from pclm and is a |Q6MC08_PARUW Putative uncharacterized protein  
There are 2 proteins, 1 clams and 1 pclms in group 589 

group590: 

Protein ID Q3KM97 is from clamand is a |ACCA_CHLTA Acetyl-coenzyme A carboxylase carboxyl transferase subunit alpha  
Protein ID Q6MC11 is from pclm and is a |ACCA_PARUW Acetyl-coenzyme A carboxylase carboxyl transferase subunit alpha  
There are 2 proteins, 1 clams and 1 pclms in group 590 

group591: 

Protein ID Q3KM98 is from clamand is a |Q3KM98_CHLTA ABC transporter, ATP-binding protein  
Protein ID Q6MC12 is from pclm and is a |Q6MC12_PARUW Putative transport ATP binding protein  
There are 2 proteins, 1 clams and 1 pclms in group 591 

group592: 

Protein ID Q3KMA1 is from clamand is a |Q3KMA1_CHLTA DNA polymerase III, epsilon chain  
Protein ID Q6MC14 is from pclm and is a |Q6MC14_PARUW Putative DNA polymerase III, epsilon chain, mutD  
There are 2 proteins, 1 clams and 1 pclms in group 592 

group593: 

Protein ID Q3KMA2 is from clamand is a |Q3KMA2_CHLTA Uncharacterized protein  
Protein ID Q6MC15 is from pclm and is a |Q6MC15_PARUW Putative uncharacterized protein  
There are 2 proteins, 1 clams and 1 pclms in group 593 

group594: 

Protein ID Q3KMA3 is from clamand is a |Q3KMA3_CHLTA Protein phosphatase 2C  
Protein ID Q6MDA5 is from pclm and is a |Q6MDA5_PARUW Putative serine/threonine phosphoprotein phosphatase  
There are 2 proteins, 1 clams and 1 pclms in group 594 

group595: 

Protein ID Q3KMA4 is from clamand is a |Q3KMA4_CHLTA NifS  
Protein ID Q6MDA4 is from pclm and is a |Q6MDA4_PARUW Putative cysteine sulfinate desulfinase  
There are 2 proteins, 1 clams and 1 pclms in group 595 

group596: 

Protein ID Q3KMA7 is from clamand is a |Q3KMA7_CHLTA MazG-related protein  
Protein ID Q6MDA8 is from pclm and is a |Q6MDA8_PARUW Putative uncharacterized protein  
There are 2 proteins, 1 clams and 1 pclms in group 596 

group597: 

Protein ID Q3KMB0 is from clamand is a |Q3KMB0_CHLTA Prolipoprotein diacylglyceryl transferase  
Protein ID Q6MC92 is from pclm and is a |LGT_PARUW Prolipoprotein diacylglyceryl transferase  
There are 2 proteins, 1 clams and 1 pclms in group 597 

group598: 

Protein ID Q3KMB1 is from clamand is a |Q3KMB1_CHLTA Membrane protein insertase YidC  
Protein ID Q6MC94 is from pclm and is a |Q6MC94_PARUW Membrane protein insertase YidC  
There are 2 proteins, 1 clams and 1 pclms in group 598 

group599: 

Protein ID Q3KMB2 is from clamand is a |Q3KMB2_CHLTA Chromosomal replication initiator protein DnaA  
Protein ID Q6MC93 is from pclm and is a |DNAA1_PARUW Chromosomal replication initiator protein DnaA 1  
There are 2 proteins, 1 clams and 1 pclms in group 599 

group600: 

Protein ID Q3KMB4 is from clamand is a |Q3KMB4_CHLTA Alpha-1,4 glucan phosphorylase  
Protein ID Q6MF19 is from pclm and is a |Q6MF19_PARUW Alpha-1,4 glucan phosphorylase  
There are 2 proteins, 1 clams and 1 pclms in group 600 

group601: 

Protein ID Q3KMB5 is from clamand is a |Q3KMB5_CHLTA Acetyltransferase component of pyruvate dehydrogenase complex  
Protein ID Q6MAE4 is from pclm and is a |Q6MAE4_PARUW Acetyltransferase component of pyruvate dehydrogenase complex  
There are 2 proteins, 1 clams and 1 pclms in group 601 

group602: 

Protein ID Q3KMB6 is from clamand is a |Q3KMB6_CHLTA Pyruvate dehydrogenase E1 component beta subunit  
Protein ID Q6MAE3 is from pclm and is a |Q6MAE3_PARUW Probable pyruvate dehydrogenase (Lipoamide), E1 component, beta chain  
There are 2 proteins, 1 clams and 1 pclms in group 602 

group603: 

Protein ID Q3KMB7 is from clamand is a |Q3KMB7_CHLTA Pyruvate dehydrogenase E1 component subunit alpha  
Protein ID Q6MAE2 is from pclm and is a |Q6MAE2_PARUW Pyruvate dehydrogenase E1 component subunit alpha  
There are 2 proteins, 1 clams and 1 pclms in group 603 

group604: 

Protein ID Q3KMB9 is from clamand is a |LPXD_CHLTA UDP-3-O-acylglucosamine N-acyltransferase  
Protein ID Q6MAE7 is from pclm and is a |LPXD_PARUW UDP-3-O-acylglucosamine N-acyltransferase  
There are 2 proteins, 1 clams and 1 pclms in group 604 

group605: 

Protein ID Q3KMC0 is from clamand is a |Q3KMC0_CHLTA OmpH  
Protein ID Q6MAE8 is from pclm and is a |Q6MAE8_PARUW Putative uncharacterized protein  
There are 2 proteins, 1 clams and 1 pclms in group 605 

group606: 

Protein ID Q3KMC1 is from clamand is a |Q3KMC1_CHLTA Outer membrane protein/Omp85 analog  
Protein ID Q6MAE9 is from pclm and is a |Q6MAE9_PARUW Putative outer membrane protein Omp85  
There are 2 proteins, 1 clams and 1 pclms in group 606 

group607: 

Protein ID Q3KMC2 is from clamand is a |RECR_CHLTA Recombination protein RecR  
Protein ID Q6MAF1 is from pclm and is a |RECR_PARUW Recombination protein RecR  
There are 2 proteins, 1 clams and 1 pclms in group 607 

group608: 

Protein ID Q3KMC3 is from clamand is a |FABH_CHLTA 3-oxoacyl-[acyl-carrier-protein] synthase 3  
Protein ID Q6MAF5 is from pclm and is a |Q6MAF5_PARUW 3-oxoacyl-[acyl-carrier-protein] synthase 3  
There are 2 proteins, 1 clams and 1 pclms in group 608 

group609: 

Protein ID Q3KMC4 is from clamand is a |Q3KMC4_CHLTA Malonyl CoA-acyl carrier protein transacylase  
Protein ID Q6MAF6 is from pclm and is a |Q6MAF6_PARUW Malonyl CoA-acyl carrier protein transacylase  
There are 2 proteins, 1 clams and 1 pclms in group 609 

group610: 

Protein ID Q3KMC5 is from clamand is a |Q3KMC5_CHLTA 3-oxoacyl-[acyl-carrier protein] reductase  
Protein ID Q6MAF7 is from pclm and is a |Q6MAF7_PARUW Probable 3-oxoacyl-[acyl-carrier protein] reductase, fabG  
There are 2 proteins, 1 clams and 1 pclms in group 610 

group611: 

Protein ID Q3KMC6 is from clamand is a |ACP_CHLTA Acyl carrier protein  
Protein ID Q6MAF8 is from pclm and is a |ACP_PARUW Acyl carrier protein  
There are 2 proteins, 1 clams and 1 pclms in group 611 

group612: 

Protein ID Q3KMD1 is from clamand is a |Q3KMD1_CHLTA Transporter  
Protein ID Q6MBR5 is from pclm and is a |Q6MBR5_PARUW Transporter  
There are 2 proteins, 1 clams and 1 pclms in group 612 

group613: 

Protein ID Q3KMD2 is from clamand is a |Q3KMD2_CHLTA Proton/sodium-glutamate symport protein  
Protein ID Q6MAE1 is from pclm and is a |Q6MAE1_PARUW Putative neutral amino acid (Glutamate) transporter  
There are 2 proteins, 1 clams and 1 pclms in group 613 

group614: 

Protein ID Q3KME1 is from clamand is a |Q3KME1_CHLTA Hypothetical membrane spanning protein  
Protein ID Q6MD49 is from pclm and is a |Q6MD49_PARUW Putative uncharacterized protein  
There are 2 proteins, 1 clams and 1 pclms in group 614 

group615: 

Protein ID Q3KME4 is from clamand is a |SURE_CHLTA 5'-nucleotidase SurE  
Protein ID Q6MCW1 is from pclm and is a |SURE_PARUW 5'-nucleotidase SurE  
There are 2 proteins, 1 clams and 1 pclms in group 615 

group616: 

Protein ID Q3KME5 is from clamand is a |Q3KME5_CHLTA TtcA  
Protein ID Q6MCW5 is from pclm and is a |Q6MCW5_PARUW Putative uncharacterized protein  
There are 2 proteins, 1 clams and 1 pclms in group 616 

group617: 

Protein ID Q3KME7 is from clamand is a |Q3KME7_CHLTA Fructose-bisphosphate aldolase  
Protein ID Q6MCP2 is from pclm and is a |Q6MCP2_PARUW Probable fructose-bisphosphate aldolase class I  
There are 2 proteins, 1 clams and 1 pclms in group 617 

group618: 

Protein ID Q3KME9 is from clamand is a |RPIA_CHLTA Ribose-5-phosphate isomerase A  
Protein ID Q6MC00 is from pclm and is a |RPIA_PARUW Ribose-5-phosphate isomerase A  
There are 2 proteins, 1 clams and 1 pclms in group 618 

group619: 

Protein ID Q3KMF0 is from clamand is a |Q3KMF0_CHLTA Hypothetical cytosolic protein  
Protein ID Q6MBZ9 is from pclm and is a |Q6MBZ9_PARUW Putative uncharacterized protein  
There are 2 proteins, 1 clams and 1 pclms in group 619 

group620: 

Protein ID Q3KMF1 is from clamand is a |Y231_CHLTA UPF0301 protein CTA_0231  
Protein ID Q6MAC0 is from pclm and is a |Y1755_PARUW UPF0301 protein pc1755  
There are 2 proteins, 1 clams and 1 pclms in group 620 

group621: 

Protein ID Q3KMF2 is from clamand is a |GSA_CHLTA Glutamate-1-semialdehyde 2,1-aminomutase  
Protein ID Q6MAC7 is from pclm and is a |GSA_PARUW Glutamate-1-semialdehyde 2,1-aminomutase  
There are 2 proteins, 1 clams and 1 pclms in group 621 

group622: 

Protein ID Q3KMF3 is from clamand is a |SYL_CHLTA Leucine--tRNA ligase  
Protein ID Q6MCC8 is from pclm and is a |SYL_PARUW Leucine--tRNA ligase  
There are 2 proteins, 1 clams and 1 pclms in group 622 

group623: 

Protein ID Q3KMF4 is from clamand is a |KDTA_CHLTA 3-deoxy-D-manno-octulosonic acid transferase  
Protein ID Q6MCZ8 is from pclm and is a |Q6MCZ8_PARUW Putative 3-deoxy-manno-octulosonate  
There are 2 proteins, 1 clams and 1 pclms in group 623 

group624: 

Protein ID Q3KMF7 is from clamand is a |Q3KMF7_CHLTA Pyrophosphate--fructose 6-phosphate 1-phosphotransferase  
Protein ID Q6MCU5 is from pclm and is a |Q6MCU5_PARUW Putative 6-phosphofructokinase 1  
There are 2 proteins, 1 clams and 1 pclms in group 624 

group625: 

Protein ID Q3KMG2 is from clamand is a |Q3KMG2_CHLTA OppC  
Protein ID Q6MB21 is from pclm and is a |Q6MB21_PARUW Probable oligo/dipeptide ABC transporter (Permease) oppC  
There are 2 proteins, 1 clams and 1 pclms in group 625 

group626: 

Protein ID Q3KMG3 is from clamand is a |Q3KMG3_CHLTA OppB  
Protein ID Q6MB22 is from pclm and is a |Q6MB22_PARUW Probable oligo/dipeptide ABC transporter (Permease) oppB  
There are 2 proteins, 1 clams and 1 pclms in group 626 

group627: 

Protein ID Q3KMG5 is from clamand is a |TSAD_CHLTA tRNA N6-adenosine threonylcarbamoyltransferase  
Protein ID Q6MD07 is from pclm and is a |TSAD_PARUW tRNA N6-adenosine threonylcarbamoyltransferase  
There are 2 proteins, 1 clams and 1 pclms in group 627 

group628: 

Protein ID Q3KMG8 is from clamand is a |Q3KMG8_CHLTA MgtE  
Protein ID Q6MC60 is from pclm and is a |Q6MC60_PARUW Putative Mg2+ transporter  
There are 2 proteins, 1 clams and 1 pclms in group 628 

group629: 

Protein ID Q3KMG9 is from clamand is a |TGT_CHLTA Queuine tRNA-ribosyltransferase  
Protein ID Q6MD31 is from pclm and is a |TGT_PARUW Queuine tRNA-ribosyltransferase  
There are 2 proteins, 1 clams and 1 pclms in group 629 

group630: 

Protein ID Q3KMH1 is from clamand is a |Q3KMH1_CHLTA Hypothetical cytosolic protein  
Protein ID Q6MC99 is from pclm and is a |Q6MC99_PARUW Putative uncharacterized protein  
There are 2 proteins, 1 clams and 1 pclms in group 630 

group631: 

Protein ID Q3KMH2 is from clamand is a |Q3KMH2_CHLTA DNA gyrase subunit B  
Protein ID Q6MCA0 is from pclm and is a |Q6MCA0_PARUW DNA gyrase subunit B  
There are 2 proteins, 1 clams and 1 pclms in group 631 

group632: 

Protein ID Q3KMH3 is from clamand is a |Q3KMH3_CHLTA DNA gyrase subunit A  
Protein ID Q6MCA1 is from pclm and is a |Q6MCA1_PARUW DNA gyrase subunit A  
There are 2 proteins, 1 clams and 1 pclms in group 632 

group633: 

Protein ID Q3KMH4 is from clamand is a |KTHY_CHLTA Thymidylate kinase  
Protein ID Q6MCA2 is from pclm and is a |KTHY_PARUW Thymidylate kinase  
There are 2 proteins, 1 clams and 1 pclms in group 633 

group634: 

Protein ID Q3KMH5 is from clamand is a |Q3KMH5_CHLTA DNA polymerase III subunit gamma/tau  
Protein ID Q6MCA3 is from pclm and is a |Q6MCA3_PARUW Putative DNA polymerase III, delta' subunit, holB  
There are 2 proteins, 1 clams and 1 pclms in group 634 

group635: 

Protein ID Q3KMH6 is from clamand is a |Q3KMH6_CHLTA 6-phosphogluconolactonase  
Protein ID Q6MD06 is from pclm and is a |Q6MD06_PARUW Putative 6-phosphogluconolactonase (6PGL)  
There are 2 proteins, 1 clams and 1 pclms in group 635 

group636: 

Protein ID Q3KMH7 is from clamand is a |Q3KMH7_CHLTA Glucose-6-phosphate 1-dehydrogenase  
Protein ID Q6MD04 is from pclm and is a |Q6MD04_PARUW Glucose-6-phosphate 1-dehydrogenase  
There are 2 proteins, 1 clams and 1 pclms in group 636 

group637: 

Protein ID Q3KMH8 is from clamand is a |RUVX_CHLTA Putative Holliday junction resolvase  
Protein ID Q6MD02 is from pclm and is a |RUVX_PARUW Putative Holliday junction resolvase  
There are 2 proteins, 1 clams and 1 pclms in group 637 

group638: 

Protein ID Q3KMH9 is from clamand is a |PYRG_CHLTA CTP synthase  
Protein ID Q6MD01 is from pclm and is a |PYRG_PARUW CTP synthase  
There are 2 proteins, 1 clams and 1 pclms in group 638 

group639: 

Protein ID Q3KMI0 is from clamand is a |KDSB_CHLTA 3-deoxy-manno-octulosonate cytidylyltransferase  
Protein ID Q6MD00 is from pclm and is a |KDSB_PARUW 3-deoxy-manno-octulosonate cytidylyltransferase  
There are 2 proteins, 1 clams and 1 pclms in group 639 

group640: 

Protein ID Q3KMI1 is from clamand is a |Q3KMI1_CHLTA Uncharacterized protein  
Protein ID Q6MCU4 is from pclm and is a |Q6MCU4_PARUW Putative uncharacterized protein  
There are 2 proteins, 1 clams and 1 pclms in group 640 

group641: 

Protein ID Q3KMI2 is from clamand is a |Q3KMI2_CHLTA ABC transporter ATP-binding protein  
Protein ID Q6MDN7 is from pclm and is a |Q6MDN7_PARUW Putative ATP-binding cassette protein, nasD  
There are 2 proteins, 1 clams and 1 pclms in group 641 

group642: 

Protein ID Q3KMI7 is from clamand is a |Q3KMI7_CHLTA OppA  
Protein ID Q6MB23 is from pclm and is a |Q6MB23_PARUW Probable oligo/dipeptide-binding protein oppA  
There are 2 proteins, 1 clams and 1 pclms in group 642 

group643: 

Protein ID Q3KML7 is from clamand is a |Q3KML7_CHLTA Lipoprotein release atp-binding protein  
Protein ID Q6MD10 is from pclm and is a |LOLD_PARUW Lipoprotein-releasing system ATP-binding protein LolD  
There are 2 proteins, 1 clams and 1 pclms in group 643 

group644: 

Protein ID Q3KML8 is from clamand is a |Q3KML8_CHLTA Lipoprotein release inner membrane protein  
Protein ID Q6MD09 is from pclm and is a |Q6MD09_PARUW Putative uncharacterized protein  
There are 2 proteins, 1 clams and 1 pclms in group 644 

group645: 

Protein ID Q3KML9 is from clamand is a |RL33_CHLTA 50S ribosomal protein L33  
Protein ID Q6MD08 is from pclm and is a |Q6MD08_PARUW Probable 50S ribosomal protein L33  
There are 2 proteins, 1 clams and 1 pclms in group 645 

group646: 

Protein ID Q3KMM0 is from clamand is a |Q3KMM0_CHLTA Alpha/beta hydrolase family protein  
Protein ID Q6MCU6 is from pclm and is a |Q6MCU6_PARUW Putative uncharacterized protein  
There are 2 proteins, 1 clams and 1 pclms in group 646 

group647: 

Protein ID Q3KMM3 is from clamand is a |DNLJ_CHLTA DNA ligase  
Protein ID Q6MAB5 is from pclm and is a |DNLJ_PARUW DNA ligase  
There are 2 proteins, 1 clams and 1 pclms in group 647 

group648: 

Protein ID Q3KMM4 is from clamand is a |Q3KMM4_CHLTA Serine/threonine-protein kinase PKN1  
Protein ID Q6MC95 is from pclm and is a |Q6MC95_PARUW Putative uncharacterized protein  
There are 2 proteins, 1 clams and 1 pclms in group 648 

group649: 

Protein ID Q3KMM9 is from clamand is a |Q3KMM9_CHLTA Hypothetical membrane spanning protein  
Protein ID Q6MD30 is from pclm and is a |Q6MD30_PARUW Putative uncharacterized protein  
There are 2 proteins, 1 clams and 1 pclms in group 649 

group650: 

Protein ID Q3KMN1 is from clamand is a |Q3KMN1_CHLTA Microsomal dipeptidase  
Protein ID Q6MBN7 is from pclm and is a |Q6MBN7_PARUW Putative uncharacterized protein  
There are 2 proteins, 1 clams and 1 pclms in group 650 

group651: 

Protein ID Q3KMN2 is from clamand is a |Q3KMN2_CHLTA Sua5/YciO/YrdC/YwlC family protein  
Protein ID Q6MET2 is from pclm and is a |Q6MET2_PARUW Threonylcarbamoyl-AMP synthase  
There are 2 proteins, 1 clams and 1 pclms in group 651 

group652: 

Protein ID Q3KMN6 is from clamand is a |Q3KMN6_CHLTA Metallothionein family protein  
Protein ID Q6MCC9 is from pclm and is a |Q6MCC9_PARUW Putative uncharacterized protein  
There are 2 proteins, 1 clams and 1 pclms in group 652 

group653: 

Protein ID Q3KMN7 is from clamand is a |Q3KMN7_CHLTA Ribonuclease BN  
Protein ID Q6MCS7 is from pclm and is a |Q6MCS7_PARUW Putative RNase BN, tRNA processing enzyme  
There are 2 proteins, 1 clams and 1 pclms in group 653 

group654: 

Protein ID Q3KMP1 is from clamand is a |KAD_CHLTA Adenylate kinase  
Protein ID Q6MCD4 is from pclm and is a |Q6MCD4_PARUW Adenylate kinase  
There are 2 proteins, 1 clams and 1 pclms in group 654 

group655: 

Protein ID Q3KMP2 is from clamand is a |Q3KMP2_CHLTA Chitinase  
Protein ID Q6MB24 is from pclm and is a |Q6MB24_PARUW Putative uncharacterized protein  
There are 2 proteins, 1 clams and 1 pclms in group 655 

group656: 

Protein ID Q3KMP3 is from clamand is a |RS9_CHLTA 30S ribosomal protein S9  
Protein ID Q6MAB9 is from pclm and is a |Q6MAB9_PARUW 30S ribosomal protein S9  
There are 2 proteins, 1 clams and 1 pclms in group 656 

group657: 

Protein ID Q3KMP4 is from clamand is a |RL13_CHLTA 50S ribosomal protein L13  
Protein ID Q6MAB8 is from pclm and is a |Q6MAB8_PARUW 50S ribosomal protein L13  
There are 2 proteins, 1 clams and 1 pclms in group 657 

group658: 

Protein ID Q3KMP5 is from clamand is a |Q3KMP5_CHLTA Biotin carboxylase  
Protein ID Q6MD53 is from pclm and is a |Q6MD53_PARUW Probable biotin carboxylase  
There are 2 proteins, 1 clams and 1 pclms in group 658 

group659: 

Protein ID Q3KMP6 is from clamand is a |Q3KMP6_CHLTA Biotin carboxyl carrier protein of acetyl-CoA carboxylase  
Protein ID Q6MD54 is from pclm and is a |Q6MD54_PARUW Putative biotin carboxyl carrier protein of acetyl-CoA carboxylase  
There are 2 proteins, 1 clams and 1 pclms in group 659 

group660: 

Protein ID Q3KMP7 is from clamand is a |Q3KMP7_CHLTA Elongation factor P  
Protein ID Q6MD56 is from pclm and is a |EFP1_PARUW Elongation factor P 1  
There are 2 proteins, 1 clams and 1 pclms in group 660 

group661: 

Protein ID Q3KMP8 is from clamand is a |Q3KMP8_CHLTA Ribulose-phosphate 3-epimerase  
Protein ID Q6MD57 is from pclm and is a |Q6MD57_PARUW Ribulose-phosphate 3-epimerase  
There are 2 proteins, 1 clams and 1 pclms in group 661 

group662: 

Protein ID Q3KMQ5 is from clamand is a |Q3KMQ5_CHLTA Uncharacterized protein  
Protein ID Q6MD83 is from pclm and is a |Q6MD83_PARUW Putative uncharacterized protein  
There are 2 proteins, 1 clams and 1 pclms in group 662 

group663: 

Protein ID Q3KMQ7 is from clamand is a |Q3KMQ7_CHLTA Oligoendopeptidase F  
Protein ID Q6MBZ7 is from pclm and is a |Q6MBZ7_PARUW Putative oligoendopeptidase F  
There are 2 proteins, 1 clams and 1 pclms in group 663 

group664: 

Protein ID Q3KMQ8 is from clamand is a |CH10_CHLTA 10 kDa chaperonin  
Protein ID Q6MBZ6 is from pclm and is a |Q6MBZ6_PARUW 10 kDa chaperonin  
There are 2 proteins, 1 clams and 1 pclms in group 664 

group665: 

Protein ID Q3KMR1 is from clamand is a |Q3KMR1_CHLTA Putative GTP cyclohydrolase 1 type 2  
Protein ID Q6MC02 is from pclm and is a |Q6MC02_PARUW Putative GTP cyclohydrolase 1 type 2  
There are 2 proteins, 1 clams and 1 pclms in group 665 

group666: 

Protein ID Q3KMR2 is from clamand is a |Q3KMR2_CHLTA A/G-specific adenine DNA glycosylase  
Protein ID Q6MF36 is from pclm and is a |Q6MF36_PARUW Putative A/G-specific adenine glycosylase, mutY  
There are 2 proteins, 1 clams and 1 pclms in group 666 

group667: 

Protein ID Q3KMR3 is from clamand is a |Q3KMR3_CHLTA Pseudouridine synthase  
Protein ID Q6MDB9 is from pclm and is a |Q6MDB9_PARUW Putative uncharacterized protein  
There are 2 proteins, 1 clams and 1 pclms in group 667 

group668: 

Protein ID Q3KMR6 is from clamand is a |Q3KMR6_CHLTA Enoyl-[acyl-carrier-protein] reductase [NADH]  
Protein ID Q6MC23 is from pclm and is a |Q6MC23_PARUW Enoyl-[acyl-carrier-protein] reductase [NADH]  
There are 2 proteins, 1 clams and 1 pclms in group 668 

group669: 

Protein ID Q3KMR7 is from clamand is a |Q3KMR7_CHLTA HAD superfamily hydrolase/phosphatase  
Protein ID Q6MC17 is from pclm and is a |Q6MC17_PARUW Putative uncharacterized protein  
There are 2 proteins, 1 clams and 1 pclms in group 669 

group670: 

Protein ID Q3KMS0 is from clamand is a |ACPS_CHLTA Holo-[acyl-carrier-protein] synthase  
Protein ID Q6MAG4 is from pclm and is a |ACPS_PARUW Holo-[acyl-carrier-protein] synthase  
There are 2 proteins, 1 clams and 1 pclms in group 670 

group671: 

Protein ID Q3KMS1 is from clamand is a |Q3KMS1_CHLTA Thioredoxin reductase  
Protein ID Q6MAG2 is from pclm and is a |Q6MAG2_PARUW Thioredoxin reductase  
There are 2 proteins, 1 clams and 1 pclms in group 671 

group672: 

Protein ID Q3KMS2 is from clamand is a |Q3KMS2_CHLTA 30S ribosomal protein S1  
Protein ID Q6MD61 is from pclm and is a |Q6MD61_PARUW 30S ribosomal protein S1  
There are 2 proteins, 1 clams and 1 pclms in group 672 

group673: 

Protein ID Q3KMS3 is from clamand is a |Q3KMS3_CHLTA N utilization substance protein A  
Protein ID Q6MD63 is from pclm and is a |Q6MD63_PARUW Putative transcription termination-antitermination factor nusA  
There are 2 proteins, 1 clams and 1 pclms in group 673 

group674: 

Protein ID Q3KMS4 is from clamand is a |IF2_CHLTA Translation initiation factor IF-2  
Protein ID Q6MD64 is from pclm and is a |IF2_PARUW Translation initiation factor IF-2  
There are 2 proteins, 1 clams and 1 pclms in group 674 

group675: 

Protein ID Q3KMS5 is from clamand is a |RBFA_CHLTA Ribosome-binding factor A  
Protein ID Q6MD65 is from pclm and is a |RBFA_PARUW Ribosome-binding factor A  
There are 2 proteins, 1 clams and 1 pclms in group 675 

group676: 

Protein ID Q3KMS6 is from clamand is a |Q3KMS6_CHLTA tRNA pseudouridine synthase B  
Protein ID Q6MD66 is from pclm and is a |TRUB_PARUW tRNA pseudouridine synthase B  
There are 2 proteins, 1 clams and 1 pclms in group 676 

group677: 

Protein ID Q3KMS8 is from clamand is a |Q3KMS8_CHLTA Riboflavin kinase  
Protein ID Q6MD67 is from pclm and is a |Q6MD67_PARUW Putative riboflavin kinase/FMN adenylyltransferase  
There are 2 proteins, 1 clams and 1 pclms in group 677 

group678: 

Protein ID Q3KMS9 is from clamand is a |Q3KMS9_CHLTA Ribosome-binding ATPase YchF  
Protein ID Q6MD73 is from pclm and is a |Q6MD73_PARUW Ribosome-binding ATPase YchF  
There are 2 proteins, 1 clams and 1 pclms in group 678 

group679: 

Protein ID Q3KMT0 is from clamand is a |Q3KMT0_CHLTA SctU  
Protein ID Q6MD75 is from pclm and is a |Q6MD75_PARUW Putative type III secretion pathway protein sctU  
There are 2 proteins, 1 clams and 1 pclms in group 679 

group680: 

Protein ID Q3KMT1 is from clamand is a |Q3KMT1_CHLTA Low calcium response protein D  
Protein ID Q6MD76 is from pclm and is a |Q6MD76_PARUW Probable type III secretion pathway protein SctV  
There are 2 proteins, 1 clams and 1 pclms in group 680 

group681: 

Protein ID Q3KMT3 is from clamand is a |Q3KMT3_CHLTA Secretion chaperone  
Protein ID Q6MD79 is from pclm and is a |Q6MD79_PARUW Probable type III secretion chaperone sycE  
There are 2 proteins, 1 clams and 1 pclms in group 681 

group682: 

Protein ID Q3KMT4 is from clamand is a |Q3KMT4_CHLTA 4-alpha-glucanotransferase  
Protein ID Q6MD80 is from pclm and is a |Q6MD80_PARUW 4-alpha-glucanotransferase  
There are 2 proteins, 1 clams and 1 pclms in group 682 

group683: 

Protein ID Q3KMT5 is from clamand is a |RL28_CHLTA 50S ribosomal protein L28  
Protein ID Q6MDF9 is from pclm and is a |RL28_PARUW 50S ribosomal protein L28  
There are 2 proteins, 1 clams and 1 pclms in group 683 

group684: 

Protein ID Q3KMU3 is from clamand is a |FOLD_CHLTA Bifunctional protein FolD  
Protein ID Q6MAH4 is from pclm and is a |FOLD_PARUW Bifunctional protein FolD  
There are 2 proteins, 1 clams and 1 pclms in group 684 

group685: 

Protein ID Q3KMU4 is from clamand is a |Q3KMU4_CHLTA Thiamine biosynthesis lipoprotein ApbE  
Protein ID Q6MAH3 is from pclm and is a |Q6MAH3_PARUW Putative Thiamine biosynthesis lipoprotein apbE  
There are 2 proteins, 1 clams and 1 pclms in group 685 

group686: 

Protein ID Q3KMU5 is from clamand is a |SSRP_CHLTA SsrA-binding protein  
Protein ID Q6MAG8 is from pclm and is a |SSRP_PARUW SsrA-binding protein  
There are 2 proteins, 1 clams and 1 pclms in group 686 

group687: 

Protein ID Q3KMU6 is from clamand is a |Q3KMU6_CHLTA DNA polymerase III subunit beta  
Protein ID Q6MAH0 is from pclm and is a |Q6MAH0_PARUW DNA polymerase III subunit beta  
There are 2 proteins, 1 clams and 1 pclms in group 687 

group688: 

Protein ID Q3KMU7 is from clamand is a |RECF_CHLTA DNA replication and repair protein RecF  
Protein ID Q6MAG9 is from pclm and is a |RECF_PARUW DNA replication and repair protein RecF  
There are 2 proteins, 1 clams and 1 pclms in group 688 

group689: 

Protein ID Q3KMU9 is from clamand is a |Q3KMU9_CHLTA Membrane endopeptidase, M50 family  
Protein ID Q6MEL4 is from pclm and is a |Q6MEL4_PARUW Putative uncharacterized protein  
There are 2 proteins, 1 clams and 1 pclms in group 689 

group690: 

Protein ID Q3KMV0 is from clamand is a |DXR_CHLTA 1-deoxy-D-xylulose 5-phosphate reductoisomerase  
Protein ID Q6MEL5 is from pclm and is a |DXR_PARUW 1-deoxy-D-xylulose 5-phosphate reductoisomerase  
There are 2 proteins, 1 clams and 1 pclms in group 690 

group691: 

Protein ID Q3KMV1 is from clamand is a |Q3KMV1_CHLTA ABC transporter ATP-binding protein  
Protein ID Q6MEL6 is from pclm and is a |Q6MEL6_PARUW Putative ABC transporter permease ytgD  
There are 2 proteins, 1 clams and 1 pclms in group 691 

group692: 

Protein ID Q3KMV2 is from clamand is a |Q3KMV2_CHLTA MntB  
Protein ID Q6MEL7 is from pclm and is a |Q6MEL7_PARUW Putative ABC transporter permease ytgC  
There are 2 proteins, 1 clams and 1 pclms in group 692 

group693: 

Protein ID Q3KMV3 is from clamand is a |Q3KMV3_CHLTA MntA  
Protein ID Q6MEL8 is from pclm and is a |Q6MEL8_PARUW Putative ABC transporter ATP-binding protein ytgB  
There are 2 proteins, 1 clams and 1 pclms in group 693 

group694: 

Protein ID Q3KMV4 is from clamand is a |Q3KMV4_CHLTA Manganese-binding protein  
Protein ID Q6MEL9 is from pclm and is a |Q6MEL9_PARUW Putative ABC transporter periplasmic substrate-binding protein ytgA  
There are 2 proteins, 1 clams and 1 pclms in group 694 

group695: 

Protein ID Q3KMV5 is from clamand is a |Q3KMV5_CHLTA Uncharacterized protein  
Protein ID Q6MEM2 is from pclm and is a |Q6MEM2_PARUW Putative uncharacterized protein  
There are 2 proteins, 1 clams and 1 pclms in group 695 

group696: 

Protein ID Q3KMV6 is from clamand is a |Q3KMV6_CHLTA ADP,ATP carrier protein  
Protein ID Q6MEM5 is from pclm and is a |Q6MEM5_PARUW Probable ADP/ATP translocase  
There are 2 proteins, 1 clams and 1 pclms in group 696 

group697: 

Protein ID Q3KMV7 is from clamand is a |LEPA_CHLTA Elongation factor 4  
Protein ID Q6MEF3 is from pclm and is a |LEPA_PARUW Elongation factor 4  
There are 2 proteins, 1 clams and 1 pclms in group 697 

group698: 

Protein ID Q3KMV8 is from clamand is a |Q3KMV8_CHLTA 6-phosphogluconate dehydrogenase, decarboxylating  
Protein ID Q6MEF8 is from pclm and is a |Q6MEF8_PARUW 6-phosphogluconate dehydrogenase, decarboxylating  
There are 2 proteins, 1 clams and 1 pclms in group 698 

group699: 

Protein ID Q3KMV9 is from clamand is a |SYY_CHLTA Tyrosine--tRNA ligase  
Protein ID Q6MC06 is from pclm and is a |SYY_PARUW Tyrosine--tRNA ligase  
There are 2 proteins, 1 clams and 1 pclms in group 699 

group700: 

Protein ID Q3KMW2 is from clamand is a |Q3KMW2_CHLTA Ferredoxin  
Protein ID Q6MC91 is from pclm and is a |Q6MC91_PARUW Putative ferredoxin [2Fe-2S] 4  
There are 2 proteins, 1 clams and 1 pclms in group 700 

group701: 

Protein ID Q3KMW4 is from clamand is a |ISPG_CHLTA 4-hydroxy-3-methylbut-2-en-1-yl diphosphate synthase  
Protein ID Q6MD85 is from pclm and is a |ISPG_PARUW 4-hydroxy-3-methylbut-2-en-1-yl diphosphate synthase  
There are 2 proteins, 1 clams and 1 pclms in group 701 

group702: 

Protein ID Q3KMW5 is from clamand is a |Q3KMW5_CHLTA Hypothetical cytosolic protein  
Protein ID Q6MA07 is from pclm and is a |Q6MA07_PARUW Putative uncharacterized protein  
There are 2 proteins, 1 clams and 1 pclms in group 702 

group703: 

Protein ID Q3KMW6 is from clamand is a |Q3KMW6_CHLTA Dihydrolipoamide succinyltransferase component (E2) of 2-oxoglutarate dehydrogenase complex  
Protein ID Q6MC86 is from pclm and is a |Q6MC86_PARUW Probable dihydrolipoamide S-succinyltransferase, (2-oxogluturate dehydrogenase complex E2 component), sucB  
There are 2 proteins, 1 clams and 1 pclms in group 703 

group704: 

Protein ID Q3KMW7 is from clamand is a |Q3KMW7_CHLTA 2-oxoglutarate dehydrogenase E1 component  
Protein ID Q6MC85 is from pclm and is a |Q6MC85_PARUW Probable 2-oxoglutarate dehydrogenase E1 component, sucA  
There are 2 proteins, 1 clams and 1 pclms in group 704 

group705: 

Protein ID Q3KMW8 is from clamand is a |Q3KMW8_CHLTA Uncharacterized protein  
Protein ID Q6MC80 is from pclm and is a |Q6MC80_PARUW Putative uncharacterized protein  
There are 2 proteins, 1 clams and 1 pclms in group 705 

group706: 

Protein ID Q3KMW9 is from clamand is a |Q3KMW9_CHLTA Coproporphyrinogen oxidase (NAD)  
Protein ID Q6MC79 is from pclm and is a |Q6MC79_PARUW Putative oxygen-independent coproporphyrinogen III oxidase, hemN  
There are 2 proteins, 1 clams and 1 pclms in group 706 

group707: 

Protein ID Q3KMX3 is from clamand is a |Q3KMX3_CHLTA Tetrapyrrole (Corrin/porphyrin) methylase family protein  
Protein ID Q6MC76 is from pclm and is a |Q6MC76_PARUW Putative uncharacterized protein  
There are 2 proteins, 1 clams and 1 pclms in group 707 

group708: 

Protein ID Q3KMX6 is from clamand is a |AMPA_CHLTA Probable cytosol aminopeptidase  
Protein ID Q6MC72 is from pclm and is a |AMPA_PARUW Probable cytosol aminopeptidase  
There are 2 proteins, 1 clams and 1 pclms in group 708 

group709: 

Protein ID Q3KMX7 is from clamand is a |Q3KMX7_CHLTA Single-stranded DNA-binding protein  
Protein ID Q6MC71 is from pclm and is a |Q6MC71_PARUW Single-stranded DNA-binding protein  
There are 2 proteins, 1 clams and 1 pclms in group 709 

group710: 

Protein ID Q3KMX8 is from clamand is a |Q3KMX8_CHLTA Uncharacterized protein  
Protein ID Q6MC70 is from pclm and is a |Q6MC70_PARUW Putative uncharacterized protein  
There are 2 proteins, 1 clams and 1 pclms in group 710 

group711: 

Protein ID Q3KMX9 is from clamand is a |Q3KMX9_CHLTA Isoamylase  
Protein ID Q6MC69 is from pclm and is a |Q6MC69_PARUW Probable isoamylase  
There are 2 proteins, 1 clams and 1 pclms in group 711 

group712: 

Protein ID Q3KMY0 is from clamand is a |Q3KMY0_CHLTA Uncharacterized protein  
Protein ID Q6MC68 is from pclm and is a |Q6MC68_PARUW Putative uncharacterized protein  
There are 2 proteins, 1 clams and 1 pclms in group 712 

group713: 

Protein ID Q3KMY1 is from clamand is a |RUVB_CHLTA Holliday junction ATP-dependent DNA helicase RuvB  
Protein ID Q6MC67 is from pclm and is a |RUVB_PARUW Holliday junction ATP-dependent DNA helicase RuvB  
There are 2 proteins, 1 clams and 1 pclms in group 713 

group714: 

Protein ID Q3KMY3 is from clamand is a |DCD_CHLTA Deoxycytidine triphosphate deaminase  
Protein ID Q6MCL7 is from pclm and is a |DCD_PARUW Deoxycytidine triphosphate deaminase  
There are 2 proteins, 1 clams and 1 pclms in group 714 

group715: 

Protein ID Q3KMY4 is from clamand is a |Q3KMY4_CHLTA Hypothetical membrane associated protein  
Protein ID Q6MDA3 is from pclm and is a |Q6MDA3_PARUW Putative uncharacterized protein  
There are 2 proteins, 1 clams and 1 pclms in group 715 

group716: 

Protein ID Q3KMY8 is from clamand is a |Q3KMY8_CHLTA Transporter, drug/metabolite exporter family  
Protein ID Q6MBJ3 is from pclm and is a |Q6MBJ3_PARUW Putative uncharacterized protein  
There are 2 proteins, 1 clams and 1 pclms in group 716 

group717: 

Protein ID Q3KMY9 is from clamand is a |Q3KMY9_CHLTA Exodeoxyribonuclease V alpha chain  
Protein ID Q6MDD6 is from pclm and is a |Q6MDD6_PARUW Putative exodeoxyribonuclease V  
There are 2 proteins, 1 clams and 1 pclms in group 717 

group718: 

Protein ID Q3KMZ0 is from clamand is a |SYM_CHLTA Methionine--tRNA ligase  
Protein ID Q6MDG0 is from pclm and is a |SYM_PARUW Methionine--tRNA ligase  
There are 2 proteins, 1 clams and 1 pclms in group 718 

group719: 

Protein ID Q3KMZ2 is from clamand is a |KGUA_CHLTA Guanylate kinase  
Protein ID Q6MDG3 is from pclm and is a |KGUA_PARUW Guanylate kinase  
There are 2 proteins, 1 clams and 1 pclms in group 719 

group720: 

Protein ID Q3KMZ3 is from clamand is a |RNH2_CHLTA Ribonuclease HII  
Protein ID Q6MDG7 is from pclm and is a |RNH2_PARUW Ribonuclease HII  
There are 2 proteins, 1 clams and 1 pclms in group 720 

group721: 

Protein ID Q3KMZ4 is from clamand is a |RL19_CHLTA 50S ribosomal protein L19  
Protein ID Q6MDG8 is from pclm and is a |RL19_PARUW 50S ribosomal protein L19  
There are 2 proteins, 1 clams and 1 pclms in group 721 

group722: 

Protein ID Q3KMZ5 is from clamand is a |TRMD_CHLTA tRNA (guanine-N(1)-)-methyltransferase  
Protein ID Q6MDG9 is from pclm and is a |TRMD_PARUW tRNA (guanine-N(1)-)-methyltransferase  
There are 2 proteins, 1 clams and 1 pclms in group 722 

group723: 

Protein ID Q3KMZ6 is from clamand is a |RS16_CHLTA 30S ribosomal protein S16  
Protein ID Q6MDH0 is from pclm and is a |RS16_PARUW 30S ribosomal protein S16  
There are 2 proteins, 1 clams and 1 pclms in group 723 

group724: 

Protein ID Q3KMZ7 is from clamand is a |Q3KMZ7_CHLTA Signal recognition particle, subunit FFH/SRP54  
Protein ID Q6MDH1 is from pclm and is a |Q6MDH1_PARUW Signal recognition particle protein  
There are 2 proteins, 1 clams and 1 pclms in group 724 

group725: 

Protein ID Q3KMZ8 is from clamand is a |Q3KMZ8_CHLTA Release factor glutamine methyltransferase  
Protein ID Q6MDH2 is from pclm and is a |Q6MDH2_PARUW Release factor glutamine methyltransferase  
There are 2 proteins, 1 clams and 1 pclms in group 725 

group726: 

Protein ID Q3KMZ9 is from clamand is a |RF1_CHLTA Peptide chain release factor 1  
Protein ID Q6MDH3 is from pclm and is a |RF1_PARUW Peptide chain release factor 1  
There are 2 proteins, 1 clams and 1 pclms in group 726 

group727: 

Protein ID Q3KN00 is from clamand is a |RL31B_CHLTA 50S ribosomal protein L31 type B  
Protein ID Q6MDH4 is from pclm and is a |RL31B_PARUW 50S ribosomal protein L31 type B  
There are 2 proteins, 1 clams and 1 pclms in group 727 

group728: 

Protein ID Q3KN01 is from clamand is a |Q3KN01_CHLTA Uncharacterized protein  
Protein ID Q6MDX8 is from pclm and is a |Q6MDX8_PARUW Putative uncharacterized protein  
There are 2 proteins, 1 clams and 1 pclms in group 728 

group729: 

Protein ID Q3KN02 is from clamand is a |Q3KN02_CHLTA Signal peptidase I  
Protein ID Q6MDX9 is from pclm and is a |Q6MDX9_PARUW Putative signal peptidase I  
There are 2 proteins, 1 clams and 1 pclms in group 729 

group730: 

Protein ID Q3KN03 is from clamand is a |SYI_CHLTA Isoleucine--tRNA ligase  
Protein ID Q6MDY1 is from pclm and is a |SYI_PARUW Isoleucine--tRNA ligase  
There are 2 proteins, 1 clams and 1 pclms in group 730 

group731: 

Protein ID Q3KN05 is from clamand is a |Q3KN05_CHLTA Uncharacterized protein  
Protein ID Q6MDZ3 is from pclm and is a |Q6MDZ3_PARUW Putative uncharacterized protein  
There are 2 proteins, 1 clams and 1 pclms in group 731 

group732: 

Protein ID Q3KN06 is from clamand is a |Q3KN06_CHLTA Uncharacterized protein  
Protein ID Q6MDZ2 is from pclm and is a |Q6MDZ2_PARUW Putative uncharacterized protein  
There are 2 proteins, 1 clams and 1 pclms in group 732 

group733: 

Protein ID Q3KN07 is from clamand is a |Q3KN07_CHLTA PhoH  
Protein ID Q6MDZ1 is from pclm and is a |Q6MDZ1_PARUW Putative phosphate starvation-inducible  
There are 2 proteins, 1 clams and 1 pclms in group 733 

group734: 

Protein ID Q3KN08 is from clamand is a |Q3KN08_CHLTA Cytochrome d ubiquinol oxidase subunit II  
Protein ID Q6MAP6 is from pclm and is a |Q6MAP6_PARUW Putative cytochrome bd-I oxidase subunit II  
There are 2 proteins, 1 clams and 1 pclms in group 734 

group735: 

Protein ID Q3KN09 is from clamand is a |Q3KN09_CHLTA Cytochrome d ubiquinol oxidase subunit I  
Protein ID Q6MAP5 is from pclm and is a |Q6MAP5_PARUW Putative cytochrome bd-I oxidase subunit I  
There are 2 proteins, 1 clams and 1 pclms in group 735 

group736: 

Protein ID Q3KN11 is from clamand is a |Q3KN11_CHLTA Uncharacterized protein  
Protein ID Q6MAP2 is from pclm and is a |Q6MAP2_PARUW Putative uncharacterized protein  
There are 2 proteins, 1 clams and 1 pclms in group 736 

group737: 

Protein ID Q3KN13 is from clamand is a |Q3KN13_CHLTA Sigma-54 interaction/ATP-binding protein  
Protein ID Q6MDE5 is from pclm and is a |Q6MDE5_PARUW Putative uncharacterized protein  
There are 2 proteins, 1 clams and 1 pclms in group 737 

group738: 

Protein ID Q3KN14 is from clamand is a |RNH3_CHLTA Ribonuclease HIII  
Protein ID Q6MDE6 is from pclm and is a |RNH3_PARUW Ribonuclease HIII  
There are 2 proteins, 1 clams and 1 pclms in group 738 

group739: 

Protein ID Q3KN18 is from clamand is a |GATB_CHLTA Aspartyl/glutamyl-tRNA(Asn/Gln) amidotransferase subunit B  
Protein ID Q6MDF6 is from pclm and is a |GATB_PARUW Aspartyl/glutamyl-tRNA(Asn/Gln) amidotransferase subunit B  
There are 2 proteins, 1 clams and 1 pclms in group 739 

group740: 

Protein ID Q3KN19 is from clamand is a |GATA_CHLTA Glutamyl-tRNA(Gln) amidotransferase subunit A  
Protein ID Q6MDF5 is from pclm and is a |GATA_PARUW Glutamyl-tRNA(Gln) amidotransferase subunit A  
There are 2 proteins, 1 clams and 1 pclms in group 740 

group741: 

Protein ID Q3KN20 is from clamand is a |GATC_CHLTA Aspartyl/glutamyl-tRNA(Asn/Gln) amidotransferase subunit C  
Protein ID Q6MDF4 is from pclm and is a |Q6MDF4_PARUW Aspartyl/glutamyl-tRNA(Asn/Gln) amidotransferase subunit C  
There are 2 proteins, 1 clams and 1 pclms in group 741 

18446744073709551615done
