# Supplementary material for: Comparison of the protein-coding gene content of Chlamydia trachomatis and Protochlamydia amoebophila using a Raspberry Pi computer
Source: BMC Res Notes. 2015 Oct 13;8:561. doi: 10.1186/s13104-015-1476-2 (PMC4604092; doi:10.1186/s13104-015-1476-2)
Supplement: Supplementary file 2 — 10.1186/s13104-015-1476-2 Protein Families (62). Lists OrthoMCL ortholog groups when using a BLOSUM62 matrix. [file 13104_2015_1476_MOESM2_ESM.txt]

group1: pclm|Q6M9U8 pclm|Q6MCE2 pclm|Q6M9W0 pclm|Q6M9W1 pclm|Q6MC33 pclm|Q6M9U9 pclm|Q6MBQ3 pclm|Q6MBP9 pclm|Q6MCE3 pclm|Q6M9V5 pclm|Q6MCE4 pclm|Q6MCI3 pclm|Q6M9V9 pclm|Q6MBX8 pclm|Q6MB16 pclm|Q6MB30 pclm|Q6MCT7 pclm|Q6M9V7 pclm|Q6MED9 pclm|Q6MB18 pclm|Q6MBP7 pclm|Q6M9V6 pclm|Q6MBP3 pclm|Q6MAW3 pclm|Q6MCF0 pclm|Q6MAW2 pclm|Q6MB63 pclm|Q6MAK9 pclm|Q6MB17 pclm|Q6MAQ9 pclm|Q6MCI2 pclm|Q6MEE0 pclm|Q6MES6 pclm|Q6MES7 pclm|Q6MF77 pclm|Q6MD82 pclm|Q6MA43 pclm|Q6MAM6 pclm|Q6MB15 pclm|Q6MEE1 pclm|Q6MC34 pclm|Q6MAW0 pclm|Q6MCH6 pclm|Q6MD69 pclm|Q6MD68 pclm|Q6M9R9 pclm|Q6M9S1 pclm|Q6M9U7 pclm|Q6M9U0 pclm|Q6M9S0 pclm|Q6M9U1 pclm|Q6MDF1 pclm|Q6MD71 pclm|Q6M9K6 pclm|Q6M9N3 pclm|Q6M9N2 pclm|Q6MAW1 pclm|Q6MF87
group2: pclm|Q6MD88 pclm|Q6MBX4 pclm|Q6MB33 pclm|Q6MBP8 pclm|Q6MEL0 pclm|Q6MEE2 pclm|Q6MCA9 pclm|Q6MCV7 pclm|Q6MBW1 pclm|Q6MC29 pclm|Q6MBW2 pclm|Q6MDX3 pclm|Q6MCK4 pclm|Q6MC35 pclm|Q6MCK6 pclm|Q6MB10 pclm|Q6MAL1 pclm|Q6MAM2 pclm|Q6MAN5
group3: pclm|Q6M9R8 pclm|Q6MF66 pclm|Q6MF67 pclm|Q6MF68 pclm|Q6MF71 pclm|Q6MF72 pclm|Q6MF73 pclm|Q6MF74 pclm|Q6MF79 pclm|Q6MF80 pclm|Q6MF81 pclm|Q6MF83 pclm|Q6MF84 pclm|Q6MF85 pclm|Q6MF70
group4: pclm|Q6MDB7 pclm|Q6MEX1 pclm|Q6MDB1 pclm|Q6MDB2 pclm|Q6MDB4 pclm|Q6MDB5 pclm|Q6MDB6 pclm|Q6MEF9 pclm|Q6MAL4
group5: pclm|Q6MD17 pclm|Q6MD28 pclm|Q6MD21 pclm|Q6MAR0 pclm|Q6MBQ1 pclm|Q6MCX7 pclm|Q6MAC9 pclm|Q6MAQ6 pclm|Q6MBH3
group6: pclm|Q6MBM3 pclm|Q6MEZ9 pclm|Q6MDS0 pclm|Q6MF46 pclm|Q6MF00 pclm|Q6MAT7 pclm|Q6MAV7
group7: pclm|Q6MB70 pclm|Q6MEL1 pclm|Q6MBI4 pclm|Q6MCK5 pclm|Q6MCB0 pclm|Q6MC30 pclm|Q6MAR4
group8: clam|Q3KKM1 clam|Q3KKM3 pclm|Q6MBM0 pclm|Q6MEV7 pclm|Q6MEV6 pclm|Q6MDN6
group9: clam|Q3KML1 clam|Q3KML2 clam|Q3KML5 clam|Q3KML4 clam|Q3KMT7 pclm|Q6MDD7
group10: clam|Q3KKG6 clam|Q3KKG7 clam|Q3KKG2 clam|Q3KKG5 clam|Q3KKM9 clam|Q3KKG4
group11: pclm|Q6M9S2 pclm|Q6MBX3 pclm|Q6M9U5 pclm|Q6MCI1 clam|Q3MHB4
group12: pclm|Q6MDS5 pclm|Q6MEI6 pclm|Q6M9Y6 pclm|Q6MEZ7 pclm|Q6MDJ1
group13: pclm|Q6MAU8 pclm|Q6MCR4 pclm|Q6MC01 pclm|Q6MAU2 pclm|Q6MAU3
group14: pclm|Q6MB58 pclm|Q6MCG6 pclm|Q6MCG9 pclm|Q6MB59 pclm|Q6MAQ7
group15: pclm|Q6MC32 pclm|Q6MCE9 pclm|Q6M9V8 pclm|Q6MBX7 pclm|Q6M9U6
group16: clam|Q3KL74 clam|Q3KL75 clam|Q3KKY2 clam|Q3KKY3 clam|Q3KL76
group17: pclm|Q6MAC2 pclm|Q6MCV4 pclm|Q6MFB1 pclm|Q6ME20
group18: pclm|Q6MB00 pclm|Q6MBE1 pclm|Q6MBD9 clam|Q3KLC1
group19: pclm|Q6MD16 pclm|Q6MF47 pclm|Q6MEI8 clam|Q3KKW7
group20: pclm|Q6MCH0 pclm|Q6MAM4 pclm|Q6MAM5 pclm|Q6MCI8
group21: pclm|Q6MBW4 pclm|Q6MET0 pclm|Q6MF65 pclm|Q6M9S4
group22: pclm|Q6MF88 pclm|Q6MD26 pclm|Q6M9R0 pclm|Q6M9R7
group23: pclm|Q6MBY8 pclm|Q6MBY9 pclm|Q6MBM4 pclm|Q6MCT8
group24: pclm|Q6MBP5 pclm|Q6MEI0 pclm|Q6MDH9 pclm|Q6MAW4
group25: pclm|Q6MD92 pclm|Q6MD96 pclm|Q6MD89 pclm|Q6MD91
group26: pclm|Q6M9K1 pclm|Q6MEI1 pclm|Q6MEH8 pclm|Q6MCK7
group27: pclm|Q6M9K9 pclm|Q6MA63 pclm|Q6MDV5 pclm|Q6MCQ7
group28: pclm|Q6MB64 pclm|Q6MB82 pclm|Q6MCF7 pclm|Q6M9J6
group29: pclm|Q6MEH9 pclm|Q6MEI2 pclm|Q6M9K0 pclm|Q6MCK8
group30: pclm|Q6MB07 pclm|Q6MC38 pclm|Q6MB08 pclm|Q6MC39
group31: pclm|Q6M9R5 pclm|Q6MBA7 pclm|Q6MF75 pclm|Q6MDD3
group32: pclm|Q6MBQ0 pclm|Q6MD18 pclm|Q6MCL4 pclm|Q6MCX8
group33: pclm|Q6MBH0 pclm|Q6MBW7 pclm|Q6MBG9 pclm|Q6M9S8
group34: pclm|Q6MC98 pclm|Q6MCV5 pclm|Q6MB36 pclm|Q6MA15
group35: pclm|Q6M9U4 pclm|Q6MBX2 pclm|Q6M9W9
group36: pclm|Q6MAN4 pclm|Q6MBT0 clam|Q3KM26
group37: pclm|Q6MBG5 pclm|Q6MBG6 pclm|Q6MBG4
group38: pclm|Q6MBZ5 pclm|Q6MF95 clam|Q3KMQ9
group39: pclm|Q6MDE1 pclm|Q6MDE2 clam|Q3KKI6
group40: pclm|Q6MEA1 pclm|Q6MEA2 clam|Q3KL42
group41: pclm|Q6MEA7 pclm|Q6MEA9 clam|Q3KLJ7
group42: pclm|Q6MAB7 pclm|Q6MBU9 pclm|Q6MAB2
group43: pclm|Q6MDQ3 pclm|Q6MDQ5 pclm|Q6MDQ4
group44: pclm|Q6M9R2 pclm|Q6MCH5 pclm|Q6MDU7
group45: pclm|Q6M9R3 pclm|Q6MCH4 pclm|Q6MDU8
group46: pclm|Q6MBW0 pclm|Q6MCS3 pclm|Q6MBX9
group47: pclm|Q6MBF6 pclm|Q6MDS1 pclm|Q6MCS1
group48: pclm|Q6MEV2 pclm|Q6MEV3 pclm|Q6MEV4
group49: pclm|Q6MAW6 pclm|Q6MBR0 pclm|Q6MCM6
group50: pclm|Q6M9V4 pclm|Q6MB76 pclm|Q6M9T2
group51: pclm|Q6M9W8 pclm|Q6MBB0 pclm|Q6MBA8
group52: pclm|Q6MAN8 pclm|Q6MBP6 pclm|Q6MDI0
group53: pclm|Q6MBV6 pclm|Q6MCT0 pclm|Q6MDS3
group54: pclm|Q6M9K8 pclm|Q6MBQ2 pclm|Q6M9K2
group55: pclm|Q6M9Z0 pclm|Q6MA08 pclm|Q6MCN9
group56: pclm|Q6M9T8 pclm|Q6MB66 pclm|Q6MD93
group57: pclm|Q6MCX2 pclm|Q6MCX4 pclm|Q6MCX3
group58: pclm|Q6MDS4 pclm|Q6MEI7 pclm|Q6MDJ2
group59: pclm|Q6M9S9 pclm|Q6MBW8 pclm|Q6MBH1
group60: pclm|Q6MB98 pclm|Q6MCG1 pclm|Q6MCG2
group61: pclm|Q6M9T9 pclm|Q6MBC1 pclm|Q6MBC2
group62: pclm|Q6MCJ1 pclm|Q6MF76 pclm|Q6MAM3
group63: pclm|Q6MBB3 pclm|Q6MCF9 pclm|Q6M9T5
group64: pclm|Q6M9X2 pclm|Q6MAD3 pclm|Q6MAD0
group65: pclm|Q6M9M3 pclm|Q6MDV9 pclm|Q6MBS1
group66: pclm|Q6MAI2 pclm|Q6MEH1 pclm|Q6MC24
group67: pclm|Q6MB52 pclm|Q6MCF4 pclm|Q6MB69
group68: pclm|Q6MB79 pclm|Q6MBB5 pclm|Q6MB80
group69: pclm|Q6MBC3 pclm|Q6MCS2 pclm|Q6MBY0
group70: clam|Q3KLU0 clam|Q3KLU1 clam|Q3KLT9
group71: clam|Q3KMK6 clam|Q3KMK7 clam|Q3KMI8
group72: clam|Q3KMI9 clam|Q3KMK8 clam|Q3KMK5
group73: pclm|Q6MAL8 pclm|Q6MAL9
group74: pclm|Q6MAV3 pclm|Q6MDW1
group75: pclm|Q6MB40 pclm|Q6MDN4
group76: pclm|Q6MCD2 pclm|Q6MCL8
group77: pclm|Q6MCN3 pclm|Q6MFA0
group78: pclm|Q6MCP8 pclm|Q6MD03
group79: pclm|Q6MEN4 pclm|Q6MEN5
group80: pclm|Q6MA55 pclm|Q6MCK0
group81: pclm|Q6MDD0 pclm|Q6MED6
group82: pclm|Q6MCH1 pclm|Q6MCI9
group83: pclm|Q6MBR2 pclm|Q6MBA6
group84: pclm|Q6MCR0 pclm|Q6ME94
group85: pclm|Q6M9Z7 pclm|Q6MBZ1
group86: pclm|Q6MDA2 pclm|Q6MDY8
group87: pclm|Q6MD86 pclm|Q6MF99
group88: pclm|Q6MB99 pclm|Q6MCG0
group89: pclm|Q6MBR4 pclm|Q6MCP6
group90: pclm|Q6MC41 pclm|Q6MD13
group91: pclm|Q6M9J5 pclm|Q6MCI6
group92: pclm|Q6M9V1 pclm|Q6MF61
group93: pclm|Q6MDP5 pclm|Q6MDP7
group94: pclm|Q6M9Y8 pclm|Q6M9Y9
group95: pclm|Q6ME11 pclm|Q6ME12
group96: pclm|Q6MAI3 pclm|Q6MDT8
group97: pclm|Q6MAQ8 pclm|Q6MB61
group98: pclm|Q6MDP6 pclm|Q6MDP8
group99: pclm|Q6MCG5 pclm|Q6MCG8
group100: pclm|Q6MA42 pclm|Q6MCM5
group101: pclm|Q6MB09 pclm|Q6MC40
group102: pclm|Q6M9V2 pclm|Q6M9W3
group103: pclm|Q6MBT4 pclm|Q6MF05
group104: pclm|Q6ME65 pclm|Q6ME67
group105: pclm|Q6MC31 pclm|Q6MCH7
group106: pclm|Q6M9Q5 pclm|Q6M9Q7
group107: pclm|Q6MBI8 pclm|Q6MCK2
group108: pclm|Q6MDB8 pclm|Q6MFA8
group109: pclm|Q6MBU4 pclm|Q6MET1
group110: pclm|Q6MB83 pclm|Q6MCF8
group111: pclm|Q6MBE6 pclm|Q6MBE7
group112: pclm|Q6M9M4 pclm|Q6MDV8
group113: pclm|Q6MCW8 pclm|Q6MDK2
group114: pclm|Q6MEJ1 pclm|Q6MEJ2
group115: pclm|Q6MB67 pclm|Q6MCF2
group116: pclm|Q6M9T6 pclm|Q6MBB1
group117: pclm|Q6MC52 pclm|Q6MC56
group118: pclm|Q6M9S3 pclm|Q6MBW3
group119: pclm|Q6MCH3 pclm|Q6MF63
group120: pclm|Q6M9Z3 pclm|Q6MCW4
group121: pclm|Q6MBH4 pclm|Q6MCH2
group122: pclm|Q6MBE3 pclm|Q6MBE4
group123: pclm|Q6MCA4 pclm|Q6MCA5
group124: pclm|Q6MA72 pclm|Q6MD50
group125: pclm|Q6MA04 pclm|Q6MDC7
group126: pclm|Q6MBB7 pclm|Q6MBW9
group127: pclm|Q6MA05 pclm|Q6MDC6
group128: pclm|Q6MBA2 pclm|Q6MCJ3
group129: pclm|Q6MB73 pclm|Q6MB77
group130: pclm|Q6MF69 pclm|Q6MF82
group131: pclm|Q6MAN7 pclm|Q6MAR1
group132: pclm|Q6MAD1 pclm|Q6MAD2
group133: pclm|Q6MB96 pclm|Q6MCJ2
group134: pclm|Q6MDI3 pclm|Q6MDI4
group135: pclm|Q6M9T7 pclm|Q6MBB2
group136: pclm|Q6MD25 pclm|Q6MEE3
group137: pclm|Q6MAM8 pclm|Q6MEL2
group138: pclm|Q6MC28 pclm|Q6MCM2
group139: pclm|Q6MCF1 pclm|Q6MCI4
group140: pclm|Q6M9S5 pclm|Q6MBW5
group141: pclm|Q6MCD6 pclm|Q6MCD7
group142: pclm|Q6M9R4 pclm|Q6MBU5
group143: pclm|Q6M9V3 pclm|Q6M9W2
group144: pclm|Q6MDJ0 pclm|Q6MEI5
group145: pclm|Q6M9Q6 pclm|Q6M9Q8
group146: pclm|Q6MCB7 pclm|Q6MCP5
group147: pclm|Q6MB84 pclm|Q6MCF6
group148: clam|Q3KKG8 clam|Q3KKG9
group149: clam|Q3KKS5 clam|Q3KLS4
group150: clam|Q3KMX0 clam|Q3KMX1
group151: clam|Q3KKY1 clam|Q3KL13
group152: clam|Q3KKH0 pclm|Q6MAB4
group153: clam|Q3KKH1 pclm|Q6MAB3
group154: clam|Q3KKH2 pclm|Q6MD42
group155: clam|Q3KKH5 pclm|Q6MD38
group156: clam|Q3KKH8 pclm|Q6MC97
group157: clam|Q3KKH9 pclm|Q6MCQ9
group158: clam|Q3KKI2 pclm|Q6MB47
group159: clam|Q3KKI3 pclm|Q6MAL5
group160: clam|Q3KKI4 pclm|Q6MDN9
group161: clam|Q3KKI7 pclm|Q6MD45
group162: clam|Q3KKI9 pclm|Q6MAU0
group163: clam|Q3KKJ4 pclm|Q6MDH6
group164: clam|Q3KKJ5 pclm|Q6MDH7
group165: clam|Q3KKJ6 pclm|Q6MDI1
group166: clam|Q3KKJ7 pclm|Q6MDI2
group167: clam|Q3KKJ8 pclm|Q6MDI5
group168: clam|Q3KKJ9 pclm|Q6MDI6
group169: clam|Q3KKK1 pclm|Q6MDI9
group170: clam|Q3KKK3 pclm|Q6MDC0
group171: clam|Q3KKK4 pclm|Q6MDC1
group172: clam|Q3KKK5 pclm|Q6MDC2
group173: clam|Q3KKK6 pclm|Q6MDC3
group174: clam|Q3KKK7 pclm|Q6MAQ2
group175: clam|Q3KKK8 pclm|Q6MAQ1
group176: clam|Q3KKK9 pclm|Q6MAQ5
group177: clam|Q3KKL0 pclm|Q6MBP0
group178: clam|Q3KKL1 pclm|Q6MBH6
group179: clam|Q3KKL2 pclm|Q6MBH7
group180: clam|Q3KKL3 pclm|Q6MBQ5
group181: clam|Q3KKL4 pclm|Q6MDZ6
group182: clam|Q3KKL5 pclm|Q6MBQ4
group183: clam|Q3KKL6 pclm|Q6MBN4
group184: clam|Q3KKL7 pclm|Q6MBM8
group185: clam|Q3KKL8 pclm|Q6MBM7
group186: clam|Q3KKL9 pclm|Q6MBM6
group187: clam|Q3KKM4 pclm|Q6MBL9
group188: clam|Q3KKM5 pclm|Q6MBL8
group189: clam|Q3KKN0 pclm|Q6MBL1
group190: clam|Q3KKN1 pclm|Q6MBL0
group191: clam|Q3KKN2 pclm|Q6MBK9
group192: clam|Q3KKN3 pclm|Q6MBK8
group193: clam|Q3KKN4 pclm|Q6MBK7
group194: clam|Q3KKN5 pclm|Q6MBK5
group195: clam|Q3KKN7 pclm|Q6MAT6
group196: clam|Q3KKN8 pclm|Q6MAT5
group197: clam|Q3KKN9 pclm|Q6MAT4
group198: clam|Q3KKP0 pclm|Q6MAT3
group199: clam|Q3KKP1 pclm|Q6MAT2
group200: clam|Q3KKP2 pclm|Q6MAT1
group201: clam|Q3KKP3 pclm|Q6MAS9
group202: clam|Q3KKP4 pclm|Q6MAS8
group203: clam|Q3KKP5 pclm|Q6MDD2
group204: clam|Q3KKP8 pclm|Q6MDD5
group205: clam|Q3KKQ0 pclm|Q6MBV4
group206: clam|Q3KKQ1 pclm|Q6MDC8
group207: clam|Q3KKQ2 pclm|Q6MAR7
group208: clam|Q3KKQ4 pclm|Q6MAR8
group209: clam|Q3KKQ5 pclm|Q6MAR9
group210: clam|Q3KKQ6 pclm|Q6MAS0
group211: clam|Q3KKQ7 pclm|Q6MAS1
group212: clam|Q3KKQ8 pclm|Q6MAS2
group213: clam|Q3KKQ9 pclm|Q6MAS5
group214: clam|Q3KKR0 pclm|Q6MBU0
group215: clam|Q3KKR1 pclm|Q6MBU7
group216: clam|Q3KKR4 pclm|Q6MBV0
group217: clam|Q3KKR5 pclm|Q6MD14
group218: clam|Q3KKR6 pclm|Q6MBT9
group219: clam|Q3KKS1 pclm|Q6MBT8
group220: clam|Q3KKS2 pclm|Q6MBT7
group221: clam|Q3KKS3 pclm|Q6MBT6
group222: clam|Q3KKS4 pclm|Q6MBT3
group223: clam|Q3KKS6 pclm|Q6MBT2
group224: clam|Q3KKT0 pclm|Q6MBS8
group225: clam|Q3KKT1 pclm|Q6MBS7
group226: clam|Q3KKT2 pclm|Q6MBS6
group227: clam|Q3KKT4 pclm|Q6MBS4
group228: clam|Q3KKT5 pclm|Q6MBS3
group229: clam|Q3KKT6 pclm|Q6MBS2
group230: clam|Q3KKU0 pclm|Q6MAZ6
group231: clam|Q3KKU1 pclm|Q6MAZ8
group232: clam|Q3KKU2 pclm|Q6MB11
group233: clam|Q3KKU4 pclm|Q6MB06
group234: clam|Q3KKU5 pclm|Q6MB04
group235: clam|Q3KKU6 pclm|Q6MB12
group236: clam|Q3KKU8 pclm|Q6MB13
group237: clam|Q3KKV1 pclm|Q6MAY1
group238: clam|Q3KKV2 pclm|Q6MAY2
group239: clam|Q3KKV3 pclm|Q6MAZ2
group240: clam|Q3KKV5 pclm|Q6ME05
group241: clam|Q3KKV6 pclm|Q6ME06
group242: clam|Q3KKV9 pclm|Q6MDK3
group243: clam|Q3KKW0 pclm|Q6MCN1
group244: clam|Q3KKW2 pclm|Q6MCT6
group245: clam|Q3KKW3 pclm|Q6MCT5
group246: clam|Q3KKW4 pclm|Q6MCD3
group247: clam|Q3KKW5 pclm|Q6MB37
group248: clam|Q3KKW8 pclm|Q6MEV9
group249: clam|Q3KKW9 pclm|Q6MEW0
group250: clam|Q3KKX1 pclm|Q6MEW5
group251: clam|Q3KKX2 pclm|Q6MEW4
group252: clam|Q3KKX3 pclm|Q6MEW3
group253: clam|Q3KKX4 pclm|Q6MEW2
group254: clam|Q3KKX9 pclm|Q6MFA9
group255: clam|Q3KKY0 pclm|Q6MF42
group256: clam|Q3KKY4 pclm|Q6MBF4
group257: clam|Q3KKY5 pclm|Q6MBF3
group258: clam|Q3KKY6 pclm|Q6MBF1
group259: clam|Q3KKY7 pclm|Q6MBF0
group260: clam|Q3KKY8 pclm|Q6MBE9
group261: clam|Q3KKY9 pclm|Q6MBE8
group262: clam|Q3KKZ0 pclm|Q6MEY5
group263: clam|Q3KKZ1 pclm|Q6MB45
group264: clam|Q3KKZ3 pclm|Q6MEX9
group265: clam|Q3KKZ5 pclm|Q6MFA2
group266: clam|Q3KKZ6 pclm|Q6MFA3
group267: clam|Q3KKZ7 pclm|Q6MFA4
group268: clam|Q3KL01 pclm|Q6MEN6
group269: clam|Q3KL02 pclm|Q6MF26
group270: clam|Q3KL03 pclm|Q6MF27
group271: clam|Q3KL04 pclm|Q6MF28
group272: clam|Q3KL05 pclm|Q6MF29
group273: clam|Q3KL06 pclm|Q6MF48
group274: clam|Q3KL07 pclm|Q6MET3
group275: clam|Q3KL08 pclm|Q6MET4
group276: clam|Q3KL09 pclm|Q6MET5
group277: clam|Q3KL10 pclm|Q6MET6
group278: clam|Q3KL12 pclm|Q6MEZ0
group279: clam|Q3KL14 pclm|Q6MEY9
group280: clam|Q3KL15 pclm|Q6MEY8
group281: clam|Q3KL16 pclm|Q6M9Z8
group282: clam|Q3KL17 pclm|Q6M9Z9
group283: clam|Q3KL18 pclm|Q6MA00
group284: clam|Q3KL19 pclm|Q6MA01
group285: clam|Q3KL20 pclm|Q6MB50
group286: clam|Q3KL22 pclm|Q6MBC5
group287: clam|Q3KL25 pclm|Q6MBC8
group288: clam|Q3KL27 pclm|Q6MBD2
group289: clam|Q3KL29 pclm|Q6MBD3
group290: clam|Q3KL30 pclm|Q6MBD4
group291: clam|Q3KL32 pclm|Q6MEC8
group292: clam|Q3KL33 pclm|Q6MEC5
group293: clam|Q3KL34 pclm|Q6MEC4
group294: clam|Q3KL35 pclm|Q6MEB8
group295: clam|Q3KL36 pclm|Q6MEC0
group296: clam|Q3KL39 pclm|Q6MEB3
group297: clam|Q3KL41 pclm|Q6MEB0
group298: clam|Q3KL43 pclm|Q6MFB5
group299: clam|Q3KL45 pclm|Q6M9N0
group300: clam|Q3KL47 pclm|Q6M9N4
group301: clam|Q3KL50 pclm|Q6M9N7
group302: clam|Q3KL51 pclm|Q6M9N8
group303: clam|Q3KL52 pclm|Q6MF54
group304: clam|Q3KL53 pclm|Q6MEW9
group305: clam|Q3KL54 pclm|Q6MFB8
group306: clam|Q3KL56 pclm|Q6MFB6
group307: clam|Q3KL57 pclm|Q6MF58
group308: clam|Q3KL58 pclm|Q6MF56
group309: clam|Q3KL59 pclm|Q6MF39
group310: clam|Q3KL61 pclm|Q6MF30
group311: clam|Q3KL62 pclm|Q6MF33
group312: clam|Q3KL63 pclm|Q6MEX0
group313: clam|Q3KL64 pclm|Q6M9L7
group314: clam|Q3KL65 pclm|Q6MA20
group315: clam|Q3KL66 pclm|Q6M9M8
group316: clam|Q3KL67 pclm|Q6M9M9
group317: clam|Q3KL68 pclm|Q6ME97
group318: clam|Q3KL69 pclm|Q6MBF8
group319: clam|Q3KL70 pclm|Q6MED0
group320: clam|Q3KL71 pclm|Q6MED1
group321: clam|Q3KL72 pclm|Q6MFC1
group322: clam|Q3KL78 pclm|Q6MEZ3
group323: clam|Q3KL80 pclm|Q6MEU8
group324: clam|Q3KL82 pclm|Q6MAP3
group325: clam|Q3KL86 pclm|Q6M9X4
group326: clam|Q3KL87 pclm|Q6MF91
group327: clam|Q3KL88 pclm|Q6M9L3
group328: clam|Q3KL90 pclm|Q6MF40
group329: clam|Q3KL91 pclm|Q6MF93
group330: clam|Q3KL93 pclm|Q6MFA1
group331: clam|Q3KL94 pclm|Q6MEY1
group332: clam|Q3KL96 pclm|Q6MA24
group333: clam|Q3KL97 pclm|Q6MA25
group334: clam|Q3KL99 pclm|Q6MA27
group335: clam|Q3KLA0 pclm|Q6MA28
group336: clam|Q3KLA1 pclm|Q6MA30
group337: clam|Q3KLA2 pclm|Q6MA31
group338: clam|Q3KLA4 pclm|Q6MA32
group339: clam|Q3KLA5 pclm|Q6MA33
group340: clam|Q3KLA6 pclm|Q6MA34
group341: clam|Q3KLA7 pclm|Q6MFC2
group342: clam|Q3KLB0 pclm|Q6MEY2
group343: clam|Q3KLB1 pclm|Q6MEV1
group344: clam|Q3KLB2 pclm|Q6MEV5
group345: clam|Q3KLB4 pclm|Q6M9L2
group346: clam|Q3KLB5 pclm|Q6M9L1
group347: clam|Q3KLB6 pclm|Q6M9L0
group348: clam|Q3KLB7 pclm|Q6MA19
group349: clam|Q3KLC2 pclm|Q6MEY6
group350: clam|Q3KLC3 pclm|Q6M9Z5
group351: clam|Q3KLC4 pclm|Q6M9X6
group352: clam|Q3KLC5 pclm|Q6M9X7
group353: clam|Q3KLC6 pclm|Q6M9X8
group354: clam|Q3KLC7 pclm|Q6M9X9
group355: clam|Q3KLC8 pclm|Q6M9Y0
group356: clam|Q3KLD3 pclm|Q6MES5
group357: clam|Q3KLD5 pclm|Q6MES3
group358: clam|Q3KLD6 pclm|Q6MES2
group359: clam|Q3KLD8 pclm|Q6MES0
group360: clam|Q3KLD9 pclm|Q6MEX3
group361: clam|Q3KLE0 pclm|Q6MEX4
group362: clam|Q3KLE2 pclm|Q6MB41
group363: clam|Q3KLE3 pclm|Q6MD58
group364: clam|Q3KLE4 pclm|Q6ME78
group365: clam|Q3KLE6 pclm|Q6ME81
group366: clam|Q3KLE7 pclm|Q6ME82
group367: clam|Q3KLE8 pclm|Q6ME83
group368: clam|Q3KLE9 pclm|Q6ME84
group369: clam|Q3KLF0 pclm|Q6ME85
group370: clam|Q3KLF1 pclm|Q6MEQ5
group371: clam|Q3KLF2 pclm|Q6ME86
group372: clam|Q3KLF3 pclm|Q6ME88
group373: clam|Q3KLF4 pclm|Q6ME90
group374: clam|Q3KLF5 pclm|Q6ME91
group375: clam|Q3KLF6 pclm|Q6ME92
group376: clam|Q3KLF7 pclm|Q6ME93
group377: clam|Q3KLF8 pclm|Q6ME96
group378: clam|Q3KLF9 pclm|Q6MEP2
group379: clam|Q3KLG0 pclm|Q6MEP1
group380: clam|Q3KLG1 pclm|Q6MEN9
group381: clam|Q3KLG3 pclm|Q6ME75
group382: clam|Q3KLG4 pclm|Q6ME74
group383: clam|Q3KLG5 pclm|Q6ME73
group384: clam|Q3KLG6 pclm|Q6ME72
group385: clam|Q3KLG7 pclm|Q6ME71
group386: clam|Q3KLG9 pclm|Q6ME63
group387: clam|Q3KLH0 pclm|Q6ME62
group388: clam|Q3KLH1 pclm|Q6ME61
group389: clam|Q3KLH2 pclm|Q6ME60
group390: clam|Q3KLH3 pclm|Q6ME59
group391: clam|Q3KLH4 pclm|Q6ME58
group392: clam|Q3KLH5 pclm|Q6ME57
group393: clam|Q3KLH6 pclm|Q6ME56
group394: clam|Q3KLH7 pclm|Q6ME55
group395: clam|Q3KLH8 pclm|Q6ME54
group396: clam|Q3KLH9 pclm|Q6ME53
group397: clam|Q3KLI0 pclm|Q6ME52
group398: clam|Q3KLI1 pclm|Q6ME51
group399: clam|Q3KLI2 pclm|Q6ME50
group400: clam|Q3KLI3 pclm|Q6ME49
group401: clam|Q3KLI4 pclm|Q6ME48
group402: clam|Q3KLI5 pclm|Q6ME47
group403: clam|Q3KLI6 pclm|Q6ME46
group404: clam|Q3KLI7 pclm|Q6ME45
group405: clam|Q3KLI8 pclm|Q6ME44
group406: clam|Q3KLI9 pclm|Q6ME43
group407: clam|Q3KLJ0 pclm|Q6ME42
group408: clam|Q3KLJ1 pclm|Q6ME41
group409: clam|Q3KLJ2 pclm|Q6ME40
group410: clam|Q3KLJ5 pclm|Q6MFA6
group411: clam|Q3KLJ6 pclm|Q6MFA5
group412: clam|Q3KLJ8 pclm|Q6MA37
group413: clam|Q3KLJ9 pclm|Q6MA36
group414: clam|Q3KLK0 pclm|Q6MA65
group415: clam|Q3KLK1 pclm|Q6MEN3
group416: clam|Q3KLK3 pclm|Q6MEQ1
group417: clam|Q3KLK4 pclm|Q6MEQ2
group418: clam|Q3KLK5 pclm|Q6MEQ3
group419: clam|Q3KLK6 pclm|Q6MEQ4
group420: clam|Q3KLK8 pclm|Q6MF16
group421: clam|Q3KLK9 pclm|Q6MF15
group422: clam|Q3KLL0 pclm|Q6MA16
group423: clam|Q3KLL1 pclm|Q6MF17
group424: clam|Q3KLL2 pclm|Q6MAW8
group425: clam|Q3KLL3 pclm|Q6MA18
group426: clam|Q3KLL8 pclm|Q6MF22
group427: clam|Q3KLL9 pclm|Q6MF23
group428: clam|Q3KLM0 pclm|Q6MF24
group429: clam|Q3KLM2 pclm|Q6MEA5
group430: clam|Q3KLM3 pclm|Q6MEA6
group431: clam|Q3KLM5 pclm|Q6MBF7
group432: clam|Q3KLM6 pclm|Q6MED4
group433: clam|Q3KLM8 pclm|Q6MED5
group434: clam|Q3KLM9 pclm|Q6MED8
group435: clam|Q3KLN0 pclm|Q6MBG1
group436: clam|Q3KLN1 pclm|Q6MBG0
group437: clam|Q3KLN3 pclm|Q6MEE5
group438: clam|Q3KLN4 pclm|Q6MEE6
group439: clam|Q3KLN5 pclm|Q6MEE7
group440: clam|Q3KLN6 pclm|Q6MEE8
group441: clam|Q3KLN7 pclm|Q6MEE9
group442: clam|Q3KLN8 pclm|Q6MEF0
group443: clam|Q3KLN9 pclm|Q6MBJ4
group444: clam|Q3KLP0 pclm|Q6MBJ5
group445: clam|Q3KLP1 pclm|Q6MBJ7
group446: clam|Q3KLP3 pclm|Q6MEP6
group447: clam|Q3KLP4 pclm|Q6MEP4
group448: clam|Q3KLP5 pclm|Q6MEF7
group449: clam|Q3KLP6 pclm|Q6MEF6
group450: clam|Q3KLP7 pclm|Q6MEF5
group451: clam|Q3KLP8 pclm|Q6MEF4
group452: clam|Q3KLQ1 pclm|Q6MEM4
group453: clam|Q3KLQ2 pclm|Q6MEM6
group454: clam|Q3KLQ3 pclm|Q6MEM8
group455: clam|Q3KLQ4 pclm|Q6MEN1
group456: clam|Q3KLQ7 pclm|Q6MDK9
group457: clam|Q3KLQ9 pclm|Q6MER1
group458: clam|Q3KLR1 pclm|Q6MER6
group459: clam|Q3KLR2 pclm|Q6MER7
group460: clam|Q3KLR3 pclm|Q6MER8
group461: clam|Q3KLR4 pclm|Q6MER9
group462: clam|Q3KLR5 pclm|Q6MEP9
group463: clam|Q3KLR6 pclm|Q6MEP8
group464: clam|Q3KLR8 pclm|Q6ME31
group465: clam|Q3KLR9 pclm|Q6ME32
group466: clam|Q3KLS0 pclm|Q6ME33
group467: clam|Q3KLS1 pclm|Q6ME34
group468: clam|Q3KLS2 pclm|Q6MCB5
group469: clam|Q3KLS6 pclm|Q6MCB8
group470: clam|Q3KLS7 pclm|Q6MBT1
group471: clam|Q3KLS8 pclm|Q6MCC0
group472: clam|Q3KLS9 pclm|Q6MCC1
group473: clam|Q3KLT0 pclm|Q6MCC2
group474: clam|Q3KLT2 pclm|Q6MCC6
group475: clam|Q3KLT3 pclm|Q6MEQ8
group476: clam|Q3KLT4 pclm|Q6MEQ7
group477: clam|Q3KLT5 pclm|Q6MEQ6
group478: clam|Q3KLT6 pclm|Q6MA68
group479: clam|Q3KLT8 pclm|Q6MA70
group480: clam|Q3KLU2 pclm|Q6MBL3
group481: clam|Q3KLU3 pclm|Q6MBL7
group482: clam|Q3KLU4 pclm|Q6MAS7
group483: clam|Q3KLU5 pclm|Q6MA78
group484: clam|Q3KLU6 pclm|Q6MA77
group485: clam|Q3KLU7 pclm|Q6MA76
group486: clam|Q3KLU8 pclm|Q6MCT4
group487: clam|Q3KLU9 pclm|Q6MA82
group488: clam|Q3KLV0 pclm|Q6MA83
group489: clam|Q3KLV1 pclm|Q6MA89
group490: clam|Q3KLV2 pclm|Q6MA90
group491: clam|Q3KLV4 pclm|Q6MA93
group492: clam|Q3KLV5 pclm|Q6ME29
group493: clam|Q3KLV6 pclm|Q6MCC7
group494: clam|Q3KLV7 pclm|Q6MB26
group495: clam|Q3KLV8 pclm|Q6MB27
group496: clam|Q3KLV9 pclm|Q6MB28
group497: clam|Q3KLW3 pclm|Q6MDE0
group498: clam|Q3KLW4 pclm|Q6MDQ0
group499: clam|Q3KLW5 pclm|Q6MDX5
group500: clam|Q3KLW6 pclm|Q6MDP4
group501: clam|Q3KLW7 pclm|Q6MDP3
group502: clam|Q3KLW8 pclm|Q6MDP2
group503: clam|Q3KLX4 pclm|Q6MAA8
group504: clam|Q3KLX5 pclm|Q6MAA9
group505: clam|Q3KLX6 pclm|Q6MD44
group506: clam|Q3KLX8 pclm|Q6MAA3
group507: clam|Q3KLX9 pclm|Q6MAA6
group508: clam|Q3KLY7 pclm|Q6MF52
group509: clam|Q3KLY8 pclm|Q6MCU1
group510: clam|Q3KLZ0 pclm|Q6MCU3
group511: clam|Q3KLZ2 pclm|Q6MDD8
group512: clam|Q3KLZ3 pclm|Q6MC73
group513: clam|Q3KLZ4 pclm|Q6MD60
group514: clam|Q3KLZ5 pclm|Q6MDD9
group515: clam|Q3KLZ8 pclm|Q6MA52
group516: clam|Q3KM02 pclm|Q6MC57
group517: clam|Q3KM03 pclm|Q6ME79
group518: clam|Q3KM04 pclm|Q6ME80
group519: clam|Q3KM05 pclm|Q6MD22
group520: clam|Q3KM07 pclm|Q6MDL8
group521: clam|Q3KM08 pclm|Q6MDL6
group522: clam|Q3KM09 pclm|Q6MDL5
group523: clam|Q3KM10 pclm|Q6ME24
group524: clam|Q3KM11 pclm|Q6ME17
group525: clam|Q3KM12 pclm|Q6ME16
group526: clam|Q3KM14 pclm|Q6ME13
group527: clam|Q3KM16 pclm|Q6ME08
group528: clam|Q3KM17 pclm|Q6ME07
group529: clam|Q3KM22 pclm|Q6ME00
group530: clam|Q3KM23 pclm|Q6MDZ9
group531: clam|Q3KM24 pclm|Q6MDZ8
group532: clam|Q3KM25 pclm|Q6MDZ7
group533: clam|Q3KM27 pclm|Q6MAN9
group534: clam|Q3KM28 pclm|Q6MDK6
group535: clam|Q3KM30 pclm|Q6MDK5
group536: clam|Q3KM31 pclm|Q6MDK4
group537: clam|Q3KM32 pclm|Q6MD24
group538: clam|Q3KM37 pclm|Q6MDN3
group539: clam|Q3KM39 pclm|Q6MDN1
group540: clam|Q3KM40 pclm|Q6MDN0
group541: clam|Q3KM41 pclm|Q6MDM8
group542: clam|Q3KM42 pclm|Q6MDM6
group543: clam|Q3KM43 pclm|Q6MDM5
group544: clam|Q3KM44 pclm|Q6MDM4
group545: clam|Q3KM45 pclm|Q6MDM3
group546: clam|Q3KM46 pclm|Q6MDM2
group547: clam|Q3KM47 pclm|Q6MDM1
group548: clam|Q3KM48 pclm|Q6MDM0
group549: clam|Q3KM49 pclm|Q6MAI4
group550: clam|Q3KM50 pclm|Q6MAI5
group551: clam|Q3KM51 pclm|Q6MAJ2
group552: clam|Q3KM52 pclm|Q6MAJ3
group553: clam|Q3KM53 pclm|Q6MAJ4
group554: clam|Q3KM54 pclm|Q6MAJ5
group555: clam|Q3KM55 pclm|Q6MAJ6
group556: clam|Q3KM56 pclm|Q6MAJ7
group557: clam|Q3KM57 pclm|Q6MAJ8
group558: clam|Q3KM58 pclm|Q6MAJ9
group559: clam|Q3KM59 pclm|Q6MAL6
group560: clam|Q3KM60 pclm|Q6MAM1
group561: clam|Q3KM61 pclm|Q6MAN0
group562: clam|Q3KM63 pclm|Q6MEK3
group563: clam|Q3KM64 pclm|Q6MEK2
group564: clam|Q3KM65 pclm|Q6MEK1
group565: clam|Q3KM67 pclm|Q6MBR3
group566: clam|Q3KM68 pclm|Q6MEK5
group567: clam|Q3KM69 pclm|Q6MEK6
group568: clam|Q3KM70 pclm|Q6MEK7
group569: clam|Q3KM71 pclm|Q6MEK8
group570: clam|Q3KM72 pclm|Q6MEK9
group571: clam|Q3KM75 pclm|Q6MA75
group572: clam|Q3KM76 pclm|Q6MB14
group573: pclm|Q6MD97 clam|Q3KMQ6
group574: clam|Q3KM77 pclm|Q6MEJ9
group575: clam|Q3KM79 pclm|Q6MEJ7
group576: clam|Q3KM80 pclm|Q6MEJ3
group577: clam|Q3KM81 pclm|Q6MEH7
group578: clam|Q3KM82 pclm|Q6MEH6
group579: clam|Q3KM83 pclm|Q6MEH5
group580: clam|Q3KM84 pclm|Q6MEH4
group581: clam|Q3KM87 pclm|Q6MEG8
group582: clam|Q3KM88 pclm|Q6MEG6
group583: clam|Q3KM90 pclm|Q6MEG4
group584: clam|Q3KM91 pclm|Q6MEG3
group585: clam|Q3KM92 pclm|Q6MEG2
group586: clam|Q3KM93 pclm|Q6MEG1
group587: clam|Q3KM94 pclm|Q6MEG0
group588: clam|Q3KM95 pclm|Q6MC07
group589: clam|Q3KM96 pclm|Q6MC08
group590: clam|Q3KM97 pclm|Q6MC11
group591: clam|Q3KM98 pclm|Q6MC12
group592: clam|Q3KMA1 pclm|Q6MC14
group593: clam|Q3KMA2 pclm|Q6MC15
group594: clam|Q3KMA3 pclm|Q6MDA5
group595: clam|Q3KMA4 pclm|Q6MDA4
group596: clam|Q3KMA7 pclm|Q6MDA8
group597: clam|Q3KMB0 pclm|Q6MC92
group598: clam|Q3KMB1 pclm|Q6MC94
group599: clam|Q3KMB2 pclm|Q6MC93
group600: clam|Q3KMB4 pclm|Q6MF19
group601: clam|Q3KMB5 pclm|Q6MAE4
group602: clam|Q3KMB6 pclm|Q6MAE3
group603: clam|Q3KMB7 pclm|Q6MAE2
group604: clam|Q3KMB9 pclm|Q6MAE7
group605: clam|Q3KMC0 pclm|Q6MAE8
group606: clam|Q3KMC1 pclm|Q6MAE9
group607: clam|Q3KMC2 pclm|Q6MAF1
group608: clam|Q3KMC3 pclm|Q6MAF5
group609: clam|Q3KMC4 pclm|Q6MAF6
group610: clam|Q3KMC5 pclm|Q6MAF7
group611: clam|Q3KMC6 pclm|Q6MAF8
group612: clam|Q3KMD1 pclm|Q6MBR5
group613: clam|Q3KMD2 pclm|Q6MAE1
group614: clam|Q3KME1 pclm|Q6MD49
group615: clam|Q3KME4 pclm|Q6MCW1
group616: clam|Q3KME5 pclm|Q6MCW5
group617: clam|Q3KME7 pclm|Q6MCP2
group618: clam|Q3KME9 pclm|Q6MC00
group619: clam|Q3KMF0 pclm|Q6MBZ9
group620: clam|Q3KMF1 pclm|Q6MAC0
group621: clam|Q3KMF2 pclm|Q6MAC7
group622: clam|Q3KMF3 pclm|Q6MCC8
group623: clam|Q3KMF4 pclm|Q6MCZ8
group624: clam|Q3KMF7 pclm|Q6MCU5
group625: clam|Q3KMG2 pclm|Q6MB21
group626: clam|Q3KMG3 pclm|Q6MB22
group627: clam|Q3KMG5 pclm|Q6MD07
group628: clam|Q3KMG8 pclm|Q6MC60
group629: clam|Q3KMG9 pclm|Q6MD31
group630: clam|Q3KMH1 pclm|Q6MC99
group631: clam|Q3KMH2 pclm|Q6MCA0
group632: clam|Q3KMH3 pclm|Q6MCA1
group633: clam|Q3KMH4 pclm|Q6MCA2
group634: clam|Q3KMH5 pclm|Q6MCA3
group635: clam|Q3KMH6 pclm|Q6MD06
group636: clam|Q3KMH7 pclm|Q6MD04
group637: clam|Q3KMH8 pclm|Q6MD02
group638: clam|Q3KMH9 pclm|Q6MD01
group639: clam|Q3KMI0 pclm|Q6MD00
group640: clam|Q3KMI1 pclm|Q6MCU4
group641: clam|Q3KMI2 pclm|Q6MDN7
group642: clam|Q3KMI7 pclm|Q6MB23
group643: clam|Q3KML7 pclm|Q6MD10
group644: clam|Q3KML8 pclm|Q6MD09
group645: clam|Q3KML9 pclm|Q6MD08
group646: clam|Q3KMM0 pclm|Q6MCU6
group647: clam|Q3KMM3 pclm|Q6MAB5
group648: clam|Q3KMM4 pclm|Q6MC95
group649: clam|Q3KMM9 pclm|Q6MD30
group650: clam|Q3KMN1 pclm|Q6MBN7
group651: clam|Q3KMN2 pclm|Q6MET2
group652: clam|Q3KMN6 pclm|Q6MCC9
group653: clam|Q3KMN7 pclm|Q6MCS7
group654: clam|Q3KMP1 pclm|Q6MCD4
group655: clam|Q3KMP2 pclm|Q6MB24
group656: clam|Q3KMP3 pclm|Q6MAB9
group657: clam|Q3KMP4 pclm|Q6MAB8
group658: clam|Q3KMP5 pclm|Q6MD53
group659: clam|Q3KMP6 pclm|Q6MD54
group660: clam|Q3KMP7 pclm|Q6MD56
group661: clam|Q3KMP8 pclm|Q6MD57
group662: clam|Q3KMQ5 pclm|Q6MD83
group663: clam|Q3KMQ7 pclm|Q6MBZ7
group664: clam|Q3KMQ8 pclm|Q6MBZ6
group665: clam|Q3KMR1 pclm|Q6MC02
group666: clam|Q3KMR2 pclm|Q6MF36
group667: clam|Q3KMR3 pclm|Q6MDB9
group668: clam|Q3KMR6 pclm|Q6MC23
group669: clam|Q3KMR7 pclm|Q6MC17
group670: clam|Q3KMS0 pclm|Q6MAG4
group671: clam|Q3KMS1 pclm|Q6MAG2
group672: clam|Q3KMS2 pclm|Q6MD61
group673: clam|Q3KMS3 pclm|Q6MD63
group674: clam|Q3KMS4 pclm|Q6MD64
group675: clam|Q3KMS5 pclm|Q6MD65
group676: clam|Q3KMS6 pclm|Q6MD66
group677: clam|Q3KMS8 pclm|Q6MD67
group678: clam|Q3KMS9 pclm|Q6MD73
group679: clam|Q3KMT0 pclm|Q6MD75
group680: clam|Q3KMT1 pclm|Q6MD76
group681: clam|Q3KMT3 pclm|Q6MD79
group682: clam|Q3KMT4 pclm|Q6MD80
group683: clam|Q3KMT5 pclm|Q6MDF9
group684: clam|Q3KMU3 pclm|Q6MAH4
group685: clam|Q3KMU4 pclm|Q6MAH3
group686: clam|Q3KMU5 pclm|Q6MAG8
group687: clam|Q3KMU6 pclm|Q6MAH0
group688: clam|Q3KMU7 pclm|Q6MAG9
group689: clam|Q3KMU9 pclm|Q6MEL4
group690: clam|Q3KMV0 pclm|Q6MEL5
group691: clam|Q3KMV1 pclm|Q6MEL6
group692: clam|Q3KMV2 pclm|Q6MEL7
group693: clam|Q3KMV3 pclm|Q6MEL8
group694: clam|Q3KMV4 pclm|Q6MEL9
group695: clam|Q3KMV5 pclm|Q6MEM2
group696: clam|Q3KMV6 pclm|Q6MEM5
group697: clam|Q3KMV7 pclm|Q6MEF3
group698: clam|Q3KMV8 pclm|Q6MEF8
group699: clam|Q3KMV9 pclm|Q6MC06
group700: clam|Q3KMW2 pclm|Q6MC91
group701: clam|Q3KMW4 pclm|Q6MD85
group702: clam|Q3KMW5 pclm|Q6MA07
group703: clam|Q3KMW6 pclm|Q6MC86
group704: clam|Q3KMW7 pclm|Q6MC85
group705: clam|Q3KMW8 pclm|Q6MC80
group706: clam|Q3KMW9 pclm|Q6MC79
group707: clam|Q3KMX3 pclm|Q6MC76
group708: clam|Q3KMX6 pclm|Q6MC72
group709: clam|Q3KMX7 pclm|Q6MC71
group710: clam|Q3KMX8 pclm|Q6MC70
group711: clam|Q3KMX9 pclm|Q6MC69
group712: clam|Q3KMY0 pclm|Q6MC68
group713: clam|Q3KMY1 pclm|Q6MC67
group714: clam|Q3KMY3 pclm|Q6MCL7
group715: clam|Q3KMY4 pclm|Q6MDA3
group716: clam|Q3KMY8 pclm|Q6MBJ3
group717: clam|Q3KMY9 pclm|Q6MDD6
group718: clam|Q3KMZ0 pclm|Q6MDG0
group719: clam|Q3KMZ2 pclm|Q6MDG3
group720: clam|Q3KMZ3 pclm|Q6MDG7
group721: clam|Q3KMZ4 pclm|Q6MDG8
group722: clam|Q3KMZ5 pclm|Q6MDG9
group723: clam|Q3KMZ6 pclm|Q6MDH0
group724: clam|Q3KMZ7 pclm|Q6MDH1
group725: clam|Q3KMZ8 pclm|Q6MDH2
group726: clam|Q3KMZ9 pclm|Q6MDH3
group727: clam|Q3KN00 pclm|Q6MDH4
group728: clam|Q3KN01 pclm|Q6MDX8
group729: clam|Q3KN02 pclm|Q6MDX9
group730: clam|Q3KN03 pclm|Q6MDY1
group731: clam|Q3KN05 pclm|Q6MDZ3
group732: clam|Q3KN06 pclm|Q6MDZ2
group733: clam|Q3KN07 pclm|Q6MDZ1
group734: clam|Q3KN08 pclm|Q6MAP6
group735: clam|Q3KN09 pclm|Q6MAP5
group736: clam|Q3KN11 pclm|Q6MAP2
group737: clam|Q3KN13 pclm|Q6MDE5
group738: clam|Q3KN14 pclm|Q6MDE6
group739: clam|Q3KN18 pclm|Q6MDF6
group740: clam|Q3KN19 pclm|Q6MDF5
group741: clam|Q3KN20 pclm|Q6MDF4
