# Supplementary material for: Comparison of the protein-coding gene content of Chlamydia trachomatis and Protochlamydia amoebophila using a Raspberry Pi computer
Source: BMC Res Notes. 2015 Oct 13;8:561. doi: 10.1186/s13104-015-1476-2 (PMC4604092; doi:10.1186/s13104-015-1476-2)
Supplement: Supplementary file 8 — 10.1186/s13104-015-1476-2 Additional OrthoMCL output (62). Results based on pairwise alignment between the two species when using a BLOSUM62 matrix. [file 13104_2015_1476_MOESM8_ESM.zip]

Archive with 4 entries (3 files):
- pairs62/
- pairs62/coorthologs.txt
- pairs62/inparalogs.txt
- pairs62/orthologs.txt
