# Supplementary material for: Comparison of the protein-coding gene content of Chlamydia trachomatis and Protochlamydia amoebophila using a Raspberry Pi computer
Source: BMC Res Notes. 2015 Oct 13;8:561. doi: 10.1186/s13104-015-1476-2 (PMC4604092; doi:10.1186/s13104-015-1476-2)
Supplement: Supplementary file 8 — 10.1186/s13104-015-1476-2 Additional OrthoMCL output (62). Results based on pairwise alignment between the two species when using a BLOSUM62 matrix. [file 13104_2015_1476_MOESM8_ESM.zip › pairs62/coorthologs.txt]

clam|Q3KKM1	pclm|Q6MBM0	0.947
clam|Q3KKM1	pclm|Q6MBM0	0.947
clam|Q3KKM1	pclm|Q6MDN6	0.707
clam|Q3KKM1	pclm|Q6MDN6	0.707
clam|Q3KKM1	pclm|Q6MEV6	0.672
clam|Q3KKM1	pclm|Q6MEV6	0.672
clam|Q3KKM1	pclm|Q6MEV7	1.117
clam|Q3KKM1	pclm|Q6MEV7	1.117
clam|Q3KKM3	pclm|Q6MDN6	1.144
clam|Q3KKM3	pclm|Q6MDN6	1.144
clam|Q3KKM3	pclm|Q6MEV6	1.207
clam|Q3KKM3	pclm|Q6MEV6	1.207
clam|Q3KKM3	pclm|Q6MEV7	1.458
clam|Q3KKM3	pclm|Q6MEV7	1.458
clam|Q3KKW7	pclm|Q6MF47	1.381
clam|Q3KKW7	pclm|Q6MF47	1.381
clam|Q3KL42	pclm|Q6MEA1	0.131
clam|Q3KL42	pclm|Q6MEA1	0.131
clam|Q3KLC1	pclm|Q6MB00	0.285
clam|Q3KLC1	pclm|Q6MB00	0.285
clam|Q3KLC1	pclm|Q6MBD9	0.282
clam|Q3KLC1	pclm|Q6MBD9	0.282
clam|Q3KLJ7	pclm|Q6MEA9	1.373
clam|Q3KLJ7	pclm|Q6MEA9	1.373
clam|Q3KM26	pclm|Q6MBT0	3.44
clam|Q3KM26	pclm|Q6MBT0	3.44
clam|Q3KML2	pclm|Q6MDD7	0.559
clam|Q3KML2	pclm|Q6MDD7	0.559
clam|Q3KML5	pclm|Q6MDD7	0.515
clam|Q3KML5	pclm|Q6MDD7	0.515
clam|Q3MHB4	pclm|Q6M9S2	0.984
clam|Q3MHB4	pclm|Q6M9S2	0.984
clam|Q3MHB4	pclm|Q6M9U5	0.985
clam|Q3MHB4	pclm|Q6M9U5	0.985
clam|Q3MHB4	pclm|Q6MCI1	0.814
clam|Q3MHB4	pclm|Q6MCI1	0.814
