# Supplementary material for: Comparison of the protein-coding gene content of Chlamydia trachomatis and Protochlamydia amoebophila using a Raspberry Pi computer
Source: BMC Res Notes. 2015 Oct 13;8:561. doi: 10.1186/s13104-015-1476-2 (PMC4604092; doi:10.1186/s13104-015-1476-2)
Supplement: Supplementary file 8 — 10.1186/s13104-015-1476-2 Additional OrthoMCL output (62). Results based on pairwise alignment between the two species when using a BLOSUM62 matrix. [file 13104_2015_1476_MOESM8_ESM.zip › pairs62/inparalogs.txt]

clam|Q3KKG2	clam|Q3KKG4	0.362
clam|Q3KKG2	clam|Q3KKG4	0.362
clam|Q3KKG2	clam|Q3KKG5	0.914
clam|Q3KKG2	clam|Q3KKG5	0.914
clam|Q3KKG2	clam|Q3KKG7	0.404
clam|Q3KKG2	clam|Q3KKG7	0.404
clam|Q3KKG2	clam|Q3KKM9	0.418
clam|Q3KKG2	clam|Q3KKM9	0.418
clam|Q3KKG2	clam|Q3KLU0	0.182
clam|Q3KKG2	clam|Q3KLU0	0.182
clam|Q3KKG2	clam|Q3KLU1	0.43
clam|Q3KKG2	clam|Q3KLU1	0.43
clam|Q3KKG4	clam|Q3KKG5	0.262
clam|Q3KKG4	clam|Q3KKG5	0.262
clam|Q3KKG4	clam|Q3KKG6	0.369
clam|Q3KKG4	clam|Q3KKG6	0.369
clam|Q3KKG4	clam|Q3KKG7	0.497
clam|Q3KKG4	clam|Q3KKG7	0.497
clam|Q3KKG4	clam|Q3KLU1	0.428
clam|Q3KKG4	clam|Q3KLU1	0.428
clam|Q3KKG5	clam|Q3KKG6	0.195
clam|Q3KKG5	clam|Q3KKG6	0.195
clam|Q3KKG5	clam|Q3KKG7	0.457
clam|Q3KKG5	clam|Q3KKG7	0.457
clam|Q3KKG5	clam|Q3KKM9	0.506
clam|Q3KKG5	clam|Q3KKM9	0.506
clam|Q3KKG5	clam|Q3KLU0	0.179
clam|Q3KKG5	clam|Q3KLU0	0.179
clam|Q3KKG5	clam|Q3KLU1	0.451
clam|Q3KKG5	clam|Q3KLU1	0.451
clam|Q3KKG6	clam|Q3KKG7	0.966
clam|Q3KKG6	clam|Q3KKG7	0.966
clam|Q3KKG7	clam|Q3KLU1	0.379
clam|Q3KKG7	clam|Q3KLU1	0.379
clam|Q3KKG8	clam|Q3KKG9	0.859
clam|Q3KKG8	clam|Q3KKG9	0.859
clam|Q3KKM1	clam|Q3KKM3	1.935
clam|Q3KKM1	clam|Q3KKM3	1.935
clam|Q3KKM9	clam|Q3KLU1	0.162
clam|Q3KKM9	clam|Q3KLU1	0.162
clam|Q3KKS5	clam|Q3KLS4	0.897
clam|Q3KKS5	clam|Q3KLS4	0.897
clam|Q3KKY1	clam|Q3KL13	0.16
clam|Q3KKY1	clam|Q3KL13	0.16
clam|Q3KKY2	clam|Q3KKY3	0.293
clam|Q3KKY2	clam|Q3KKY3	0.293
clam|Q3KKY2	clam|Q3KL74	0.268
clam|Q3KKY2	clam|Q3KL74	0.268
clam|Q3KKY2	clam|Q3KL75	0.298
clam|Q3KKY2	clam|Q3KL75	0.298
clam|Q3KKY2	clam|Q3KL76	0.185
clam|Q3KKY2	clam|Q3KL76	0.185
clam|Q3KL74	clam|Q3KL75	1.888
clam|Q3KL74	clam|Q3KL75	1.888
clam|Q3KLT9	clam|Q3KLU0	3.16
clam|Q3KLT9	clam|Q3KLU0	3.16
clam|Q3KLT9	clam|Q3KLU1	0.229
clam|Q3KLT9	clam|Q3KLU1	0.229
clam|Q3KLU0	clam|Q3KLU1	0.434
clam|Q3KLU0	clam|Q3KLU1	0.434
clam|Q3KMI8	clam|Q3KMK6	0.286
clam|Q3KMI8	clam|Q3KMK6	0.286
clam|Q3KMI8	clam|Q3KMK7	0.208
clam|Q3KMI8	clam|Q3KMK7	0.208
clam|Q3KMI9	clam|Q3KMK8	0.075
clam|Q3KMI9	clam|Q3KMK8	0.075
clam|Q3KMK5	clam|Q3KMK8	0.158
clam|Q3KMK5	clam|Q3KMK8	0.158
clam|Q3KMK6	clam|Q3KMK7	0.14
clam|Q3KMK6	clam|Q3KMK7	0.14
clam|Q3KML1	clam|Q3KML2	0.639
clam|Q3KML1	clam|Q3KML2	0.639
clam|Q3KML1	clam|Q3KML5	0.437
clam|Q3KML1	clam|Q3KML5	0.437
clam|Q3KML2	clam|Q3KML4	0.55
clam|Q3KML2	clam|Q3KML4	0.55
clam|Q3KML2	clam|Q3KML5	0.981
clam|Q3KML2	clam|Q3KML5	0.981
clam|Q3KML2	clam|Q3KMT7	0.545
clam|Q3KML2	clam|Q3KMT7	0.545
clam|Q3KML4	clam|Q3KML5	1.013
clam|Q3KML4	clam|Q3KML5	1.013
clam|Q3KML5	clam|Q3KMT7	0.52
clam|Q3KML5	clam|Q3KMT7	0.52
clam|Q3KMX0	clam|Q3KMX1	0.129
clam|Q3KMX0	clam|Q3KMX1	0.129
pclm|Q6M9J5	pclm|Q6MCI6	0.078
pclm|Q6M9J5	pclm|Q6MCI6	0.078
pclm|Q6M9J6	pclm|Q6MB64	0.588
pclm|Q6M9J6	pclm|Q6MB64	0.588
pclm|Q6M9J6	pclm|Q6MB82	0.234
pclm|Q6M9J6	pclm|Q6MB82	0.234
pclm|Q6M9J6	pclm|Q6MCF7	0.232
pclm|Q6M9J6	pclm|Q6MCF7	0.232
pclm|Q6M9K0	pclm|Q6MCK8	0.211
pclm|Q6M9K0	pclm|Q6MCK8	0.211
pclm|Q6M9K0	pclm|Q6MEI2	0.159
pclm|Q6M9K0	pclm|Q6MEI2	0.159
pclm|Q6M9K1	pclm|Q6MCK7	0.803
pclm|Q6M9K1	pclm|Q6MCK7	0.803
pclm|Q6M9K1	pclm|Q6MEH8	0.784
pclm|Q6M9K1	pclm|Q6MEH8	0.784
pclm|Q6M9K1	pclm|Q6MEI1	1.104
pclm|Q6M9K1	pclm|Q6MEI1	1.104
pclm|Q6M9K2	pclm|Q6M9K8	0.54
pclm|Q6M9K2	pclm|Q6M9K8	0.54
pclm|Q6M9K2	pclm|Q6MBQ2	0.547
pclm|Q6M9K2	pclm|Q6MBQ2	0.547
pclm|Q6M9K6	pclm|Q6M9N2	0.547
pclm|Q6M9K6	pclm|Q6M9N2	0.547
pclm|Q6M9K6	pclm|Q6M9N3	2.351
pclm|Q6M9K6	pclm|Q6M9N3	2.351
pclm|Q6M9K6	pclm|Q6M9R9	2.351
pclm|Q6M9K6	pclm|Q6M9R9	2.351
pclm|Q6M9K6	pclm|Q6M9S0	1.967
pclm|Q6M9K6	pclm|Q6M9S0	1.967
pclm|Q6M9K6	pclm|Q6M9S1	2.351
pclm|Q6M9K6	pclm|Q6M9S1	2.351
pclm|Q6M9K6	pclm|Q6M9U0	2.205
pclm|Q6M9K6	pclm|Q6M9U0	2.205
pclm|Q6M9K6	pclm|Q6M9U1	0.992
pclm|Q6M9K6	pclm|Q6M9U1	0.992
pclm|Q6M9K6	pclm|Q6M9U7	2.351
pclm|Q6M9K6	pclm|Q6M9U7	2.351
pclm|Q6M9K6	pclm|Q6M9U8	0.389
pclm|Q6M9K6	pclm|Q6M9U8	0.389
pclm|Q6M9K6	pclm|Q6M9U9	2.351
pclm|Q6M9K6	pclm|Q6M9U9	2.351
pclm|Q6M9K6	pclm|Q6M9V5	2.351
pclm|Q6M9K6	pclm|Q6M9V5	2.351
pclm|Q6M9K6	pclm|Q6M9V6	0.429
pclm|Q6M9K6	pclm|Q6M9V6	0.429
pclm|Q6M9K6	pclm|Q6M9V7	2.351
pclm|Q6M9K6	pclm|Q6M9V7	2.351
pclm|Q6M9K6	pclm|Q6M9V9	1.315
pclm|Q6M9K6	pclm|Q6M9V9	1.315
pclm|Q6M9K6	pclm|Q6M9W0	2.351
pclm|Q6M9K6	pclm|Q6M9W0	2.351
pclm|Q6M9K6	pclm|Q6M9W1	2.351
pclm|Q6M9K6	pclm|Q6M9W1	2.351
pclm|Q6M9K6	pclm|Q6MA43	2.153
pclm|Q6M9K6	pclm|Q6MA43	2.153
pclm|Q6M9K6	pclm|Q6MAK9	2.351
pclm|Q6M9K6	pclm|Q6MAK9	2.351
pclm|Q6M9K6	pclm|Q6MAM6	2.351
pclm|Q6M9K6	pclm|Q6MAM6	2.351
pclm|Q6M9K6	pclm|Q6MAQ9	2.351
pclm|Q6M9K6	pclm|Q6MAQ9	2.351
pclm|Q6M9K6	pclm|Q6MAW0	2.313
pclm|Q6M9K6	pclm|Q6MAW0	2.313
pclm|Q6M9K6	pclm|Q6MAW1	0.228
pclm|Q6M9K6	pclm|Q6MAW1	0.228
pclm|Q6M9K6	pclm|Q6MAW2	2.135
pclm|Q6M9K6	pclm|Q6MAW2	2.135
pclm|Q6M9K6	pclm|Q6MAW3	0.503
pclm|Q6M9K6	pclm|Q6MAW3	0.503
pclm|Q6M9K6	pclm|Q6MB15	2.351
pclm|Q6M9K6	pclm|Q6MB15	2.351
pclm|Q6M9K6	pclm|Q6MB16	0.412
pclm|Q6M9K6	pclm|Q6MB16	0.412
pclm|Q6M9K6	pclm|Q6MB17	2.351
pclm|Q6M9K6	pclm|Q6MB17	2.351
pclm|Q6M9K6	pclm|Q6MB18	2.351
pclm|Q6M9K6	pclm|Q6MB18	2.351
pclm|Q6M9K6	pclm|Q6MB30	2.351
pclm|Q6M9K6	pclm|Q6MB30	2.351
pclm|Q6M9K6	pclm|Q6MB63	2.351
pclm|Q6M9K6	pclm|Q6MB63	2.351
pclm|Q6M9K6	pclm|Q6MBP3	2.351
pclm|Q6M9K6	pclm|Q6MBP3	2.351
pclm|Q6M9K6	pclm|Q6MBP7	2.351
pclm|Q6M9K6	pclm|Q6MBP7	2.351
pclm|Q6M9K6	pclm|Q6MBP9	2.351
pclm|Q6M9K6	pclm|Q6MBP9	2.351
pclm|Q6M9K6	pclm|Q6MBQ3	2.351
pclm|Q6M9K6	pclm|Q6MBQ3	2.351
pclm|Q6M9K6	pclm|Q6MBX8	2.351
pclm|Q6M9K6	pclm|Q6MBX8	2.351
pclm|Q6M9K6	pclm|Q6MC33	2.351
pclm|Q6M9K6	pclm|Q6MC33	2.351
pclm|Q6M9K6	pclm|Q6MC34	0.801
pclm|Q6M9K6	pclm|Q6MC34	0.801
pclm|Q6M9K6	pclm|Q6MCE2	2.351
pclm|Q6M9K6	pclm|Q6MCE2	2.351
pclm|Q6M9K6	pclm|Q6MCE3	2.351
pclm|Q6M9K6	pclm|Q6MCE3	2.351
pclm|Q6M9K6	pclm|Q6MCE4	2.351
pclm|Q6M9K6	pclm|Q6MCE4	2.351
pclm|Q6M9K6	pclm|Q6MCF0	2.351
pclm|Q6M9K6	pclm|Q6MCF0	2.351
pclm|Q6M9K6	pclm|Q6MCH6	0.325
pclm|Q6M9K6	pclm|Q6MCH6	0.325
pclm|Q6M9K6	pclm|Q6MCI2	1.91
pclm|Q6M9K6	pclm|Q6MCI2	1.91
pclm|Q6M9K6	pclm|Q6MCI3	2.351
pclm|Q6M9K6	pclm|Q6MCI3	2.351
pclm|Q6M9K6	pclm|Q6MCT7	2.351
pclm|Q6M9K6	pclm|Q6MCT7	2.351
pclm|Q6M9K6	pclm|Q6MD68	0.339
pclm|Q6M9K6	pclm|Q6MD68	0.339
pclm|Q6M9K6	pclm|Q6MD69	0.105
pclm|Q6M9K6	pclm|Q6MD69	0.105
pclm|Q6M9K6	pclm|Q6MD82	2.351
pclm|Q6M9K6	pclm|Q6MD82	2.351
pclm|Q6M9K6	pclm|Q6MED9	2.351
pclm|Q6M9K6	pclm|Q6MED9	2.351
pclm|Q6M9K6	pclm|Q6MEE0	2.351
pclm|Q6M9K6	pclm|Q6MEE0	2.351
pclm|Q6M9K6	pclm|Q6MEE1	2.351
pclm|Q6M9K6	pclm|Q6MEE1	2.351
pclm|Q6M9K6	pclm|Q6MES6	1.555
pclm|Q6M9K6	pclm|Q6MES6	1.555
pclm|Q6M9K6	pclm|Q6MES7	1.681
pclm|Q6M9K6	pclm|Q6MES7	1.681
pclm|Q6M9K6	pclm|Q6MF77	2.114
pclm|Q6M9K6	pclm|Q6MF77	2.114
pclm|Q6M9K8	pclm|Q6MBQ2	1.464
pclm|Q6M9K8	pclm|Q6MBQ2	1.464
pclm|Q6M9K9	pclm|Q6MA63	0.212
pclm|Q6M9K9	pclm|Q6MA63	0.212
pclm|Q6M9K9	pclm|Q6MDV5	0.067
pclm|Q6M9K9	pclm|Q6MDV5	0.067
pclm|Q6M9M3	pclm|Q6MBS1	0.064
pclm|Q6M9M3	pclm|Q6MBS1	0.064
pclm|Q6M9M3	pclm|Q6MDV9	0.637
pclm|Q6M9M3	pclm|Q6MDV9	0.637
pclm|Q6M9M4	pclm|Q6MDV8	0.758
pclm|Q6M9M4	pclm|Q6MDV8	0.758
pclm|Q6M9N2	pclm|Q6M9N3	0.572
pclm|Q6M9N2	pclm|Q6M9N3	0.572
pclm|Q6M9N2	pclm|Q6M9R9	0.554
pclm|Q6M9N2	pclm|Q6M9R9	0.554
pclm|Q6M9N2	pclm|Q6M9S0	0.546
pclm|Q6M9N2	pclm|Q6M9S0	0.546
pclm|Q6M9N2	pclm|Q6M9S1	0.521
pclm|Q6M9N2	pclm|Q6M9S1	0.521
pclm|Q6M9N2	pclm|Q6M9U0	0.518
pclm|Q6M9N2	pclm|Q6M9U0	0.518
pclm|Q6M9N2	pclm|Q6M9U1	0.574
pclm|Q6M9N2	pclm|Q6M9U1	0.574
pclm|Q6M9N2	pclm|Q6M9U7	0.623
pclm|Q6M9N2	pclm|Q6M9U7	0.623
pclm|Q6M9N2	pclm|Q6M9U8	0.446
pclm|Q6M9N2	pclm|Q6M9U8	0.446
pclm|Q6M9N2	pclm|Q6M9U9	0.562
pclm|Q6M9N2	pclm|Q6M9U9	0.562
pclm|Q6M9N2	pclm|Q6M9V5	0.581
pclm|Q6M9N2	pclm|Q6M9V5	0.581
pclm|Q6M9N2	pclm|Q6M9V6	0.453
pclm|Q6M9N2	pclm|Q6M9V6	0.453
pclm|Q6M9N2	pclm|Q6M9V7	0.542
pclm|Q6M9N2	pclm|Q6M9V7	0.542
pclm|Q6M9N2	pclm|Q6M9V9	0.599
pclm|Q6M9N2	pclm|Q6M9V9	0.599
pclm|Q6M9N2	pclm|Q6M9W0	0.576
pclm|Q6M9N2	pclm|Q6M9W0	0.576
pclm|Q6M9N2	pclm|Q6M9W1	0.635
pclm|Q6M9N2	pclm|Q6M9W1	0.635
pclm|Q6M9N2	pclm|Q6MA43	0.636
pclm|Q6M9N2	pclm|Q6MA43	0.636
pclm|Q6M9N2	pclm|Q6MAK9	0.675
pclm|Q6M9N2	pclm|Q6MAK9	0.675
pclm|Q6M9N2	pclm|Q6MAM6	0.511
pclm|Q6M9N2	pclm|Q6MAM6	0.511
pclm|Q6M9N2	pclm|Q6MAQ9	0.516
pclm|Q6M9N2	pclm|Q6MAQ9	0.516
pclm|Q6M9N2	pclm|Q6MAW0	0.477
pclm|Q6M9N2	pclm|Q6MAW0	0.477
pclm|Q6M9N2	pclm|Q6MAW2	0.594
pclm|Q6M9N2	pclm|Q6MAW2	0.594
pclm|Q6M9N2	pclm|Q6MAW3	0.547
pclm|Q6M9N2	pclm|Q6MAW3	0.547
pclm|Q6M9N2	pclm|Q6MB15	0.572
pclm|Q6M9N2	pclm|Q6MB15	0.572
pclm|Q6M9N2	pclm|Q6MB16	0.469
pclm|Q6M9N2	pclm|Q6MB16	0.469
pclm|Q6M9N2	pclm|Q6MB17	0.62
pclm|Q6M9N2	pclm|Q6MB17	0.62
pclm|Q6M9N2	pclm|Q6MB18	0.598
pclm|Q6M9N2	pclm|Q6MB18	0.598
pclm|Q6M9N2	pclm|Q6MB30	0.614
pclm|Q6M9N2	pclm|Q6MB30	0.614
pclm|Q6M9N2	pclm|Q6MB63	0.527
pclm|Q6M9N2	pclm|Q6MB63	0.527
pclm|Q6M9N2	pclm|Q6MBP3	0.609
pclm|Q6M9N2	pclm|Q6MBP3	0.609
pclm|Q6M9N2	pclm|Q6MBP7	0.61
pclm|Q6M9N2	pclm|Q6MBP7	0.61
pclm|Q6M9N2	pclm|Q6MBP9	0.625
pclm|Q6M9N2	pclm|Q6MBP9	0.625
pclm|Q6M9N2	pclm|Q6MBQ3	0.646
pclm|Q6M9N2	pclm|Q6MBQ3	0.646
pclm|Q6M9N2	pclm|Q6MBX8	0.637
pclm|Q6M9N2	pclm|Q6MBX8	0.637
pclm|Q6M9N2	pclm|Q6MC33	0.568
pclm|Q6M9N2	pclm|Q6MC33	0.568
pclm|Q6M9N2	pclm|Q6MC34	0.334
pclm|Q6M9N2	pclm|Q6MC34	0.334
pclm|Q6M9N2	pclm|Q6MCE2	0.605
pclm|Q6M9N2	pclm|Q6MCE2	0.605
pclm|Q6M9N2	pclm|Q6MCE3	0.58
pclm|Q6M9N2	pclm|Q6MCE3	0.58
pclm|Q6M9N2	pclm|Q6MCE4	0.589
pclm|Q6M9N2	pclm|Q6MCE4	0.589
pclm|Q6M9N2	pclm|Q6MCF0	0.562
pclm|Q6M9N2	pclm|Q6MCF0	0.562
pclm|Q6M9N2	pclm|Q6MCH6	0.38
pclm|Q6M9N2	pclm|Q6MCH6	0.38
pclm|Q6M9N2	pclm|Q6MCI2	0.555
pclm|Q6M9N2	pclm|Q6MCI2	0.555
pclm|Q6M9N2	pclm|Q6MCI3	0.576
pclm|Q6M9N2	pclm|Q6MCI3	0.576
pclm|Q6M9N2	pclm|Q6MCT7	0.563
pclm|Q6M9N2	pclm|Q6MCT7	0.563
pclm|Q6M9N2	pclm|Q6MD69	0.09
pclm|Q6M9N2	pclm|Q6MD69	0.09
pclm|Q6M9N2	pclm|Q6MD71	0.068
pclm|Q6M9N2	pclm|Q6MD71	0.068
pclm|Q6M9N2	pclm|Q6MD82	0.598
pclm|Q6M9N2	pclm|Q6MD82	0.598
pclm|Q6M9N2	pclm|Q6MED9	0.618
pclm|Q6M9N2	pclm|Q6MED9	0.618
pclm|Q6M9N2	pclm|Q6MEE0	0.583
pclm|Q6M9N2	pclm|Q6MEE0	0.583
pclm|Q6M9N2	pclm|Q6MEE1	0.524
pclm|Q6M9N2	pclm|Q6MEE1	0.524
pclm|Q6M9N2	pclm|Q6MES6	0.672
pclm|Q6M9N2	pclm|Q6MES6	0.672
pclm|Q6M9N2	pclm|Q6MES7	0.62
pclm|Q6M9N2	pclm|Q6MES7	0.62
pclm|Q6M9N2	pclm|Q6MF77	0.562
pclm|Q6M9N2	pclm|Q6MF77	0.562
pclm|Q6M9N3	pclm|Q6M9R9	2.351
pclm|Q6M9N3	pclm|Q6M9R9	2.351
pclm|Q6M9N3	pclm|Q6M9S0	2.351
pclm|Q6M9N3	pclm|Q6M9S0	2.351
pclm|Q6M9N3	pclm|Q6M9S1	2.351
pclm|Q6M9N3	pclm|Q6M9S1	2.351
pclm|Q6M9N3	pclm|Q6M9U0	2.351
pclm|Q6M9N3	pclm|Q6M9U0	2.351
pclm|Q6M9N3	pclm|Q6M9U1	1.028
pclm|Q6M9N3	pclm|Q6M9U1	1.028
pclm|Q6M9N3	pclm|Q6M9U7	2.351
pclm|Q6M9N3	pclm|Q6M9U7	2.351
pclm|Q6M9N3	pclm|Q6M9U8	0.482
pclm|Q6M9N3	pclm|Q6M9U8	0.482
pclm|Q6M9N3	pclm|Q6M9U9	2.351
pclm|Q6M9N3	pclm|Q6M9U9	2.351
pclm|Q6M9N3	pclm|Q6M9V5	2.351
pclm|Q6M9N3	pclm|Q6M9V5	2.351
pclm|Q6M9N3	pclm|Q6M9V6	0.437
pclm|Q6M9N3	pclm|Q6M9V6	0.437
pclm|Q6M9N3	pclm|Q6M9V7	2.351
pclm|Q6M9N3	pclm|Q6M9V7	2.351
pclm|Q6M9N3	pclm|Q6M9V9	1.61
pclm|Q6M9N3	pclm|Q6M9V9	1.61
pclm|Q6M9N3	pclm|Q6M9W0	2.351
pclm|Q6M9N3	pclm|Q6M9W0	2.351
pclm|Q6M9N3	pclm|Q6M9W1	2.351
pclm|Q6M9N3	pclm|Q6M9W1	2.351
pclm|Q6M9N3	pclm|Q6MA43	2.351
pclm|Q6M9N3	pclm|Q6MA43	2.351
pclm|Q6M9N3	pclm|Q6MAK9	2.351
pclm|Q6M9N3	pclm|Q6MAK9	2.351
pclm|Q6M9N3	pclm|Q6MAM6	2.05
pclm|Q6M9N3	pclm|Q6MAM6	2.05
pclm|Q6M9N3	pclm|Q6MAQ9	2.272
pclm|Q6M9N3	pclm|Q6MAQ9	2.272
pclm|Q6M9N3	pclm|Q6MAW0	2.168
pclm|Q6M9N3	pclm|Q6MAW0	2.168
pclm|Q6M9N3	pclm|Q6MAW2	2.118
pclm|Q6M9N3	pclm|Q6MAW2	2.118
pclm|Q6M9N3	pclm|Q6MAW3	0.559
pclm|Q6M9N3	pclm|Q6MAW3	0.559
pclm|Q6M9N3	pclm|Q6MB15	2.351
pclm|Q6M9N3	pclm|Q6MB15	2.351
pclm|Q6M9N3	pclm|Q6MB16	0.433
pclm|Q6M9N3	pclm|Q6MB16	0.433
pclm|Q6M9N3	pclm|Q6MB17	2.351
pclm|Q6M9N3	pclm|Q6MB17	2.351
pclm|Q6M9N3	pclm|Q6MB18	2.351
pclm|Q6M9N3	pclm|Q6MB18	2.351
pclm|Q6M9N3	pclm|Q6MB30	2.351
pclm|Q6M9N3	pclm|Q6MB30	2.351
pclm|Q6M9N3	pclm|Q6MB63	2.28
pclm|Q6M9N3	pclm|Q6MB63	2.28
pclm|Q6M9N3	pclm|Q6MBP3	2.351
pclm|Q6M9N3	pclm|Q6MBP3	2.351
pclm|Q6M9N3	pclm|Q6MBP7	2.351
pclm|Q6M9N3	pclm|Q6MBP7	2.351
pclm|Q6M9N3	pclm|Q6MBP9	2.351
pclm|Q6M9N3	pclm|Q6MBP9	2.351
pclm|Q6M9N3	pclm|Q6MBQ3	2.351
pclm|Q6M9N3	pclm|Q6MBQ3	2.351
pclm|Q6M9N3	pclm|Q6MBX8	2.351
pclm|Q6M9N3	pclm|Q6MBX8	2.351
pclm|Q6M9N3	pclm|Q6MC33	2.351
pclm|Q6M9N3	pclm|Q6MC33	2.351
pclm|Q6M9N3	pclm|Q6MC34	0.926
pclm|Q6M9N3	pclm|Q6MC34	0.926
pclm|Q6M9N3	pclm|Q6MCE2	2.351
pclm|Q6M9N3	pclm|Q6MCE2	2.351
pclm|Q6M9N3	pclm|Q6MCE3	2.351
pclm|Q6M9N3	pclm|Q6MCE3	2.351
pclm|Q6M9N3	pclm|Q6MCE4	2.351
pclm|Q6M9N3	pclm|Q6MCE4	2.351
pclm|Q6M9N3	pclm|Q6MCF0	2.351
pclm|Q6M9N3	pclm|Q6MCF0	2.351
pclm|Q6M9N3	pclm|Q6MCH6	0.306
pclm|Q6M9N3	pclm|Q6MCH6	0.306
pclm|Q6M9N3	pclm|Q6MCI2	2.319
pclm|Q6M9N3	pclm|Q6MCI2	2.319
pclm|Q6M9N3	pclm|Q6MCI3	2.351
pclm|Q6M9N3	pclm|Q6MCI3	2.351
pclm|Q6M9N3	pclm|Q6MCT7	2.351
pclm|Q6M9N3	pclm|Q6MCT7	2.351
pclm|Q6M9N3	pclm|Q6MD68	0.267
pclm|Q6M9N3	pclm|Q6MD68	0.267
pclm|Q6M9N3	pclm|Q6MD69	0.084
pclm|Q6M9N3	pclm|Q6MD69	0.084
pclm|Q6M9N3	pclm|Q6MD82	2.351
pclm|Q6M9N3	pclm|Q6MD82	2.351
pclm|Q6M9N3	pclm|Q6MED9	2.351
pclm|Q6M9N3	pclm|Q6MED9	2.351
pclm|Q6M9N3	pclm|Q6MEE0	2.351
pclm|Q6M9N3	pclm|Q6MEE0	2.351
pclm|Q6M9N3	pclm|Q6MEE1	2.158
pclm|Q6M9N3	pclm|Q6MEE1	2.158
pclm|Q6M9N3	pclm|Q6MES6	1.436
pclm|Q6M9N3	pclm|Q6MES6	1.436
pclm|Q6M9N3	pclm|Q6MES7	2.113
pclm|Q6M9N3	pclm|Q6MES7	2.113
pclm|Q6M9N3	pclm|Q6MF77	1.853
pclm|Q6M9N3	pclm|Q6MF77	1.853
pclm|Q6M9Q5	pclm|Q6M9Q7	2.351
pclm|Q6M9Q5	pclm|Q6M9Q7	2.351
pclm|Q6M9Q6	pclm|Q6M9Q8	0.293
pclm|Q6M9Q6	pclm|Q6M9Q8	0.293
pclm|Q6M9R0	pclm|Q6M9R7	0.966
pclm|Q6M9R0	pclm|Q6M9R7	0.966
pclm|Q6M9R0	pclm|Q6M9S4	0.175
pclm|Q6M9R0	pclm|Q6M9S4	0.175
pclm|Q6M9R0	pclm|Q6MBW4	0.295
pclm|Q6M9R0	pclm|Q6MBW4	0.295
pclm|Q6M9R0	pclm|Q6MD26	0.304
pclm|Q6M9R0	pclm|Q6MD26	0.304
pclm|Q6M9R0	pclm|Q6MET0	0.354
pclm|Q6M9R0	pclm|Q6MET0	0.354
pclm|Q6M9R0	pclm|Q6MF65	0.299
pclm|Q6M9R0	pclm|Q6MF65	0.299
pclm|Q6M9R0	pclm|Q6MF88	1.826
pclm|Q6M9R0	pclm|Q6MF88	1.826
pclm|Q6M9R2	pclm|Q6MCH0	0.221
pclm|Q6M9R2	pclm|Q6MCH0	0.221
pclm|Q6M9R2	pclm|Q6MCH5	2.351
pclm|Q6M9R2	pclm|Q6MCH5	2.351
pclm|Q6M9R2	pclm|Q6MDU7	2.183
pclm|Q6M9R2	pclm|Q6MDU7	2.183
pclm|Q6M9R3	pclm|Q6MCH1	0.082
pclm|Q6M9R3	pclm|Q6MCH1	0.082
pclm|Q6M9R3	pclm|Q6MCH4	1.061
pclm|Q6M9R3	pclm|Q6MCH4	1.061
pclm|Q6M9R3	pclm|Q6MDU8	0.523
pclm|Q6M9R3	pclm|Q6MDU8	0.523
pclm|Q6M9R4	pclm|Q6MBU5	2.351
pclm|Q6M9R4	pclm|Q6MBU5	2.351
pclm|Q6M9R5	pclm|Q6MBA7	1.592
pclm|Q6M9R5	pclm|Q6MBA7	1.592
pclm|Q6M9R5	pclm|Q6MDD3	0.081
pclm|Q6M9R5	pclm|Q6MDD3	0.081
pclm|Q6M9R5	pclm|Q6MF75	1.588
pclm|Q6M9R5	pclm|Q6MF75	1.588
pclm|Q6M9R7	pclm|Q6M9S4	0.058
pclm|Q6M9R7	pclm|Q6M9S4	0.058
pclm|Q6M9R7	pclm|Q6MBW4	0.189
pclm|Q6M9R7	pclm|Q6MBW4	0.189
pclm|Q6M9R7	pclm|Q6MD26	0.218
pclm|Q6M9R7	pclm|Q6MD26	0.218
pclm|Q6M9R7	pclm|Q6MET0	0.167
pclm|Q6M9R7	pclm|Q6MET0	0.167
pclm|Q6M9R7	pclm|Q6MF65	0.175
pclm|Q6M9R7	pclm|Q6MF65	0.175
pclm|Q6M9R7	pclm|Q6MF88	0.986
pclm|Q6M9R7	pclm|Q6MF88	0.986
pclm|Q6M9R8	pclm|Q6MF66	2.351
pclm|Q6M9R8	pclm|Q6MF66	2.351
pclm|Q6M9R8	pclm|Q6MF67	2.351
pclm|Q6M9R8	pclm|Q6MF67	2.351
pclm|Q6M9R8	pclm|Q6MF68	2.351
pclm|Q6M9R8	pclm|Q6MF68	2.351
pclm|Q6M9R8	pclm|Q6MF70	0.867
pclm|Q6M9R8	pclm|Q6MF70	0.867
pclm|Q6M9R8	pclm|Q6MF71	2.351
pclm|Q6M9R8	pclm|Q6MF71	2.351
pclm|Q6M9R8	pclm|Q6MF72	2.351
pclm|Q6M9R8	pclm|Q6MF72	2.351
pclm|Q6M9R8	pclm|Q6MF73	2.351
pclm|Q6M9R8	pclm|Q6MF73	2.351
pclm|Q6M9R8	pclm|Q6MF74	2.351
pclm|Q6M9R8	pclm|Q6MF74	2.351
pclm|Q6M9R8	pclm|Q6MF79	2.351
pclm|Q6M9R8	pclm|Q6MF79	2.351
pclm|Q6M9R8	pclm|Q6MF80	2.351
pclm|Q6M9R8	pclm|Q6MF80	2.351
pclm|Q6M9R8	pclm|Q6MF81	2.351
pclm|Q6M9R8	pclm|Q6MF81	2.351
pclm|Q6M9R8	pclm|Q6MF83	2.351
pclm|Q6M9R8	pclm|Q6MF83	2.351
pclm|Q6M9R8	pclm|Q6MF84	2.351
pclm|Q6M9R8	pclm|Q6MF84	2.351
pclm|Q6M9R8	pclm|Q6MF85	2.351
pclm|Q6M9R8	pclm|Q6MF85	2.351
pclm|Q6M9R9	pclm|Q6M9S0	2.351
pclm|Q6M9R9	pclm|Q6M9S0	2.351
pclm|Q6M9R9	pclm|Q6M9S1	2.351
pclm|Q6M9R9	pclm|Q6M9S1	2.351
pclm|Q6M9R9	pclm|Q6M9U0	2.351
pclm|Q6M9R9	pclm|Q6M9U0	2.351
pclm|Q6M9R9	pclm|Q6M9U1	1.141
pclm|Q6M9R9	pclm|Q6M9U1	1.141
pclm|Q6M9R9	pclm|Q6M9U7	2.351
pclm|Q6M9R9	pclm|Q6M9U7	2.351
pclm|Q6M9R9	pclm|Q6M9U8	0.474
pclm|Q6M9R9	pclm|Q6M9U8	0.474
pclm|Q6M9R9	pclm|Q6M9U9	2.351
pclm|Q6M9R9	pclm|Q6M9U9	2.351
pclm|Q6M9R9	pclm|Q6M9V5	2.351
pclm|Q6M9R9	pclm|Q6M9V5	2.351
pclm|Q6M9R9	pclm|Q6M9V6	0.467
pclm|Q6M9R9	pclm|Q6M9V6	0.467
pclm|Q6M9R9	pclm|Q6M9V7	2.351
pclm|Q6M9R9	pclm|Q6M9V7	2.351
pclm|Q6M9R9	pclm|Q6M9V9	1.674
pclm|Q6M9R9	pclm|Q6M9V9	1.674
pclm|Q6M9R9	pclm|Q6M9W0	2.351
pclm|Q6M9R9	pclm|Q6M9W0	2.351
pclm|Q6M9R9	pclm|Q6M9W1	2.351
pclm|Q6M9R9	pclm|Q6M9W1	2.351
pclm|Q6M9R9	pclm|Q6MA43	2.351
pclm|Q6M9R9	pclm|Q6MA43	2.351
pclm|Q6M9R9	pclm|Q6MAK9	2.351
pclm|Q6M9R9	pclm|Q6MAK9	2.351
pclm|Q6M9R9	pclm|Q6MAM6	2.072
pclm|Q6M9R9	pclm|Q6MAM6	2.072
pclm|Q6M9R9	pclm|Q6MAQ9	2.351
pclm|Q6M9R9	pclm|Q6MAQ9	2.351
pclm|Q6M9R9	pclm|Q6MAW0	2.351
pclm|Q6M9R9	pclm|Q6MAW0	2.351
pclm|Q6M9R9	pclm|Q6MAW2	2.188
pclm|Q6M9R9	pclm|Q6MAW2	2.188
pclm|Q6M9R9	pclm|Q6MAW3	0.571
pclm|Q6M9R9	pclm|Q6MAW3	0.571
pclm|Q6M9R9	pclm|Q6MB15	2.351
pclm|Q6M9R9	pclm|Q6MB15	2.351
pclm|Q6M9R9	pclm|Q6MB16	0.449
pclm|Q6M9R9	pclm|Q6MB16	0.449
pclm|Q6M9R9	pclm|Q6MB17	2.351
pclm|Q6M9R9	pclm|Q6MB17	2.351
pclm|Q6M9R9	pclm|Q6MB18	2.351
pclm|Q6M9R9	pclm|Q6MB18	2.351
pclm|Q6M9R9	pclm|Q6MB30	2.351
pclm|Q6M9R9	pclm|Q6MB30	2.351
pclm|Q6M9R9	pclm|Q6MB63	2.351
pclm|Q6M9R9	pclm|Q6MB63	2.351
pclm|Q6M9R9	pclm|Q6MBP3	2.351
pclm|Q6M9R9	pclm|Q6MBP3	2.351
pclm|Q6M9R9	pclm|Q6MBP7	2.351
pclm|Q6M9R9	pclm|Q6MBP7	2.351
pclm|Q6M9R9	pclm|Q6MBP9	2.351
pclm|Q6M9R9	pclm|Q6MBP9	2.351
pclm|Q6M9R9	pclm|Q6MBQ3	2.351
pclm|Q6M9R9	pclm|Q6MBQ3	2.351
pclm|Q6M9R9	pclm|Q6MBX8	2.351
pclm|Q6M9R9	pclm|Q6MBX8	2.351
pclm|Q6M9R9	pclm|Q6MC33	2.351
pclm|Q6M9R9	pclm|Q6MC33	2.351
pclm|Q6M9R9	pclm|Q6MC34	0.972
pclm|Q6M9R9	pclm|Q6MC34	0.972
pclm|Q6M9R9	pclm|Q6MCE2	2.351
pclm|Q6M9R9	pclm|Q6MCE2	2.351
pclm|Q6M9R9	pclm|Q6MCE3	2.351
pclm|Q6M9R9	pclm|Q6MCE3	2.351
pclm|Q6M9R9	pclm|Q6MCE4	2.351
pclm|Q6M9R9	pclm|Q6MCE4	2.351
pclm|Q6M9R9	pclm|Q6MCF0	2.351
pclm|Q6M9R9	pclm|Q6MCF0	2.351
pclm|Q6M9R9	pclm|Q6MCH6	0.336
pclm|Q6M9R9	pclm|Q6MCH6	0.336
pclm|Q6M9R9	pclm|Q6MCI2	2.351
pclm|Q6M9R9	pclm|Q6MCI2	2.351
pclm|Q6M9R9	pclm|Q6MCI3	2.351
pclm|Q6M9R9	pclm|Q6MCI3	2.351
pclm|Q6M9R9	pclm|Q6MCT7	2.351
pclm|Q6M9R9	pclm|Q6MCT7	2.351
pclm|Q6M9R9	pclm|Q6MD68	0.253
pclm|Q6M9R9	pclm|Q6MD68	0.253
pclm|Q6M9R9	pclm|Q6MD69	0.071
pclm|Q6M9R9	pclm|Q6MD69	0.071
pclm|Q6M9R9	pclm|Q6MD82	2.351
pclm|Q6M9R9	pclm|Q6MD82	2.351
pclm|Q6M9R9	pclm|Q6MED9	2.351
pclm|Q6M9R9	pclm|Q6MED9	2.351
pclm|Q6M9R9	pclm|Q6MEE0	2.351
pclm|Q6M9R9	pclm|Q6MEE0	2.351
pclm|Q6M9R9	pclm|Q6MEE1	2.151
pclm|Q6M9R9	pclm|Q6MEE1	2.151
pclm|Q6M9R9	pclm|Q6MES6	1.618
pclm|Q6M9R9	pclm|Q6MES6	1.618
pclm|Q6M9R9	pclm|Q6MES7	2.001
pclm|Q6M9R9	pclm|Q6MES7	2.001
pclm|Q6M9R9	pclm|Q6MF77	1.793
pclm|Q6M9R9	pclm|Q6MF77	1.793
pclm|Q6M9S0	pclm|Q6M9S1	2.351
pclm|Q6M9S0	pclm|Q6M9S1	2.351
pclm|Q6M9S0	pclm|Q6M9U0	2.351
pclm|Q6M9S0	pclm|Q6M9U0	2.351
pclm|Q6M9S0	pclm|Q6M9U1	1.073
pclm|Q6M9S0	pclm|Q6M9U1	1.073
pclm|Q6M9S0	pclm|Q6M9U7	2.351
pclm|Q6M9S0	pclm|Q6M9U7	2.351
pclm|Q6M9S0	pclm|Q6M9U8	0.45
pclm|Q6M9S0	pclm|Q6M9U8	0.45
pclm|Q6M9S0	pclm|Q6M9U9	2.351
pclm|Q6M9S0	pclm|Q6M9U9	2.351
pclm|Q6M9S0	pclm|Q6M9V5	2.351
pclm|Q6M9S0	pclm|Q6M9V5	2.351
pclm|Q6M9S0	pclm|Q6M9V6	0.49
pclm|Q6M9S0	pclm|Q6M9V6	0.49
pclm|Q6M9S0	pclm|Q6M9V7	2.351
pclm|Q6M9S0	pclm|Q6M9V7	2.351
pclm|Q6M9S0	pclm|Q6M9V9	1.774
pclm|Q6M9S0	pclm|Q6M9V9	1.774
pclm|Q6M9S0	pclm|Q6M9W0	2.351
pclm|Q6M9S0	pclm|Q6M9W0	2.351
pclm|Q6M9S0	pclm|Q6M9W1	2.351
pclm|Q6M9S0	pclm|Q6M9W1	2.351
pclm|Q6M9S0	pclm|Q6MA43	2.306
pclm|Q6M9S0	pclm|Q6MA43	2.306
pclm|Q6M9S0	pclm|Q6MAK9	2.351
pclm|Q6M9S0	pclm|Q6MAK9	2.351
pclm|Q6M9S0	pclm|Q6MAM6	1.973
pclm|Q6M9S0	pclm|Q6MAM6	1.973
pclm|Q6M9S0	pclm|Q6MAQ9	1.802
pclm|Q6M9S0	pclm|Q6MAQ9	1.802
pclm|Q6M9S0	pclm|Q6MAW0	1.747
pclm|Q6M9S0	pclm|Q6MAW0	1.747
pclm|Q6M9S0	pclm|Q6MAW2	2.042
pclm|Q6M9S0	pclm|Q6MAW2	2.042
pclm|Q6M9S0	pclm|Q6MAW3	0.472
pclm|Q6M9S0	pclm|Q6MAW3	0.472
pclm|Q6M9S0	pclm|Q6MB15	2.116
pclm|Q6M9S0	pclm|Q6MB15	2.116
pclm|Q6M9S0	pclm|Q6MB16	0.441
pclm|Q6M9S0	pclm|Q6MB16	0.441
pclm|Q6M9S0	pclm|Q6MB17	2.097
pclm|Q6M9S0	pclm|Q6MB17	2.097
pclm|Q6M9S0	pclm|Q6MB18	2.061
pclm|Q6M9S0	pclm|Q6MB18	2.061
pclm|Q6M9S0	pclm|Q6MB30	2.351
pclm|Q6M9S0	pclm|Q6MB30	2.351
pclm|Q6M9S0	pclm|Q6MB63	1.859
pclm|Q6M9S0	pclm|Q6MB63	1.859
pclm|Q6M9S0	pclm|Q6MBP3	2.062
pclm|Q6M9S0	pclm|Q6MBP3	2.062
pclm|Q6M9S0	pclm|Q6MBP7	2.161
pclm|Q6M9S0	pclm|Q6MBP7	2.161
pclm|Q6M9S0	pclm|Q6MBP9	2.118
pclm|Q6M9S0	pclm|Q6MBP9	2.118
pclm|Q6M9S0	pclm|Q6MBQ3	2.082
pclm|Q6M9S0	pclm|Q6MBQ3	2.082
pclm|Q6M9S0	pclm|Q6MBX8	2.351
pclm|Q6M9S0	pclm|Q6MBX8	2.351
pclm|Q6M9S0	pclm|Q6MC33	2.351
pclm|Q6M9S0	pclm|Q6MC33	2.351
pclm|Q6M9S0	pclm|Q6MC34	0.881
pclm|Q6M9S0	pclm|Q6MC34	0.881
pclm|Q6M9S0	pclm|Q6MCE2	2.351
pclm|Q6M9S0	pclm|Q6MCE2	2.351
pclm|Q6M9S0	pclm|Q6MCE3	2.351
pclm|Q6M9S0	pclm|Q6MCE3	2.351
pclm|Q6M9S0	pclm|Q6MCE4	2.351
pclm|Q6M9S0	pclm|Q6MCE4	2.351
pclm|Q6M9S0	pclm|Q6MCF0	2.351
pclm|Q6M9S0	pclm|Q6MCF0	2.351
pclm|Q6M9S0	pclm|Q6MCH6	0.377
pclm|Q6M9S0	pclm|Q6MCH6	0.377
pclm|Q6M9S0	pclm|Q6MCI2	2.319
pclm|Q6M9S0	pclm|Q6MCI2	2.319
pclm|Q6M9S0	pclm|Q6MCI3	2.351
pclm|Q6M9S0	pclm|Q6MCI3	2.351
pclm|Q6M9S0	pclm|Q6MCT7	2.351
pclm|Q6M9S0	pclm|Q6MCT7	2.351
pclm|Q6M9S0	pclm|Q6MD68	0.274
pclm|Q6M9S0	pclm|Q6MD68	0.274
pclm|Q6M9S0	pclm|Q6MD69	0.063
pclm|Q6M9S0	pclm|Q6MD69	0.063
pclm|Q6M9S0	pclm|Q6MD82	2.087
pclm|Q6M9S0	pclm|Q6MD82	2.087
pclm|Q6M9S0	pclm|Q6MED9	2.144
pclm|Q6M9S0	pclm|Q6MED9	2.144
pclm|Q6M9S0	pclm|Q6MEE0	2.197
pclm|Q6M9S0	pclm|Q6MEE0	2.197
pclm|Q6M9S0	pclm|Q6MEE1	1.978
pclm|Q6M9S0	pclm|Q6MEE1	1.978
pclm|Q6M9S0	pclm|Q6MES6	1.043
pclm|Q6M9S0	pclm|Q6MES6	1.043
pclm|Q6M9S0	pclm|Q6MES7	1.89
pclm|Q6M9S0	pclm|Q6MES7	1.89
pclm|Q6M9S0	pclm|Q6MF77	1.679
pclm|Q6M9S0	pclm|Q6MF77	1.679
pclm|Q6M9S1	pclm|Q6M9U0	2.351
pclm|Q6M9S1	pclm|Q6M9U0	2.351
pclm|Q6M9S1	pclm|Q6M9U1	1.193
pclm|Q6M9S1	pclm|Q6M9U1	1.193
pclm|Q6M9S1	pclm|Q6M9U7	2.351
pclm|Q6M9S1	pclm|Q6M9U7	2.351
pclm|Q6M9S1	pclm|Q6M9U8	0.479
pclm|Q6M9S1	pclm|Q6M9U8	0.479
pclm|Q6M9S1	pclm|Q6M9U9	2.351
pclm|Q6M9S1	pclm|Q6M9U9	2.351
pclm|Q6M9S1	pclm|Q6M9V5	2.351
pclm|Q6M9S1	pclm|Q6M9V5	2.351
pclm|Q6M9S1	pclm|Q6M9V6	0.506
pclm|Q6M9S1	pclm|Q6M9V6	0.506
pclm|Q6M9S1	pclm|Q6M9V7	2.351
pclm|Q6M9S1	pclm|Q6M9V7	2.351
pclm|Q6M9S1	pclm|Q6M9V9	1.605
pclm|Q6M9S1	pclm|Q6M9V9	1.605
pclm|Q6M9S1	pclm|Q6M9W0	2.351
pclm|Q6M9S1	pclm|Q6M9W0	2.351
pclm|Q6M9S1	pclm|Q6M9W1	2.351
pclm|Q6M9S1	pclm|Q6M9W1	2.351
pclm|Q6M9S1	pclm|Q6MA43	2.309
pclm|Q6M9S1	pclm|Q6MA43	2.309
pclm|Q6M9S1	pclm|Q6MAK9	2.351
pclm|Q6M9S1	pclm|Q6MAK9	2.351
pclm|Q6M9S1	pclm|Q6MAM6	1.964
pclm|Q6M9S1	pclm|Q6MAM6	1.964
pclm|Q6M9S1	pclm|Q6MAQ9	2.351
pclm|Q6M9S1	pclm|Q6MAQ9	2.351
pclm|Q6M9S1	pclm|Q6MAW0	2.313
pclm|Q6M9S1	pclm|Q6MAW0	2.313
pclm|Q6M9S1	pclm|Q6MAW2	2.009
pclm|Q6M9S1	pclm|Q6MAW2	2.009
pclm|Q6M9S1	pclm|Q6MAW3	0.537
pclm|Q6M9S1	pclm|Q6MAW3	0.537
pclm|Q6M9S1	pclm|Q6MB15	2.351
pclm|Q6M9S1	pclm|Q6MB15	2.351
pclm|Q6M9S1	pclm|Q6MB16	0.398
pclm|Q6M9S1	pclm|Q6MB16	0.398
pclm|Q6M9S1	pclm|Q6MB17	2.351
pclm|Q6M9S1	pclm|Q6MB17	2.351
pclm|Q6M9S1	pclm|Q6MB18	2.351
pclm|Q6M9S1	pclm|Q6MB18	2.351
pclm|Q6M9S1	pclm|Q6MB30	2.351
pclm|Q6M9S1	pclm|Q6MB30	2.351
pclm|Q6M9S1	pclm|Q6MB63	2.351
pclm|Q6M9S1	pclm|Q6MB63	2.351
pclm|Q6M9S1	pclm|Q6MBP3	2.313
pclm|Q6M9S1	pclm|Q6MBP3	2.313
pclm|Q6M9S1	pclm|Q6MBP7	2.351
pclm|Q6M9S1	pclm|Q6MBP7	2.351
pclm|Q6M9S1	pclm|Q6MBP9	2.351
pclm|Q6M9S1	pclm|Q6MBP9	2.351
pclm|Q6M9S1	pclm|Q6MBQ3	2.351
pclm|Q6M9S1	pclm|Q6MBQ3	2.351
pclm|Q6M9S1	pclm|Q6MBX8	2.351
pclm|Q6M9S1	pclm|Q6MBX8	2.351
pclm|Q6M9S1	pclm|Q6MC33	2.351
pclm|Q6M9S1	pclm|Q6MC33	2.351
pclm|Q6M9S1	pclm|Q6MC34	0.931
pclm|Q6M9S1	pclm|Q6MC34	0.931
pclm|Q6M9S1	pclm|Q6MCE2	2.351
pclm|Q6M9S1	pclm|Q6MCE2	2.351
pclm|Q6M9S1	pclm|Q6MCE3	2.351
pclm|Q6M9S1	pclm|Q6MCE3	2.351
pclm|Q6M9S1	pclm|Q6MCE4	2.351
pclm|Q6M9S1	pclm|Q6MCE4	2.351
pclm|Q6M9S1	pclm|Q6MCF0	2.351
pclm|Q6M9S1	pclm|Q6MCF0	2.351
pclm|Q6M9S1	pclm|Q6MCH6	0.327
pclm|Q6M9S1	pclm|Q6MCH6	0.327
pclm|Q6M9S1	pclm|Q6MCI2	2.351
pclm|Q6M9S1	pclm|Q6MCI2	2.351
pclm|Q6M9S1	pclm|Q6MCI3	2.351
pclm|Q6M9S1	pclm|Q6MCI3	2.351
pclm|Q6M9S1	pclm|Q6MCT7	2.351
pclm|Q6M9S1	pclm|Q6MCT7	2.351
pclm|Q6M9S1	pclm|Q6MD68	0.313
pclm|Q6M9S1	pclm|Q6MD68	0.313
pclm|Q6M9S1	pclm|Q6MD69	0.068
pclm|Q6M9S1	pclm|Q6MD69	0.068
pclm|Q6M9S1	pclm|Q6MD82	2.351
pclm|Q6M9S1	pclm|Q6MD82	2.351
pclm|Q6M9S1	pclm|Q6MED9	2.351
pclm|Q6M9S1	pclm|Q6MED9	2.351
pclm|Q6M9S1	pclm|Q6MEE0	2.351
pclm|Q6M9S1	pclm|Q6MEE0	2.351
pclm|Q6M9S1	pclm|Q6MEE1	1.971
pclm|Q6M9S1	pclm|Q6MEE1	1.971
pclm|Q6M9S1	pclm|Q6MES6	1.572
pclm|Q6M9S1	pclm|Q6MES6	1.572
pclm|Q6M9S1	pclm|Q6MES7	1.856
pclm|Q6M9S1	pclm|Q6MES7	1.856
pclm|Q6M9S1	pclm|Q6MF77	1.7
pclm|Q6M9S1	pclm|Q6MF77	1.7
pclm|Q6M9S2	pclm|Q6M9U5	0.808
pclm|Q6M9S2	pclm|Q6M9U5	0.808
pclm|Q6M9S2	pclm|Q6MBX3	1.083
pclm|Q6M9S2	pclm|Q6MBX3	1.083
pclm|Q6M9S3	pclm|Q6MBW3	2.351
pclm|Q6M9S3	pclm|Q6MBW3	2.351
pclm|Q6M9S4	pclm|Q6MBW4	0.652
pclm|Q6M9S4	pclm|Q6MBW4	0.652
pclm|Q6M9S4	pclm|Q6MET0	0.539
pclm|Q6M9S4	pclm|Q6MET0	0.539
pclm|Q6M9S4	pclm|Q6MF65	0.483
pclm|Q6M9S4	pclm|Q6MF65	0.483
pclm|Q6M9S4	pclm|Q6MF88	0.192
pclm|Q6M9S4	pclm|Q6MF88	0.192
pclm|Q6M9S5	pclm|Q6MBW5	0.416
pclm|Q6M9S5	pclm|Q6MBW5	0.416
pclm|Q6M9S8	pclm|Q6MBH0	2.351
pclm|Q6M9S8	pclm|Q6MBH0	2.351
pclm|Q6M9S8	pclm|Q6MBW7	2.351
pclm|Q6M9S8	pclm|Q6MBW7	2.351
pclm|Q6M9S9	pclm|Q6MBH1	2.351
pclm|Q6M9S9	pclm|Q6MBH1	2.351
pclm|Q6M9S9	pclm|Q6MBW8	2.351
pclm|Q6M9S9	pclm|Q6MBW8	2.351
pclm|Q6M9T2	pclm|Q6MB76	0.357
pclm|Q6M9T2	pclm|Q6MB76	0.357
pclm|Q6M9T5	pclm|Q6MBB3	0.429
pclm|Q6M9T5	pclm|Q6MBB3	0.429
pclm|Q6M9T5	pclm|Q6MCF9	0.353
pclm|Q6M9T5	pclm|Q6MCF9	0.353
pclm|Q6M9T6	pclm|Q6MBB1	0.789
pclm|Q6M9T6	pclm|Q6MBB1	0.789
pclm|Q6M9T7	pclm|Q6MBB2	0.851
pclm|Q6M9T7	pclm|Q6MBB2	0.851
pclm|Q6M9T8	pclm|Q6MB66	0.537
pclm|Q6M9T8	pclm|Q6MB66	0.537
pclm|Q6M9T8	pclm|Q6MD93	0.08
pclm|Q6M9T8	pclm|Q6MD93	0.08
pclm|Q6M9T9	pclm|Q6MBC1	2.351
pclm|Q6M9T9	pclm|Q6MBC1	2.351
pclm|Q6M9T9	pclm|Q6MBC2	0.415
pclm|Q6M9T9	pclm|Q6MBC2	0.415
pclm|Q6M9U0	pclm|Q6M9U1	0.901
pclm|Q6M9U0	pclm|Q6M9U1	0.901
pclm|Q6M9U0	pclm|Q6M9U7	2.351
pclm|Q6M9U0	pclm|Q6M9U7	2.351
pclm|Q6M9U0	pclm|Q6M9U8	0.449
pclm|Q6M9U0	pclm|Q6M9U8	0.449
pclm|Q6M9U0	pclm|Q6M9U9	2.351
pclm|Q6M9U0	pclm|Q6M9U9	2.351
pclm|Q6M9U0	pclm|Q6M9V5	2.351
pclm|Q6M9U0	pclm|Q6M9V5	2.351
pclm|Q6M9U0	pclm|Q6M9V6	0.412
pclm|Q6M9U0	pclm|Q6M9V6	0.412
pclm|Q6M9U0	pclm|Q6M9V7	2.351
pclm|Q6M9U0	pclm|Q6M9V7	2.351
pclm|Q6M9U0	pclm|Q6M9V9	1.621
pclm|Q6M9U0	pclm|Q6M9V9	1.621
pclm|Q6M9U0	pclm|Q6M9W0	2.351
pclm|Q6M9U0	pclm|Q6M9W0	2.351
pclm|Q6M9U0	pclm|Q6M9W1	2.351
pclm|Q6M9U0	pclm|Q6M9W1	2.351
pclm|Q6M9U0	pclm|Q6MA43	2.351
pclm|Q6M9U0	pclm|Q6MA43	2.351
pclm|Q6M9U0	pclm|Q6MAK9	2.351
pclm|Q6M9U0	pclm|Q6MAK9	2.351
pclm|Q6M9U0	pclm|Q6MAM6	1.952
pclm|Q6M9U0	pclm|Q6MAM6	1.952
pclm|Q6M9U0	pclm|Q6MAQ9	2.008
pclm|Q6M9U0	pclm|Q6MAQ9	2.008
pclm|Q6M9U0	pclm|Q6MAW0	1.923
pclm|Q6M9U0	pclm|Q6MAW0	1.923
pclm|Q6M9U0	pclm|Q6MAW2	1.926
pclm|Q6M9U0	pclm|Q6MAW2	1.926
pclm|Q6M9U0	pclm|Q6MAW3	0.528
pclm|Q6M9U0	pclm|Q6MAW3	0.528
pclm|Q6M9U0	pclm|Q6MB15	2.313
pclm|Q6M9U0	pclm|Q6MB15	2.313
pclm|Q6M9U0	pclm|Q6MB16	0.411
pclm|Q6M9U0	pclm|Q6MB16	0.411
pclm|Q6M9U0	pclm|Q6MB17	2.238
pclm|Q6M9U0	pclm|Q6MB17	2.238
pclm|Q6M9U0	pclm|Q6MB18	2.275
pclm|Q6M9U0	pclm|Q6MB18	2.275
pclm|Q6M9U0	pclm|Q6MB30	2.351
pclm|Q6M9U0	pclm|Q6MB30	2.351
pclm|Q6M9U0	pclm|Q6MB63	2.003
pclm|Q6M9U0	pclm|Q6MB63	2.003
pclm|Q6M9U0	pclm|Q6MBP3	2.24
pclm|Q6M9U0	pclm|Q6MBP3	2.24
pclm|Q6M9U0	pclm|Q6MBP7	2.303
pclm|Q6M9U0	pclm|Q6MBP7	2.303
pclm|Q6M9U0	pclm|Q6MBP9	2.197
pclm|Q6M9U0	pclm|Q6MBP9	2.197
pclm|Q6M9U0	pclm|Q6MBQ3	2.215
pclm|Q6M9U0	pclm|Q6MBQ3	2.215
pclm|Q6M9U0	pclm|Q6MBX8	2.351
pclm|Q6M9U0	pclm|Q6MBX8	2.351
pclm|Q6M9U0	pclm|Q6MC33	2.351
pclm|Q6M9U0	pclm|Q6MC33	2.351
pclm|Q6M9U0	pclm|Q6MC34	0.856
pclm|Q6M9U0	pclm|Q6MC34	0.856
pclm|Q6M9U0	pclm|Q6MCE2	2.351
pclm|Q6M9U0	pclm|Q6MCE2	2.351
pclm|Q6M9U0	pclm|Q6MCE3	2.351
pclm|Q6M9U0	pclm|Q6MCE3	2.351
pclm|Q6M9U0	pclm|Q6MCE4	2.351
pclm|Q6M9U0	pclm|Q6MCE4	2.351
pclm|Q6M9U0	pclm|Q6MCF0	2.351
pclm|Q6M9U0	pclm|Q6MCF0	2.351
pclm|Q6M9U0	pclm|Q6MCH6	0.299
pclm|Q6M9U0	pclm|Q6MCH6	0.299
pclm|Q6M9U0	pclm|Q6MCI2	2.351
pclm|Q6M9U0	pclm|Q6MCI2	2.351
pclm|Q6M9U0	pclm|Q6MCI3	2.351
pclm|Q6M9U0	pclm|Q6MCI3	2.351
pclm|Q6M9U0	pclm|Q6MCT7	2.351
pclm|Q6M9U0	pclm|Q6MCT7	2.351
pclm|Q6M9U0	pclm|Q6MD68	0.268
pclm|Q6M9U0	pclm|Q6MD68	0.268
pclm|Q6M9U0	pclm|Q6MD69	0.064
pclm|Q6M9U0	pclm|Q6MD69	0.064
pclm|Q6M9U0	pclm|Q6MD82	2.129
pclm|Q6M9U0	pclm|Q6MD82	2.129
pclm|Q6M9U0	pclm|Q6MED9	2.351
pclm|Q6M9U0	pclm|Q6MED9	2.351
pclm|Q6M9U0	pclm|Q6MEE0	2.345
pclm|Q6M9U0	pclm|Q6MEE0	2.345
pclm|Q6M9U0	pclm|Q6MEE1	2.024
pclm|Q6M9U0	pclm|Q6MEE1	2.024
pclm|Q6M9U0	pclm|Q6MES6	1.171
pclm|Q6M9U0	pclm|Q6MES6	1.171
pclm|Q6M9U0	pclm|Q6MES7	1.894
pclm|Q6M9U0	pclm|Q6MES7	1.894
pclm|Q6M9U0	pclm|Q6MF77	1.631
pclm|Q6M9U0	pclm|Q6MF77	1.631
pclm|Q6M9U1	pclm|Q6M9U7	1.167
pclm|Q6M9U1	pclm|Q6M9U7	1.167
pclm|Q6M9U1	pclm|Q6M9U8	0.434
pclm|Q6M9U1	pclm|Q6M9U8	0.434
pclm|Q6M9U1	pclm|Q6M9U9	1.193
pclm|Q6M9U1	pclm|Q6M9U9	1.193
pclm|Q6M9U1	pclm|Q6M9V5	1.138
pclm|Q6M9U1	pclm|Q6M9V5	1.138
pclm|Q6M9U1	pclm|Q6M9V6	0.436
pclm|Q6M9U1	pclm|Q6M9V6	0.436
pclm|Q6M9U1	pclm|Q6M9V7	1.476
pclm|Q6M9U1	pclm|Q6M9V7	1.476
pclm|Q6M9U1	pclm|Q6M9V9	1.005
pclm|Q6M9U1	pclm|Q6M9V9	1.005
pclm|Q6M9U1	pclm|Q6M9W0	1.265
pclm|Q6M9U1	pclm|Q6M9W0	1.265
pclm|Q6M9U1	pclm|Q6M9W1	1.31
pclm|Q6M9U1	pclm|Q6M9W1	1.31
pclm|Q6M9U1	pclm|Q6MA43	0.895
pclm|Q6M9U1	pclm|Q6MA43	0.895
pclm|Q6M9U1	pclm|Q6MAK9	1.185
pclm|Q6M9U1	pclm|Q6MAK9	1.185
pclm|Q6M9U1	pclm|Q6MAM6	0.7
pclm|Q6M9U1	pclm|Q6MAM6	0.7
pclm|Q6M9U1	pclm|Q6MAQ9	0.992
pclm|Q6M9U1	pclm|Q6MAQ9	0.992
pclm|Q6M9U1	pclm|Q6MAW0	0.825
pclm|Q6M9U1	pclm|Q6MAW0	0.825
pclm|Q6M9U1	pclm|Q6MAW2	0.878
pclm|Q6M9U1	pclm|Q6MAW2	0.878
pclm|Q6M9U1	pclm|Q6MAW3	0.465
pclm|Q6M9U1	pclm|Q6MAW3	0.465
pclm|Q6M9U1	pclm|Q6MB15	0.995
pclm|Q6M9U1	pclm|Q6MB15	0.995
pclm|Q6M9U1	pclm|Q6MB16	0.361
pclm|Q6M9U1	pclm|Q6MB16	0.361
pclm|Q6M9U1	pclm|Q6MB17	1.061
pclm|Q6M9U1	pclm|Q6MB17	1.061
pclm|Q6M9U1	pclm|Q6MB18	1.021
pclm|Q6M9U1	pclm|Q6MB18	1.021
pclm|Q6M9U1	pclm|Q6MB30	1.164
pclm|Q6M9U1	pclm|Q6MB30	1.164
pclm|Q6M9U1	pclm|Q6MB63	1.036
pclm|Q6M9U1	pclm|Q6MB63	1.036
pclm|Q6M9U1	pclm|Q6MBP3	1.074
pclm|Q6M9U1	pclm|Q6MBP3	1.074
pclm|Q6M9U1	pclm|Q6MBP7	1.093
pclm|Q6M9U1	pclm|Q6MBP7	1.093
pclm|Q6M9U1	pclm|Q6MBP9	1.078
pclm|Q6M9U1	pclm|Q6MBP9	1.078
pclm|Q6M9U1	pclm|Q6MBQ3	1.141
pclm|Q6M9U1	pclm|Q6MBQ3	1.141
pclm|Q6M9U1	pclm|Q6MBX8	1.096
pclm|Q6M9U1	pclm|Q6MBX8	1.096
pclm|Q6M9U1	pclm|Q6MC33	1.044
pclm|Q6M9U1	pclm|Q6MC33	1.044
pclm|Q6M9U1	pclm|Q6MC34	0.317
pclm|Q6M9U1	pclm|Q6MC34	0.317
pclm|Q6M9U1	pclm|Q6MCE2	1.229
pclm|Q6M9U1	pclm|Q6MCE2	1.229
pclm|Q6M9U1	pclm|Q6MCE3	1.166
pclm|Q6M9U1	pclm|Q6MCE3	1.166
pclm|Q6M9U1	pclm|Q6MCE4	1.091
pclm|Q6M9U1	pclm|Q6MCE4	1.091
pclm|Q6M9U1	pclm|Q6MCF0	1.115
pclm|Q6M9U1	pclm|Q6MCF0	1.115
pclm|Q6M9U1	pclm|Q6MCH6	0.354
pclm|Q6M9U1	pclm|Q6MCH6	0.354
pclm|Q6M9U1	pclm|Q6MCI2	0.932
pclm|Q6M9U1	pclm|Q6MCI2	0.932
pclm|Q6M9U1	pclm|Q6MCI3	1.079
pclm|Q6M9U1	pclm|Q6MCI3	1.079
pclm|Q6M9U1	pclm|Q6MCT7	1.219
pclm|Q6M9U1	pclm|Q6MCT7	1.219
pclm|Q6M9U1	pclm|Q6MD69	0.069
pclm|Q6M9U1	pclm|Q6MD69	0.069
pclm|Q6M9U1	pclm|Q6MD82	1.007
pclm|Q6M9U1	pclm|Q6MD82	1.007
pclm|Q6M9U1	pclm|Q6MED9	1.093
pclm|Q6M9U1	pclm|Q6MED9	1.093
pclm|Q6M9U1	pclm|Q6MEE0	0.997
pclm|Q6M9U1	pclm|Q6MEE0	0.997
pclm|Q6M9U1	pclm|Q6MEE1	0.769
pclm|Q6M9U1	pclm|Q6MEE1	0.769
pclm|Q6M9U1	pclm|Q6MES6	1.161
pclm|Q6M9U1	pclm|Q6MES6	1.161
pclm|Q6M9U1	pclm|Q6MES7	0.496
pclm|Q6M9U1	pclm|Q6MES7	0.496
pclm|Q6M9U1	pclm|Q6MF77	0.639
pclm|Q6M9U1	pclm|Q6MF77	0.639
pclm|Q6M9U4	pclm|Q6M9W9	0.615
pclm|Q6M9U4	pclm|Q6M9W9	0.615
pclm|Q6M9U4	pclm|Q6MBX2	1.208
pclm|Q6M9U4	pclm|Q6MBX2	1.208
pclm|Q6M9U5	pclm|Q6MBX3	0.968
pclm|Q6M9U5	pclm|Q6MBX3	0.968
pclm|Q6M9U5	pclm|Q6MCI1	0.628
pclm|Q6M9U5	pclm|Q6MCI1	0.628
pclm|Q6M9U6	pclm|Q6M9V8	0.656
pclm|Q6M9U6	pclm|Q6M9V8	0.656
pclm|Q6M9U6	pclm|Q6MBX7	1.065
pclm|Q6M9U6	pclm|Q6MBX7	1.065
pclm|Q6M9U6	pclm|Q6MC32	0.835
pclm|Q6M9U6	pclm|Q6MC32	0.835
pclm|Q6M9U6	pclm|Q6MCE9	0.69
pclm|Q6M9U6	pclm|Q6MCE9	0.69
pclm|Q6M9U7	pclm|Q6M9U8	0.47
pclm|Q6M9U7	pclm|Q6M9U8	0.47
pclm|Q6M9U7	pclm|Q6M9U9	2.351
pclm|Q6M9U7	pclm|Q6M9U9	2.351
pclm|Q6M9U7	pclm|Q6M9V5	2.351
pclm|Q6M9U7	pclm|Q6M9V5	2.351
pclm|Q6M9U7	pclm|Q6M9V6	0.515
pclm|Q6M9U7	pclm|Q6M9V6	0.515
pclm|Q6M9U7	pclm|Q6M9V7	2.351
pclm|Q6M9U7	pclm|Q6M9V7	2.351
pclm|Q6M9U7	pclm|Q6M9V9	1.7
pclm|Q6M9U7	pclm|Q6M9V9	1.7
pclm|Q6M9U7	pclm|Q6M9W0	2.351
pclm|Q6M9U7	pclm|Q6M9W0	2.351
pclm|Q6M9U7	pclm|Q6M9W1	2.351
pclm|Q6M9U7	pclm|Q6M9W1	2.351
pclm|Q6M9U7	pclm|Q6MA43	2.351
pclm|Q6M9U7	pclm|Q6MA43	2.351
pclm|Q6M9U7	pclm|Q6MAK9	2.351
pclm|Q6M9U7	pclm|Q6MAK9	2.351
pclm|Q6M9U7	pclm|Q6MAM6	2.034
pclm|Q6M9U7	pclm|Q6MAM6	2.034
pclm|Q6M9U7	pclm|Q6MAQ9	2.287
pclm|Q6M9U7	pclm|Q6MAQ9	2.287
pclm|Q6M9U7	pclm|Q6MAW0	2.235
pclm|Q6M9U7	pclm|Q6MAW0	2.235
pclm|Q6M9U7	pclm|Q6MAW2	2.068
pclm|Q6M9U7	pclm|Q6MAW2	2.068
pclm|Q6M9U7	pclm|Q6MAW3	0.479
pclm|Q6M9U7	pclm|Q6MAW3	0.479
pclm|Q6M9U7	pclm|Q6MB15	2.351
pclm|Q6M9U7	pclm|Q6MB15	2.351
pclm|Q6M9U7	pclm|Q6MB16	0.391
pclm|Q6M9U7	pclm|Q6MB16	0.391
pclm|Q6M9U7	pclm|Q6MB17	2.351
pclm|Q6M9U7	pclm|Q6MB17	2.351
pclm|Q6M9U7	pclm|Q6MB18	2.351
pclm|Q6M9U7	pclm|Q6MB18	2.351
pclm|Q6M9U7	pclm|Q6MB30	2.351
pclm|Q6M9U7	pclm|Q6MB30	2.351
pclm|Q6M9U7	pclm|Q6MB63	2.157
pclm|Q6M9U7	pclm|Q6MB63	2.157
pclm|Q6M9U7	pclm|Q6MBP3	2.319
pclm|Q6M9U7	pclm|Q6MBP3	2.319
pclm|Q6M9U7	pclm|Q6MBP7	2.351
pclm|Q6M9U7	pclm|Q6MBP7	2.351
pclm|Q6M9U7	pclm|Q6MBP9	2.351
pclm|Q6M9U7	pclm|Q6MBP9	2.351
pclm|Q6M9U7	pclm|Q6MBQ3	2.351
pclm|Q6M9U7	pclm|Q6MBQ3	2.351
pclm|Q6M9U7	pclm|Q6MBX8	2.351
pclm|Q6M9U7	pclm|Q6MBX8	2.351
pclm|Q6M9U7	pclm|Q6MC33	2.351
pclm|Q6M9U7	pclm|Q6MC33	2.351
pclm|Q6M9U7	pclm|Q6MC34	0.934
pclm|Q6M9U7	pclm|Q6MC34	0.934
pclm|Q6M9U7	pclm|Q6MCE2	2.351
pclm|Q6M9U7	pclm|Q6MCE2	2.351
pclm|Q6M9U7	pclm|Q6MCE3	2.351
pclm|Q6M9U7	pclm|Q6MCE3	2.351
pclm|Q6M9U7	pclm|Q6MCE4	2.351
pclm|Q6M9U7	pclm|Q6MCE4	2.351
pclm|Q6M9U7	pclm|Q6MCF0	2.351
pclm|Q6M9U7	pclm|Q6MCF0	2.351
pclm|Q6M9U7	pclm|Q6MCH6	0.413
pclm|Q6M9U7	pclm|Q6MCH6	0.413
pclm|Q6M9U7	pclm|Q6MCI2	2.345
pclm|Q6M9U7	pclm|Q6MCI2	2.345
pclm|Q6M9U7	pclm|Q6MCI3	2.351
pclm|Q6M9U7	pclm|Q6MCI3	2.351
pclm|Q6M9U7	pclm|Q6MCT7	2.351
pclm|Q6M9U7	pclm|Q6MCT7	2.351
pclm|Q6M9U7	pclm|Q6MD68	0.259
pclm|Q6M9U7	pclm|Q6MD68	0.259
pclm|Q6M9U7	pclm|Q6MD69	0.06
pclm|Q6M9U7	pclm|Q6MD69	0.06
pclm|Q6M9U7	pclm|Q6MD82	2.351
pclm|Q6M9U7	pclm|Q6MD82	2.351
pclm|Q6M9U7	pclm|Q6MED9	2.351
pclm|Q6M9U7	pclm|Q6MED9	2.351
pclm|Q6M9U7	pclm|Q6MEE0	2.351
pclm|Q6M9U7	pclm|Q6MEE0	2.351
pclm|Q6M9U7	pclm|Q6MEE1	2.199
pclm|Q6M9U7	pclm|Q6MEE1	2.199
pclm|Q6M9U7	pclm|Q6MES6	1.488
pclm|Q6M9U7	pclm|Q6MES6	1.488
pclm|Q6M9U7	pclm|Q6MES7	1.917
pclm|Q6M9U7	pclm|Q6MES7	1.917
pclm|Q6M9U7	pclm|Q6MF77	1.781
pclm|Q6M9U7	pclm|Q6MF77	1.781
pclm|Q6M9U8	pclm|Q6M9U9	0.497
pclm|Q6M9U8	pclm|Q6M9U9	0.497
pclm|Q6M9U8	pclm|Q6M9V5	0.479
pclm|Q6M9U8	pclm|Q6M9V5	0.479
pclm|Q6M9U8	pclm|Q6M9V6	0.447
pclm|Q6M9U8	pclm|Q6M9V6	0.447
pclm|Q6M9U8	pclm|Q6M9V7	0.455
pclm|Q6M9U8	pclm|Q6M9V7	0.455
pclm|Q6M9U8	pclm|Q6M9V9	0.482
pclm|Q6M9U8	pclm|Q6M9V9	0.482
pclm|Q6M9U8	pclm|Q6M9W0	0.51
pclm|Q6M9U8	pclm|Q6M9W0	0.51
pclm|Q6M9U8	pclm|Q6M9W1	0.505
pclm|Q6M9U8	pclm|Q6M9W1	0.505
pclm|Q6M9U8	pclm|Q6MA43	0.401
pclm|Q6M9U8	pclm|Q6MA43	0.401
pclm|Q6M9U8	pclm|Q6MAK9	0.44
pclm|Q6M9U8	pclm|Q6MAK9	0.44
pclm|Q6M9U8	pclm|Q6MAM6	0.398
pclm|Q6M9U8	pclm|Q6MAM6	0.398
pclm|Q6M9U8	pclm|Q6MAQ9	0.436
pclm|Q6M9U8	pclm|Q6MAQ9	0.436
pclm|Q6M9U8	pclm|Q6MAW0	0.341
pclm|Q6M9U8	pclm|Q6MAW0	0.341
pclm|Q6M9U8	pclm|Q6MAW2	0.444
pclm|Q6M9U8	pclm|Q6MAW2	0.444
pclm|Q6M9U8	pclm|Q6MAW3	0.454
pclm|Q6M9U8	pclm|Q6MAW3	0.454
pclm|Q6M9U8	pclm|Q6MB15	0.391
pclm|Q6M9U8	pclm|Q6MB15	0.391
pclm|Q6M9U8	pclm|Q6MB16	0.467
pclm|Q6M9U8	pclm|Q6MB16	0.467
pclm|Q6M9U8	pclm|Q6MB17	0.44
pclm|Q6M9U8	pclm|Q6MB17	0.44
pclm|Q6M9U8	pclm|Q6MB18	0.446
pclm|Q6M9U8	pclm|Q6MB18	0.446
pclm|Q6M9U8	pclm|Q6MB30	0.459
pclm|Q6M9U8	pclm|Q6MB30	0.459
pclm|Q6M9U8	pclm|Q6MB63	0.443
pclm|Q6M9U8	pclm|Q6MB63	0.443
pclm|Q6M9U8	pclm|Q6MBP3	0.447
pclm|Q6M9U8	pclm|Q6MBP3	0.447
pclm|Q6M9U8	pclm|Q6MBP7	0.448
pclm|Q6M9U8	pclm|Q6MBP7	0.448
pclm|Q6M9U8	pclm|Q6MBP9	0.492
pclm|Q6M9U8	pclm|Q6MBP9	0.492
pclm|Q6M9U8	pclm|Q6MBQ3	0.494
pclm|Q6M9U8	pclm|Q6MBQ3	0.494
pclm|Q6M9U8	pclm|Q6MBX8	0.456
pclm|Q6M9U8	pclm|Q6MBX8	0.456
pclm|Q6M9U8	pclm|Q6MC33	0.483
pclm|Q6M9U8	pclm|Q6MC33	0.483
pclm|Q6M9U8	pclm|Q6MC34	0.35
pclm|Q6M9U8	pclm|Q6MC34	0.35
pclm|Q6M9U8	pclm|Q6MCE2	0.513
pclm|Q6M9U8	pclm|Q6MCE2	0.513
pclm|Q6M9U8	pclm|Q6MCE3	0.485
pclm|Q6M9U8	pclm|Q6MCE3	0.485
pclm|Q6M9U8	pclm|Q6MCE4	0.482
pclm|Q6M9U8	pclm|Q6MCE4	0.482
pclm|Q6M9U8	pclm|Q6MCF0	0.451
pclm|Q6M9U8	pclm|Q6MCF0	0.451
pclm|Q6M9U8	pclm|Q6MCH6	0.314
pclm|Q6M9U8	pclm|Q6MCH6	0.314
pclm|Q6M9U8	pclm|Q6MCI2	0.435
pclm|Q6M9U8	pclm|Q6MCI2	0.435
pclm|Q6M9U8	pclm|Q6MCI3	0.48
pclm|Q6M9U8	pclm|Q6MCI3	0.48
pclm|Q6M9U8	pclm|Q6MCT7	0.457
pclm|Q6M9U8	pclm|Q6MCT7	0.457
pclm|Q6M9U8	pclm|Q6MD69	0.082
pclm|Q6M9U8	pclm|Q6MD69	0.082
pclm|Q6M9U8	pclm|Q6MD82	0.414
pclm|Q6M9U8	pclm|Q6MD82	0.414
pclm|Q6M9U8	pclm|Q6MED9	0.453
pclm|Q6M9U8	pclm|Q6MED9	0.453
pclm|Q6M9U8	pclm|Q6MEE0	0.419
pclm|Q6M9U8	pclm|Q6MEE0	0.419
pclm|Q6M9U8	pclm|Q6MEE1	0.381
pclm|Q6M9U8	pclm|Q6MEE1	0.381
pclm|Q6M9U8	pclm|Q6MES6	0.435
pclm|Q6M9U8	pclm|Q6MES6	0.435
pclm|Q6M9U8	pclm|Q6MES7	0.433
pclm|Q6M9U8	pclm|Q6MES7	0.433
pclm|Q6M9U8	pclm|Q6MF77	0.424
pclm|Q6M9U8	pclm|Q6MF77	0.424
pclm|Q6M9U9	pclm|Q6M9V5	2.351
pclm|Q6M9U9	pclm|Q6M9V5	2.351
pclm|Q6M9U9	pclm|Q6M9V6	0.466
pclm|Q6M9U9	pclm|Q6M9V6	0.466
pclm|Q6M9U9	pclm|Q6M9V7	2.351
pclm|Q6M9U9	pclm|Q6M9V7	2.351
pclm|Q6M9U9	pclm|Q6M9V9	1.711
pclm|Q6M9U9	pclm|Q6M9V9	1.711
pclm|Q6M9U9	pclm|Q6M9W0	2.351
pclm|Q6M9U9	pclm|Q6M9W0	2.351
pclm|Q6M9U9	pclm|Q6M9W1	2.351
pclm|Q6M9U9	pclm|Q6M9W1	2.351
pclm|Q6M9U9	pclm|Q6MA43	2.246
pclm|Q6M9U9	pclm|Q6MA43	2.246
pclm|Q6M9U9	pclm|Q6MAK9	2.351
pclm|Q6M9U9	pclm|Q6MAK9	2.351
pclm|Q6M9U9	pclm|Q6MAM6	2.029
pclm|Q6M9U9	pclm|Q6MAM6	2.029
pclm|Q6M9U9	pclm|Q6MAQ9	2.351
pclm|Q6M9U9	pclm|Q6MAQ9	2.351
pclm|Q6M9U9	pclm|Q6MAW0	2.3
pclm|Q6M9U9	pclm|Q6MAW0	2.3
pclm|Q6M9U9	pclm|Q6MAW2	1.981
pclm|Q6M9U9	pclm|Q6MAW2	1.981
pclm|Q6M9U9	pclm|Q6MAW3	0.511
pclm|Q6M9U9	pclm|Q6MAW3	0.511
pclm|Q6M9U9	pclm|Q6MB15	2.351
pclm|Q6M9U9	pclm|Q6MB15	2.351
pclm|Q6M9U9	pclm|Q6MB16	0.404
pclm|Q6M9U9	pclm|Q6MB16	0.404
pclm|Q6M9U9	pclm|Q6MB17	2.351
pclm|Q6M9U9	pclm|Q6MB17	2.351
pclm|Q6M9U9	pclm|Q6MB18	2.351
pclm|Q6M9U9	pclm|Q6MB18	2.351
pclm|Q6M9U9	pclm|Q6MB30	2.351
pclm|Q6M9U9	pclm|Q6MB30	2.351
pclm|Q6M9U9	pclm|Q6MB63	2.351
pclm|Q6M9U9	pclm|Q6MB63	2.351
pclm|Q6M9U9	pclm|Q6MBP3	2.313
pclm|Q6M9U9	pclm|Q6MBP3	2.313
pclm|Q6M9U9	pclm|Q6MBP7	2.351
pclm|Q6M9U9	pclm|Q6MBP7	2.351
pclm|Q6M9U9	pclm|Q6MBP9	2.351
pclm|Q6M9U9	pclm|Q6MBP9	2.351
pclm|Q6M9U9	pclm|Q6MBQ3	2.351
pclm|Q6M9U9	pclm|Q6MBQ3	2.351
pclm|Q6M9U9	pclm|Q6MBX8	2.351
pclm|Q6M9U9	pclm|Q6MBX8	2.351
pclm|Q6M9U9	pclm|Q6MC33	2.351
pclm|Q6M9U9	pclm|Q6MC33	2.351
pclm|Q6M9U9	pclm|Q6MC34	0.899
pclm|Q6M9U9	pclm|Q6MC34	0.899
pclm|Q6M9U9	pclm|Q6MCE2	2.351
pclm|Q6M9U9	pclm|Q6MCE2	2.351
pclm|Q6M9U9	pclm|Q6MCE3	2.351
pclm|Q6M9U9	pclm|Q6MCE3	2.351
pclm|Q6M9U9	pclm|Q6MCE4	2.351
pclm|Q6M9U9	pclm|Q6MCE4	2.351
pclm|Q6M9U9	pclm|Q6MCF0	2.351
pclm|Q6M9U9	pclm|Q6MCF0	2.351
pclm|Q6M9U9	pclm|Q6MCH6	0.325
pclm|Q6M9U9	pclm|Q6MCH6	0.325
pclm|Q6M9U9	pclm|Q6MCI2	2.351
pclm|Q6M9U9	pclm|Q6MCI2	2.351
pclm|Q6M9U9	pclm|Q6MCI3	2.351
pclm|Q6M9U9	pclm|Q6MCI3	2.351
pclm|Q6M9U9	pclm|Q6MCT7	2.351
pclm|Q6M9U9	pclm|Q6MCT7	2.351
pclm|Q6M9U9	pclm|Q6MD68	0.259
pclm|Q6M9U9	pclm|Q6MD68	0.259
pclm|Q6M9U9	pclm|Q6MD82	2.351
pclm|Q6M9U9	pclm|Q6MD82	2.351
pclm|Q6M9U9	pclm|Q6MED9	2.351
pclm|Q6M9U9	pclm|Q6MED9	2.351
pclm|Q6M9U9	pclm|Q6MEE0	2.351
pclm|Q6M9U9	pclm|Q6MEE0	2.351
pclm|Q6M9U9	pclm|Q6MEE1	2.008
pclm|Q6M9U9	pclm|Q6MEE1	2.008
pclm|Q6M9U9	pclm|Q6MES6	1.628
pclm|Q6M9U9	pclm|Q6MES6	1.628
pclm|Q6M9U9	pclm|Q6MES7	1.923
pclm|Q6M9U9	pclm|Q6MES7	1.923
pclm|Q6M9U9	pclm|Q6MF77	1.706
pclm|Q6M9U9	pclm|Q6MF77	1.706
pclm|Q6M9V1	pclm|Q6MF61	2.351
pclm|Q6M9V1	pclm|Q6MF61	2.351
pclm|Q6M9V2	pclm|Q6M9W3	0.329
pclm|Q6M9V2	pclm|Q6M9W3	0.329
pclm|Q6M9V3	pclm|Q6M9W2	0.137
pclm|Q6M9V3	pclm|Q6M9W2	0.137
pclm|Q6M9V4	pclm|Q6MB76	0.329
pclm|Q6M9V4	pclm|Q6MB76	0.329
pclm|Q6M9V5	pclm|Q6M9V6	0.52
pclm|Q6M9V5	pclm|Q6M9V6	0.52
pclm|Q6M9V5	pclm|Q6M9V7	2.351
pclm|Q6M9V5	pclm|Q6M9V7	2.351
pclm|Q6M9V5	pclm|Q6M9V9	1.843
pclm|Q6M9V5	pclm|Q6M9V9	1.843
pclm|Q6M9V5	pclm|Q6M9W0	2.351
pclm|Q6M9V5	pclm|Q6M9W0	2.351
pclm|Q6M9V5	pclm|Q6M9W1	2.351
pclm|Q6M9V5	pclm|Q6M9W1	2.351
pclm|Q6M9V5	pclm|Q6MA43	2.351
pclm|Q6M9V5	pclm|Q6MA43	2.351
pclm|Q6M9V5	pclm|Q6MAK9	2.351
pclm|Q6M9V5	pclm|Q6MAK9	2.351
pclm|Q6M9V5	pclm|Q6MAM6	2.173
pclm|Q6M9V5	pclm|Q6MAM6	2.173
pclm|Q6M9V5	pclm|Q6MAQ9	2.313
pclm|Q6M9V5	pclm|Q6MAQ9	2.313
pclm|Q6M9V5	pclm|Q6MAW0	2.168
pclm|Q6M9V5	pclm|Q6MAW0	2.168
pclm|Q6M9V5	pclm|Q6MAW2	2.231
pclm|Q6M9V5	pclm|Q6MAW2	2.231
pclm|Q6M9V5	pclm|Q6MAW3	0.568
pclm|Q6M9V5	pclm|Q6MAW3	0.568
pclm|Q6M9V5	pclm|Q6MB15	2.351
pclm|Q6M9V5	pclm|Q6MB15	2.351
pclm|Q6M9V5	pclm|Q6MB16	0.436
pclm|Q6M9V5	pclm|Q6MB16	0.436
pclm|Q6M9V5	pclm|Q6MB17	2.351
pclm|Q6M9V5	pclm|Q6MB17	2.351
pclm|Q6M9V5	pclm|Q6MB18	2.351
pclm|Q6M9V5	pclm|Q6MB18	2.351
pclm|Q6M9V5	pclm|Q6MB30	2.351
pclm|Q6M9V5	pclm|Q6MB30	2.351
pclm|Q6M9V5	pclm|Q6MB63	2.332
pclm|Q6M9V5	pclm|Q6MB63	2.332
pclm|Q6M9V5	pclm|Q6MBP3	2.332
pclm|Q6M9V5	pclm|Q6MBP3	2.332
pclm|Q6M9V5	pclm|Q6MBP7	2.351
pclm|Q6M9V5	pclm|Q6MBP7	2.351
pclm|Q6M9V5	pclm|Q6MBP9	2.351
pclm|Q6M9V5	pclm|Q6MBP9	2.351
pclm|Q6M9V5	pclm|Q6MBQ3	2.351
pclm|Q6M9V5	pclm|Q6MBQ3	2.351
pclm|Q6M9V5	pclm|Q6MBX8	2.351
pclm|Q6M9V5	pclm|Q6MBX8	2.351
pclm|Q6M9V5	pclm|Q6MC33	2.351
pclm|Q6M9V5	pclm|Q6MC33	2.351
pclm|Q6M9V5	pclm|Q6MC34	1.025
pclm|Q6M9V5	pclm|Q6MC34	1.025
pclm|Q6M9V5	pclm|Q6MCE2	2.351
pclm|Q6M9V5	pclm|Q6MCE2	2.351
pclm|Q6M9V5	pclm|Q6MCE3	2.351
pclm|Q6M9V5	pclm|Q6MCE3	2.351
pclm|Q6M9V5	pclm|Q6MCE4	2.351
pclm|Q6M9V5	pclm|Q6MCE4	2.351
pclm|Q6M9V5	pclm|Q6MCF0	2.351
pclm|Q6M9V5	pclm|Q6MCF0	2.351
pclm|Q6M9V5	pclm|Q6MCH6	0.326
pclm|Q6M9V5	pclm|Q6MCH6	0.326
pclm|Q6M9V5	pclm|Q6MCI2	2.351
pclm|Q6M9V5	pclm|Q6MCI2	2.351
pclm|Q6M9V5	pclm|Q6MCI3	2.351
pclm|Q6M9V5	pclm|Q6MCI3	2.351
pclm|Q6M9V5	pclm|Q6MCT7	2.351
pclm|Q6M9V5	pclm|Q6MCT7	2.351
pclm|Q6M9V5	pclm|Q6MD68	0.246
pclm|Q6M9V5	pclm|Q6MD68	0.246
pclm|Q6M9V5	pclm|Q6MD69	0.077
pclm|Q6M9V5	pclm|Q6MD69	0.077
pclm|Q6M9V5	pclm|Q6MD82	2.351
pclm|Q6M9V5	pclm|Q6MD82	2.351
pclm|Q6M9V5	pclm|Q6MED9	2.351
pclm|Q6M9V5	pclm|Q6MED9	2.351
pclm|Q6M9V5	pclm|Q6MEE0	2.351
pclm|Q6M9V5	pclm|Q6MEE0	2.351
pclm|Q6M9V5	pclm|Q6MEE1	2.211
pclm|Q6M9V5	pclm|Q6MEE1	2.211
pclm|Q6M9V5	pclm|Q6MES6	1.453
pclm|Q6M9V5	pclm|Q6MES6	1.453
pclm|Q6M9V5	pclm|Q6MES7	2.029
pclm|Q6M9V5	pclm|Q6MES7	2.029
pclm|Q6M9V5	pclm|Q6MF77	1.861
pclm|Q6M9V5	pclm|Q6MF77	1.861
pclm|Q6M9V6	pclm|Q6M9V7	0.43
pclm|Q6M9V6	pclm|Q6M9V7	0.43
pclm|Q6M9V6	pclm|Q6M9V9	0.496
pclm|Q6M9V6	pclm|Q6M9V9	0.496
pclm|Q6M9V6	pclm|Q6M9W0	0.505
pclm|Q6M9V6	pclm|Q6M9W0	0.505
pclm|Q6M9V6	pclm|Q6M9W1	0.507
pclm|Q6M9V6	pclm|Q6M9W1	0.507
pclm|Q6M9V6	pclm|Q6MA43	0.432
pclm|Q6M9V6	pclm|Q6MA43	0.432
pclm|Q6M9V6	pclm|Q6MAK9	0.466
pclm|Q6M9V6	pclm|Q6MAK9	0.466
pclm|Q6M9V6	pclm|Q6MAM6	0.411
pclm|Q6M9V6	pclm|Q6MAM6	0.411
pclm|Q6M9V6	pclm|Q6MAQ9	0.461
pclm|Q6M9V6	pclm|Q6MAQ9	0.461
pclm|Q6M9V6	pclm|Q6MAW0	0.427
pclm|Q6M9V6	pclm|Q6MAW0	0.427
pclm|Q6M9V6	pclm|Q6MAW2	0.432
pclm|Q6M9V6	pclm|Q6MAW2	0.432
pclm|Q6M9V6	pclm|Q6MAW3	0.444
pclm|Q6M9V6	pclm|Q6MAW3	0.444
pclm|Q6M9V6	pclm|Q6MB15	0.4
pclm|Q6M9V6	pclm|Q6MB15	0.4
pclm|Q6M9V6	pclm|Q6MB16	0.398
pclm|Q6M9V6	pclm|Q6MB16	0.398
pclm|Q6M9V6	pclm|Q6MB17	0.452
pclm|Q6M9V6	pclm|Q6MB17	0.452
pclm|Q6M9V6	pclm|Q6MB18	0.444
pclm|Q6M9V6	pclm|Q6MB18	0.444
pclm|Q6M9V6	pclm|Q6MB30	0.476
pclm|Q6M9V6	pclm|Q6MB30	0.476
pclm|Q6M9V6	pclm|Q6MB63	0.464
pclm|Q6M9V6	pclm|Q6MB63	0.464
pclm|Q6M9V6	pclm|Q6MBP3	0.449
pclm|Q6M9V6	pclm|Q6MBP3	0.449
pclm|Q6M9V6	pclm|Q6MBP7	0.459
pclm|Q6M9V6	pclm|Q6MBP7	0.459
pclm|Q6M9V6	pclm|Q6MBP9	0.468
pclm|Q6M9V6	pclm|Q6MBP9	0.468
pclm|Q6M9V6	pclm|Q6MBQ3	0.446
pclm|Q6M9V6	pclm|Q6MBQ3	0.446
pclm|Q6M9V6	pclm|Q6MBX8	0.459
pclm|Q6M9V6	pclm|Q6MBX8	0.459
pclm|Q6M9V6	pclm|Q6MC33	0.489
pclm|Q6M9V6	pclm|Q6MC33	0.489
pclm|Q6M9V6	pclm|Q6MC34	0.33
pclm|Q6M9V6	pclm|Q6MC34	0.33
pclm|Q6M9V6	pclm|Q6MCE2	0.531
pclm|Q6M9V6	pclm|Q6MCE2	0.531
pclm|Q6M9V6	pclm|Q6MCE3	0.493
pclm|Q6M9V6	pclm|Q6MCE3	0.493
pclm|Q6M9V6	pclm|Q6MCE4	0.489
pclm|Q6M9V6	pclm|Q6MCE4	0.489
pclm|Q6M9V6	pclm|Q6MCF0	0.472
pclm|Q6M9V6	pclm|Q6MCF0	0.472
pclm|Q6M9V6	pclm|Q6MCH6	0.339
pclm|Q6M9V6	pclm|Q6MCH6	0.339
pclm|Q6M9V6	pclm|Q6MCI2	0.488
pclm|Q6M9V6	pclm|Q6MCI2	0.488
pclm|Q6M9V6	pclm|Q6MCI3	0.51
pclm|Q6M9V6	pclm|Q6MCI3	0.51
pclm|Q6M9V6	pclm|Q6MCT7	0.537
pclm|Q6M9V6	pclm|Q6MCT7	0.537
pclm|Q6M9V6	pclm|Q6MD69	0.071
pclm|Q6M9V6	pclm|Q6MD69	0.071
pclm|Q6M9V6	pclm|Q6MD71	0.075
pclm|Q6M9V6	pclm|Q6MD71	0.075
pclm|Q6M9V6	pclm|Q6MD82	0.428
pclm|Q6M9V6	pclm|Q6MD82	0.428
pclm|Q6M9V6	pclm|Q6MED9	0.458
pclm|Q6M9V6	pclm|Q6MED9	0.458
pclm|Q6M9V6	pclm|Q6MEE0	0.436
pclm|Q6M9V6	pclm|Q6MEE0	0.436
pclm|Q6M9V6	pclm|Q6MEE1	0.456
pclm|Q6M9V6	pclm|Q6MEE1	0.456
pclm|Q6M9V6	pclm|Q6MES6	0.446
pclm|Q6M9V6	pclm|Q6MES6	0.446
pclm|Q6M9V6	pclm|Q6MES7	0.455
pclm|Q6M9V6	pclm|Q6MES7	0.455
pclm|Q6M9V6	pclm|Q6MF77	0.401
pclm|Q6M9V6	pclm|Q6MF77	0.401
pclm|Q6M9V7	pclm|Q6M9V9	1.696
pclm|Q6M9V7	pclm|Q6M9V9	1.696
pclm|Q6M9V7	pclm|Q6M9W0	2.351
pclm|Q6M9V7	pclm|Q6M9W0	2.351
pclm|Q6M9V7	pclm|Q6M9W1	2.351
pclm|Q6M9V7	pclm|Q6M9W1	2.351
pclm|Q6M9V7	pclm|Q6MA43	2.351
pclm|Q6M9V7	pclm|Q6MA43	2.351
pclm|Q6M9V7	pclm|Q6MAK9	2.351
pclm|Q6M9V7	pclm|Q6MAK9	2.351
pclm|Q6M9V7	pclm|Q6MAM6	2.021
pclm|Q6M9V7	pclm|Q6MAM6	2.021
pclm|Q6M9V7	pclm|Q6MAQ9	2.216
pclm|Q6M9V7	pclm|Q6MAQ9	2.216
pclm|Q6M9V7	pclm|Q6MAW0	2.202
pclm|Q6M9V7	pclm|Q6MAW0	2.202
pclm|Q6M9V7	pclm|Q6MAW2	1.996
pclm|Q6M9V7	pclm|Q6MAW2	1.996
pclm|Q6M9V7	pclm|Q6MAW3	0.502
pclm|Q6M9V7	pclm|Q6MAW3	0.502
pclm|Q6M9V7	pclm|Q6MB15	2.351
pclm|Q6M9V7	pclm|Q6MB15	2.351
pclm|Q6M9V7	pclm|Q6MB16	0.386
pclm|Q6M9V7	pclm|Q6MB16	0.386
pclm|Q6M9V7	pclm|Q6MB17	2.351
pclm|Q6M9V7	pclm|Q6MB17	2.351
pclm|Q6M9V7	pclm|Q6MB18	2.351
pclm|Q6M9V7	pclm|Q6MB18	2.351
pclm|Q6M9V7	pclm|Q6MB30	2.351
pclm|Q6M9V7	pclm|Q6MB30	2.351
pclm|Q6M9V7	pclm|Q6MB63	2.178
pclm|Q6M9V7	pclm|Q6MB63	2.178
pclm|Q6M9V7	pclm|Q6MBP3	2.306
pclm|Q6M9V7	pclm|Q6MBP3	2.306
pclm|Q6M9V7	pclm|Q6MBP7	2.351
pclm|Q6M9V7	pclm|Q6MBP7	2.351
pclm|Q6M9V7	pclm|Q6MBP9	2.351
pclm|Q6M9V7	pclm|Q6MBP9	2.351
pclm|Q6M9V7	pclm|Q6MBQ3	2.351
pclm|Q6M9V7	pclm|Q6MBQ3	2.351
pclm|Q6M9V7	pclm|Q6MBX8	2.351
pclm|Q6M9V7	pclm|Q6MBX8	2.351
pclm|Q6M9V7	pclm|Q6MC33	2.351
pclm|Q6M9V7	pclm|Q6MC33	2.351
pclm|Q6M9V7	pclm|Q6MC34	1.006
pclm|Q6M9V7	pclm|Q6MC34	1.006
pclm|Q6M9V7	pclm|Q6MCE2	2.351
pclm|Q6M9V7	pclm|Q6MCE2	2.351
pclm|Q6M9V7	pclm|Q6MCE3	2.351
pclm|Q6M9V7	pclm|Q6MCE3	2.351
pclm|Q6M9V7	pclm|Q6MCE4	2.351
pclm|Q6M9V7	pclm|Q6MCE4	2.351
pclm|Q6M9V7	pclm|Q6MCF0	2.351
pclm|Q6M9V7	pclm|Q6MCF0	2.351
pclm|Q6M9V7	pclm|Q6MCH6	0.316
pclm|Q6M9V7	pclm|Q6MCH6	0.316
pclm|Q6M9V7	pclm|Q6MCI2	2.338
pclm|Q6M9V7	pclm|Q6MCI2	2.338
pclm|Q6M9V7	pclm|Q6MCI3	2.351
pclm|Q6M9V7	pclm|Q6MCI3	2.351
pclm|Q6M9V7	pclm|Q6MCT7	2.351
pclm|Q6M9V7	pclm|Q6MCT7	2.351
pclm|Q6M9V7	pclm|Q6MD68	0.264
pclm|Q6M9V7	pclm|Q6MD68	0.264
pclm|Q6M9V7	pclm|Q6MD69	0.06
pclm|Q6M9V7	pclm|Q6MD69	0.06
pclm|Q6M9V7	pclm|Q6MD82	2.351
pclm|Q6M9V7	pclm|Q6MD82	2.351
pclm|Q6M9V7	pclm|Q6MED9	2.306
pclm|Q6M9V7	pclm|Q6MED9	2.306
pclm|Q6M9V7	pclm|Q6MEE0	2.351
pclm|Q6M9V7	pclm|Q6MEE0	2.351
pclm|Q6M9V7	pclm|Q6MEE1	2.011
pclm|Q6M9V7	pclm|Q6MEE1	2.011
pclm|Q6M9V7	pclm|Q6MES6	1.478
pclm|Q6M9V7	pclm|Q6MES6	1.478
pclm|Q6M9V7	pclm|Q6MES7	1.933
pclm|Q6M9V7	pclm|Q6MES7	1.933
pclm|Q6M9V7	pclm|Q6MF77	1.743
pclm|Q6M9V7	pclm|Q6MF77	1.743
pclm|Q6M9V8	pclm|Q6MBX7	0.676
pclm|Q6M9V8	pclm|Q6MBX7	0.676
pclm|Q6M9V8	pclm|Q6MC32	0.481
pclm|Q6M9V8	pclm|Q6MC32	0.481
pclm|Q6M9V8	pclm|Q6MCE9	0.695
pclm|Q6M9V8	pclm|Q6MCE9	0.695
pclm|Q6M9V9	pclm|Q6M9W0	1.603
pclm|Q6M9V9	pclm|Q6M9W0	1.603
pclm|Q6M9V9	pclm|Q6M9W1	1.731
pclm|Q6M9V9	pclm|Q6M9W1	1.731
pclm|Q6M9V9	pclm|Q6MA43	1.603
pclm|Q6M9V9	pclm|Q6MA43	1.603
pclm|Q6M9V9	pclm|Q6MAK9	1.612
pclm|Q6M9V9	pclm|Q6MAK9	1.612
pclm|Q6M9V9	pclm|Q6MAM6	1.362
pclm|Q6M9V9	pclm|Q6MAM6	1.362
pclm|Q6M9V9	pclm|Q6MAQ9	1.278
pclm|Q6M9V9	pclm|Q6MAQ9	1.278
pclm|Q6M9V9	pclm|Q6MAW0	1.129
pclm|Q6M9V9	pclm|Q6MAW0	1.129
pclm|Q6M9V9	pclm|Q6MAW2	1.573
pclm|Q6M9V9	pclm|Q6MAW2	1.573
pclm|Q6M9V9	pclm|Q6MAW3	0.548
pclm|Q6M9V9	pclm|Q6MAW3	0.548
pclm|Q6M9V9	pclm|Q6MB15	1.484
pclm|Q6M9V9	pclm|Q6MB15	1.484
pclm|Q6M9V9	pclm|Q6MB16	0.393
pclm|Q6M9V9	pclm|Q6MB16	0.393
pclm|Q6M9V9	pclm|Q6MB17	1.417
pclm|Q6M9V9	pclm|Q6MB17	1.417
pclm|Q6M9V9	pclm|Q6MB18	1.429
pclm|Q6M9V9	pclm|Q6MB18	1.429
pclm|Q6M9V9	pclm|Q6MB30	1.667
pclm|Q6M9V9	pclm|Q6MB30	1.667
pclm|Q6M9V9	pclm|Q6MB63	1.303
pclm|Q6M9V9	pclm|Q6MB63	1.303
pclm|Q6M9V9	pclm|Q6MBP3	1.344
pclm|Q6M9V9	pclm|Q6MBP3	1.344
pclm|Q6M9V9	pclm|Q6MBP7	1.409
pclm|Q6M9V9	pclm|Q6MBP7	1.409
pclm|Q6M9V9	pclm|Q6MBP9	1.431
pclm|Q6M9V9	pclm|Q6MBP9	1.431
pclm|Q6M9V9	pclm|Q6MBQ3	1.412
pclm|Q6M9V9	pclm|Q6MBQ3	1.412
pclm|Q6M9V9	pclm|Q6MBX8	1.619
pclm|Q6M9V9	pclm|Q6MBX8	1.619
pclm|Q6M9V9	pclm|Q6MC33	1.751
pclm|Q6M9V9	pclm|Q6MC33	1.751
pclm|Q6M9V9	pclm|Q6MC34	0.963
pclm|Q6M9V9	pclm|Q6MC34	0.963
pclm|Q6M9V9	pclm|Q6MCE2	1.559
pclm|Q6M9V9	pclm|Q6MCE2	1.559
pclm|Q6M9V9	pclm|Q6MCE3	1.655
pclm|Q6M9V9	pclm|Q6MCE3	1.655
pclm|Q6M9V9	pclm|Q6MCE4	1.667
pclm|Q6M9V9	pclm|Q6MCE4	1.667
pclm|Q6M9V9	pclm|Q6MCF0	1.645
pclm|Q6M9V9	pclm|Q6MCF0	1.645
pclm|Q6M9V9	pclm|Q6MCH6	0.377
pclm|Q6M9V9	pclm|Q6MCH6	0.377
pclm|Q6M9V9	pclm|Q6MCI2	1.462
pclm|Q6M9V9	pclm|Q6MCI2	1.462
pclm|Q6M9V9	pclm|Q6MCI3	1.717
pclm|Q6M9V9	pclm|Q6MCI3	1.717
pclm|Q6M9V9	pclm|Q6MCT7	1.633
pclm|Q6M9V9	pclm|Q6MCT7	1.633
pclm|Q6M9V9	pclm|Q6MD68	0.155
pclm|Q6M9V9	pclm|Q6MD68	0.155
pclm|Q6M9V9	pclm|Q6MD69	0.07
pclm|Q6M9V9	pclm|Q6MD69	0.07
pclm|Q6M9V9	pclm|Q6MD82	1.415
pclm|Q6M9V9	pclm|Q6MD82	1.415
pclm|Q6M9V9	pclm|Q6MED9	1.605
pclm|Q6M9V9	pclm|Q6MED9	1.605
pclm|Q6M9V9	pclm|Q6MEE0	1.41
pclm|Q6M9V9	pclm|Q6MEE0	1.41
pclm|Q6M9V9	pclm|Q6MEE1	1.297
pclm|Q6M9V9	pclm|Q6MEE1	1.297
pclm|Q6M9V9	pclm|Q6MES6	0.956
pclm|Q6M9V9	pclm|Q6MES6	0.956
pclm|Q6M9V9	pclm|Q6MES7	1.2
pclm|Q6M9V9	pclm|Q6MES7	1.2
pclm|Q6M9V9	pclm|Q6MF77	1.151
pclm|Q6M9V9	pclm|Q6MF77	1.151
pclm|Q6M9W0	pclm|Q6M9W1	2.351
pclm|Q6M9W0	pclm|Q6M9W1	2.351
pclm|Q6M9W0	pclm|Q6MA43	2.306
pclm|Q6M9W0	pclm|Q6MA43	2.306
pclm|Q6M9W0	pclm|Q6MAK9	2.351
pclm|Q6M9W0	pclm|Q6MAK9	2.351
pclm|Q6M9W0	pclm|Q6MAM6	2.002
pclm|Q6M9W0	pclm|Q6MAM6	2.002
pclm|Q6M9W0	pclm|Q6MAQ9	2.351
pclm|Q6M9W0	pclm|Q6MAQ9	2.351
pclm|Q6M9W0	pclm|Q6MAW0	2.287
pclm|Q6M9W0	pclm|Q6MAW0	2.287
pclm|Q6M9W0	pclm|Q6MAW2	2.092
pclm|Q6M9W0	pclm|Q6MAW2	2.092
pclm|Q6M9W0	pclm|Q6MAW3	0.511
pclm|Q6M9W0	pclm|Q6MAW3	0.511
pclm|Q6M9W0	pclm|Q6MB15	2.351
pclm|Q6M9W0	pclm|Q6MB15	2.351
pclm|Q6M9W0	pclm|Q6MB16	0.411
pclm|Q6M9W0	pclm|Q6MB16	0.411
pclm|Q6M9W0	pclm|Q6MB17	2.351
pclm|Q6M9W0	pclm|Q6MB17	2.351
pclm|Q6M9W0	pclm|Q6MB18	2.351
pclm|Q6M9W0	pclm|Q6MB18	2.351
pclm|Q6M9W0	pclm|Q6MB30	2.351
pclm|Q6M9W0	pclm|Q6MB30	2.351
pclm|Q6M9W0	pclm|Q6MB63	2.351
pclm|Q6M9W0	pclm|Q6MB63	2.351
pclm|Q6M9W0	pclm|Q6MBP3	2.351
pclm|Q6M9W0	pclm|Q6MBP3	2.351
pclm|Q6M9W0	pclm|Q6MBP7	2.351
pclm|Q6M9W0	pclm|Q6MBP7	2.351
pclm|Q6M9W0	pclm|Q6MBP9	2.351
pclm|Q6M9W0	pclm|Q6MBP9	2.351
pclm|Q6M9W0	pclm|Q6MBQ3	2.351
pclm|Q6M9W0	pclm|Q6MBQ3	2.351
pclm|Q6M9W0	pclm|Q6MBX8	2.351
pclm|Q6M9W0	pclm|Q6MBX8	2.351
pclm|Q6M9W0	pclm|Q6MC33	2.351
pclm|Q6M9W0	pclm|Q6MC33	2.351
pclm|Q6M9W0	pclm|Q6MC34	0.891
pclm|Q6M9W0	pclm|Q6MC34	0.891
pclm|Q6M9W0	pclm|Q6MCE2	2.351
pclm|Q6M9W0	pclm|Q6MCE2	2.351
pclm|Q6M9W0	pclm|Q6MCE3	2.351
pclm|Q6M9W0	pclm|Q6MCE3	2.351
pclm|Q6M9W0	pclm|Q6MCE4	2.351
pclm|Q6M9W0	pclm|Q6MCE4	2.351
pclm|Q6M9W0	pclm|Q6MCF0	2.351
pclm|Q6M9W0	pclm|Q6MCF0	2.351
pclm|Q6M9W0	pclm|Q6MCH6	0.36
pclm|Q6M9W0	pclm|Q6MCH6	0.36
pclm|Q6M9W0	pclm|Q6MCI2	2.351
pclm|Q6M9W0	pclm|Q6MCI2	2.351
pclm|Q6M9W0	pclm|Q6MCI3	2.351
pclm|Q6M9W0	pclm|Q6MCI3	2.351
pclm|Q6M9W0	pclm|Q6MCT7	2.351
pclm|Q6M9W0	pclm|Q6MCT7	2.351
pclm|Q6M9W0	pclm|Q6MD68	0.284
pclm|Q6M9W0	pclm|Q6MD68	0.284
pclm|Q6M9W0	pclm|Q6MD69	0.077
pclm|Q6M9W0	pclm|Q6MD69	0.077
pclm|Q6M9W0	pclm|Q6MD82	2.351
pclm|Q6M9W0	pclm|Q6MD82	2.351
pclm|Q6M9W0	pclm|Q6MED9	2.351
pclm|Q6M9W0	pclm|Q6MED9	2.351
pclm|Q6M9W0	pclm|Q6MEE0	2.351
pclm|Q6M9W0	pclm|Q6MEE0	2.351
pclm|Q6M9W0	pclm|Q6MEE1	2.046
pclm|Q6M9W0	pclm|Q6MEE1	2.046
pclm|Q6M9W0	pclm|Q6MES6	1.587
pclm|Q6M9W0	pclm|Q6MES6	1.587
pclm|Q6M9W0	pclm|Q6MES7	1.931
pclm|Q6M9W0	pclm|Q6MES7	1.931
pclm|Q6M9W0	pclm|Q6MF77	1.699
pclm|Q6M9W0	pclm|Q6MF77	1.699
pclm|Q6M9W1	pclm|Q6MA43	2.351
pclm|Q6M9W1	pclm|Q6MA43	2.351
pclm|Q6M9W1	pclm|Q6MAK9	2.351
pclm|Q6M9W1	pclm|Q6MAK9	2.351
pclm|Q6M9W1	pclm|Q6MAM6	1.93
pclm|Q6M9W1	pclm|Q6MAM6	1.93
pclm|Q6M9W1	pclm|Q6MAQ9	2.212
pclm|Q6M9W1	pclm|Q6MAQ9	2.212
pclm|Q6M9W1	pclm|Q6MAW0	2.22
pclm|Q6M9W1	pclm|Q6MAW0	2.22
pclm|Q6M9W1	pclm|Q6MAW2	2.102
pclm|Q6M9W1	pclm|Q6MAW2	2.102
pclm|Q6M9W1	pclm|Q6MAW3	0.537
pclm|Q6M9W1	pclm|Q6MAW3	0.537
pclm|Q6M9W1	pclm|Q6MB15	2.351
pclm|Q6M9W1	pclm|Q6MB15	2.351
pclm|Q6M9W1	pclm|Q6MB16	0.468
pclm|Q6M9W1	pclm|Q6MB16	0.468
pclm|Q6M9W1	pclm|Q6MB17	2.351
pclm|Q6M9W1	pclm|Q6MB17	2.351
pclm|Q6M9W1	pclm|Q6MB18	2.351
pclm|Q6M9W1	pclm|Q6MB18	2.351
pclm|Q6M9W1	pclm|Q6MB30	2.351
pclm|Q6M9W1	pclm|Q6MB30	2.351
pclm|Q6M9W1	pclm|Q6MB63	2.213
pclm|Q6M9W1	pclm|Q6MB63	2.213
pclm|Q6M9W1	pclm|Q6MBP3	2.351
pclm|Q6M9W1	pclm|Q6MBP3	2.351
pclm|Q6M9W1	pclm|Q6MBP7	2.351
pclm|Q6M9W1	pclm|Q6MBP7	2.351
pclm|Q6M9W1	pclm|Q6MBP9	2.351
pclm|Q6M9W1	pclm|Q6MBP9	2.351
pclm|Q6M9W1	pclm|Q6MBQ3	2.351
pclm|Q6M9W1	pclm|Q6MBQ3	2.351
pclm|Q6M9W1	pclm|Q6MBX8	2.351
pclm|Q6M9W1	pclm|Q6MBX8	2.351
pclm|Q6M9W1	pclm|Q6MC33	2.351
pclm|Q6M9W1	pclm|Q6MC33	2.351
pclm|Q6M9W1	pclm|Q6MC34	0.882
pclm|Q6M9W1	pclm|Q6MC34	0.882
pclm|Q6M9W1	pclm|Q6MCE2	2.351
pclm|Q6M9W1	pclm|Q6MCE2	2.351
pclm|Q6M9W1	pclm|Q6MCE3	2.351
pclm|Q6M9W1	pclm|Q6MCE3	2.351
pclm|Q6M9W1	pclm|Q6MCE4	2.351
pclm|Q6M9W1	pclm|Q6MCE4	2.351
pclm|Q6M9W1	pclm|Q6MCF0	2.351
pclm|Q6M9W1	pclm|Q6MCF0	2.351
pclm|Q6M9W1	pclm|Q6MCH6	0.413
pclm|Q6M9W1	pclm|Q6MCH6	0.413
pclm|Q6M9W1	pclm|Q6MCI2	2.332
pclm|Q6M9W1	pclm|Q6MCI2	2.332
pclm|Q6M9W1	pclm|Q6MCI3	2.351
pclm|Q6M9W1	pclm|Q6MCI3	2.351
pclm|Q6M9W1	pclm|Q6MCT7	2.351
pclm|Q6M9W1	pclm|Q6MCT7	2.351
pclm|Q6M9W1	pclm|Q6MD68	0.292
pclm|Q6M9W1	pclm|Q6MD68	0.292
pclm|Q6M9W1	pclm|Q6MD69	0.075
pclm|Q6M9W1	pclm|Q6MD69	0.075
pclm|Q6M9W1	pclm|Q6MD82	2.351
pclm|Q6M9W1	pclm|Q6MD82	2.351
pclm|Q6M9W1	pclm|Q6MED9	2.351
pclm|Q6M9W1	pclm|Q6MED9	2.351
pclm|Q6M9W1	pclm|Q6MEE0	2.351
pclm|Q6M9W1	pclm|Q6MEE0	2.351
pclm|Q6M9W1	pclm|Q6MEE1	2.094
pclm|Q6M9W1	pclm|Q6MEE1	2.094
pclm|Q6M9W1	pclm|Q6MES6	1.482
pclm|Q6M9W1	pclm|Q6MES6	1.482
pclm|Q6M9W1	pclm|Q6MES7	1.932
pclm|Q6M9W1	pclm|Q6MES7	1.932
pclm|Q6M9W1	pclm|Q6MF77	1.724
pclm|Q6M9W1	pclm|Q6MF77	1.724
pclm|Q6M9W8	pclm|Q6MBA8	0.261
pclm|Q6M9W8	pclm|Q6MBA8	0.261
pclm|Q6M9W8	pclm|Q6MBB0	0.373
pclm|Q6M9W8	pclm|Q6MBB0	0.373
pclm|Q6M9W9	pclm|Q6MBX2	0.642
pclm|Q6M9W9	pclm|Q6MBX2	0.642
pclm|Q6M9X2	pclm|Q6MAD0	0.409
pclm|Q6M9X2	pclm|Q6MAD0	0.409
pclm|Q6M9X2	pclm|Q6MAD3	0.473
pclm|Q6M9X2	pclm|Q6MAD3	0.473
pclm|Q6M9Y6	pclm|Q6MDJ1	0.085
pclm|Q6M9Y6	pclm|Q6MDJ1	0.085
pclm|Q6M9Y6	pclm|Q6MDS5	0.2
pclm|Q6M9Y6	pclm|Q6MDS5	0.2
pclm|Q6M9Y6	pclm|Q6MEI6	0.079
pclm|Q6M9Y6	pclm|Q6MEI6	0.079
pclm|Q6M9Y6	pclm|Q6MEZ7	0.118
pclm|Q6M9Y6	pclm|Q6MEZ7	0.118
pclm|Q6M9Y8	pclm|Q6M9Y9	0.486
pclm|Q6M9Y8	pclm|Q6M9Y9	0.486
pclm|Q6M9Z0	pclm|Q6MA08	0.315
pclm|Q6M9Z0	pclm|Q6MA08	0.315
pclm|Q6M9Z0	pclm|Q6MCN9	0.105
pclm|Q6M9Z0	pclm|Q6MCN9	0.105
pclm|Q6M9Z3	pclm|Q6MCW4	0.086
pclm|Q6M9Z3	pclm|Q6MCW4	0.086
pclm|Q6M9Z7	pclm|Q6MBZ1	0.693
pclm|Q6M9Z7	pclm|Q6MBZ1	0.693
pclm|Q6MA04	pclm|Q6MDC7	0.338
pclm|Q6MA04	pclm|Q6MDC7	0.338
pclm|Q6MA05	pclm|Q6MDC6	0.364
pclm|Q6MA05	pclm|Q6MDC6	0.364
pclm|Q6MA15	pclm|Q6MB36	0.199
pclm|Q6MA15	pclm|Q6MB36	0.199
pclm|Q6MA42	pclm|Q6MCM5	0.191
pclm|Q6MA42	pclm|Q6MCM5	0.191
pclm|Q6MA43	pclm|Q6MAK9	2.351
pclm|Q6MA43	pclm|Q6MAK9	2.351
pclm|Q6MA43	pclm|Q6MAM6	2.103
pclm|Q6MA43	pclm|Q6MAM6	2.103
pclm|Q6MA43	pclm|Q6MAQ9	1.947
pclm|Q6MA43	pclm|Q6MAQ9	1.947
pclm|Q6MA43	pclm|Q6MAW0	1.937
pclm|Q6MA43	pclm|Q6MAW0	1.937
pclm|Q6MA43	pclm|Q6MAW2	2.252
pclm|Q6MA43	pclm|Q6MAW2	2.252
pclm|Q6MA43	pclm|Q6MAW3	0.504
pclm|Q6MA43	pclm|Q6MAW3	0.504
pclm|Q6MA43	pclm|Q6MB15	2.193
pclm|Q6MA43	pclm|Q6MB15	2.193
pclm|Q6MA43	pclm|Q6MB16	0.391
pclm|Q6MA43	pclm|Q6MB16	0.391
pclm|Q6MA43	pclm|Q6MB17	2.057
pclm|Q6MA43	pclm|Q6MB17	2.057
pclm|Q6MA43	pclm|Q6MB18	2.28
pclm|Q6MA43	pclm|Q6MB18	2.28
pclm|Q6MA43	pclm|Q6MB30	2.351
pclm|Q6MA43	pclm|Q6MB30	2.351
pclm|Q6MA43	pclm|Q6MB63	1.945
pclm|Q6MA43	pclm|Q6MB63	1.945
pclm|Q6MA43	pclm|Q6MBP3	2.166
pclm|Q6MA43	pclm|Q6MBP3	2.166
pclm|Q6MA43	pclm|Q6MBP7	2.243
pclm|Q6MA43	pclm|Q6MBP7	2.243
pclm|Q6MA43	pclm|Q6MBP9	2.216
pclm|Q6MA43	pclm|Q6MBP9	2.216
pclm|Q6MA43	pclm|Q6MBQ3	2.146
pclm|Q6MA43	pclm|Q6MBQ3	2.146
pclm|Q6MA43	pclm|Q6MBX8	2.223
pclm|Q6MA43	pclm|Q6MBX8	2.223
pclm|Q6MA43	pclm|Q6MC33	2.345
pclm|Q6MA43	pclm|Q6MC33	2.345
pclm|Q6MA43	pclm|Q6MC34	0.867
pclm|Q6MA43	pclm|Q6MC34	0.867
pclm|Q6MA43	pclm|Q6MCE2	2.183
pclm|Q6MA43	pclm|Q6MCE2	2.183
pclm|Q6MA43	pclm|Q6MCE3	2.351
pclm|Q6MA43	pclm|Q6MCE3	2.351
pclm|Q6MA43	pclm|Q6MCE4	2.351
pclm|Q6MA43	pclm|Q6MCE4	2.351
pclm|Q6MA43	pclm|Q6MCF0	2.351
pclm|Q6MA43	pclm|Q6MCF0	2.351
pclm|Q6MA43	pclm|Q6MCH6	0.326
pclm|Q6MA43	pclm|Q6MCH6	0.326
pclm|Q6MA43	pclm|Q6MCI2	2.236
pclm|Q6MA43	pclm|Q6MCI2	2.236
pclm|Q6MA43	pclm|Q6MCI3	2.351
pclm|Q6MA43	pclm|Q6MCI3	2.351
pclm|Q6MA43	pclm|Q6MCT7	2.351
pclm|Q6MA43	pclm|Q6MCT7	2.351
pclm|Q6MA43	pclm|Q6MD68	0.285
pclm|Q6MA43	pclm|Q6MD68	0.285
pclm|Q6MA43	pclm|Q6MD69	0.074
pclm|Q6MA43	pclm|Q6MD69	0.074
pclm|Q6MA43	pclm|Q6MD82	2.129
pclm|Q6MA43	pclm|Q6MD82	2.129
pclm|Q6MA43	pclm|Q6MED9	2.265
pclm|Q6MA43	pclm|Q6MED9	2.265
pclm|Q6MA43	pclm|Q6MEE0	2.189
pclm|Q6MA43	pclm|Q6MEE0	2.189
pclm|Q6MA43	pclm|Q6MEE1	2.047
pclm|Q6MA43	pclm|Q6MEE1	2.047
pclm|Q6MA43	pclm|Q6MES6	1.122
pclm|Q6MA43	pclm|Q6MES6	1.122
pclm|Q6MA43	pclm|Q6MES7	2.08
pclm|Q6MA43	pclm|Q6MES7	2.08
pclm|Q6MA43	pclm|Q6MF77	1.9
pclm|Q6MA43	pclm|Q6MF77	1.9
pclm|Q6MA55	pclm|Q6MCK0	0.079
pclm|Q6MA55	pclm|Q6MCK0	0.079
pclm|Q6MA63	pclm|Q6MCQ7	0.139
pclm|Q6MA63	pclm|Q6MCQ7	0.139
pclm|Q6MA72	pclm|Q6MD50	0.43
pclm|Q6MA72	pclm|Q6MD50	0.43
pclm|Q6MAB2	pclm|Q6MAB7	0.645
pclm|Q6MAB2	pclm|Q6MAB7	0.645
pclm|Q6MAB2	pclm|Q6MBU9	0.57
pclm|Q6MAB2	pclm|Q6MBU9	0.57
pclm|Q6MAB7	pclm|Q6MBU9	0.608
pclm|Q6MAB7	pclm|Q6MBU9	0.608
pclm|Q6MAC2	pclm|Q6MCV4	0.393
pclm|Q6MAC2	pclm|Q6MCV4	0.393
pclm|Q6MAC2	pclm|Q6MFB1	0.399
pclm|Q6MAC2	pclm|Q6MFB1	0.399
pclm|Q6MAC9	pclm|Q6MAQ6	0.225
pclm|Q6MAC9	pclm|Q6MAQ6	0.225
pclm|Q6MAC9	pclm|Q6MBQ1	0.193
pclm|Q6MAC9	pclm|Q6MBQ1	0.193
pclm|Q6MAC9	pclm|Q6MD17	0.408
pclm|Q6MAC9	pclm|Q6MD17	0.408
pclm|Q6MAC9	pclm|Q6MD28	0.363
pclm|Q6MAC9	pclm|Q6MD28	0.363
pclm|Q6MAD0	pclm|Q6MAD3	1.288
pclm|Q6MAD0	pclm|Q6MAD3	1.288
pclm|Q6MAD1	pclm|Q6MAD2	0.387
pclm|Q6MAD1	pclm|Q6MAD2	0.387
pclm|Q6MAI2	pclm|Q6MC24	0.519
pclm|Q6MAI2	pclm|Q6MC24	0.519
pclm|Q6MAI2	pclm|Q6MEH1	0.724
pclm|Q6MAI2	pclm|Q6MEH1	0.724
pclm|Q6MAI3	pclm|Q6MDT8	0.437
pclm|Q6MAI3	pclm|Q6MDT8	0.437
pclm|Q6MAK9	pclm|Q6MAM6	2.166
pclm|Q6MAK9	pclm|Q6MAM6	2.166
pclm|Q6MAK9	pclm|Q6MAQ9	2.313
pclm|Q6MAK9	pclm|Q6MAQ9	2.313
pclm|Q6MAK9	pclm|Q6MAW0	2.313
pclm|Q6MAK9	pclm|Q6MAW0	2.313
pclm|Q6MAK9	pclm|Q6MAW2	2.29
pclm|Q6MAK9	pclm|Q6MAW2	2.29
pclm|Q6MAK9	pclm|Q6MAW3	0.596
pclm|Q6MAK9	pclm|Q6MAW3	0.596
pclm|Q6MAK9	pclm|Q6MB15	2.351
pclm|Q6MAK9	pclm|Q6MB15	2.351
pclm|Q6MAK9	pclm|Q6MB16	0.48
pclm|Q6MAK9	pclm|Q6MB16	0.48
pclm|Q6MAK9	pclm|Q6MB17	2.351
pclm|Q6MAK9	pclm|Q6MB17	2.351
pclm|Q6MAK9	pclm|Q6MB18	2.351
pclm|Q6MAK9	pclm|Q6MB18	2.351
pclm|Q6MAK9	pclm|Q6MB30	2.351
pclm|Q6MAK9	pclm|Q6MB30	2.351
pclm|Q6MAK9	pclm|Q6MB63	2.254
pclm|Q6MAK9	pclm|Q6MB63	2.254
pclm|Q6MAK9	pclm|Q6MBP3	2.351
pclm|Q6MAK9	pclm|Q6MBP3	2.351
pclm|Q6MAK9	pclm|Q6MBP7	2.351
pclm|Q6MAK9	pclm|Q6MBP7	2.351
pclm|Q6MAK9	pclm|Q6MBP9	2.351
pclm|Q6MAK9	pclm|Q6MBP9	2.351
pclm|Q6MAK9	pclm|Q6MBQ3	2.351
pclm|Q6MAK9	pclm|Q6MBQ3	2.351
pclm|Q6MAK9	pclm|Q6MBX8	2.351
pclm|Q6MAK9	pclm|Q6MBX8	2.351
pclm|Q6MAK9	pclm|Q6MC33	2.351
pclm|Q6MAK9	pclm|Q6MC33	2.351
pclm|Q6MAK9	pclm|Q6MC34	0.983
pclm|Q6MAK9	pclm|Q6MC34	0.983
pclm|Q6MAK9	pclm|Q6MCE2	2.351
pclm|Q6MAK9	pclm|Q6MCE2	2.351
pclm|Q6MAK9	pclm|Q6MCE3	2.351
pclm|Q6MAK9	pclm|Q6MCE3	2.351
pclm|Q6MAK9	pclm|Q6MCE4	2.351
pclm|Q6MAK9	pclm|Q6MCE4	2.351
pclm|Q6MAK9	pclm|Q6MCF0	2.351
pclm|Q6MAK9	pclm|Q6MCF0	2.351
pclm|Q6MAK9	pclm|Q6MCH6	0.347
pclm|Q6MAK9	pclm|Q6MCH6	0.347
pclm|Q6MAK9	pclm|Q6MCI2	2.313
pclm|Q6MAK9	pclm|Q6MCI2	2.313
pclm|Q6MAK9	pclm|Q6MCI3	2.351
pclm|Q6MAK9	pclm|Q6MCI3	2.351
pclm|Q6MAK9	pclm|Q6MCT7	2.351
pclm|Q6MAK9	pclm|Q6MCT7	2.351
pclm|Q6MAK9	pclm|Q6MD68	0.324
pclm|Q6MAK9	pclm|Q6MD68	0.324
pclm|Q6MAK9	pclm|Q6MD69	0.102
pclm|Q6MAK9	pclm|Q6MD69	0.102
pclm|Q6MAK9	pclm|Q6MD82	2.351
pclm|Q6MAK9	pclm|Q6MD82	2.351
pclm|Q6MAK9	pclm|Q6MED9	2.351
pclm|Q6MAK9	pclm|Q6MED9	2.351
pclm|Q6MAK9	pclm|Q6MEE0	2.351
pclm|Q6MAK9	pclm|Q6MEE0	2.351
[truncated: 2,144 more rows]
