# Supplementary material for: Comparison of the protein-coding gene content of Chlamydia trachomatis and Protochlamydia amoebophila using a Raspberry Pi computer
Source: BMC Res Notes. 2015 Oct 13;8:561. doi: 10.1186/s13104-015-1476-2 (PMC4604092; doi:10.1186/s13104-015-1476-2)
Supplement: Supplementary file 9 — 10.1186/s13104-015-1476-2 Additional OrthoMCL output (45). Based on pairwise alignment between the two species when using a BLOSUM45 matrix. [file 13104_2015_1476_MOESM9_ESM.zip › pairs/coorthologs.txt]

clam|Q3KKM1	pclm|Q6MBM0	0.967
clam|Q3KKM1	pclm|Q6MDN6	0.721
clam|Q3KKM1	pclm|Q6MEV6	0.687
clam|Q3KKM1	pclm|Q6MEV7	1.118
clam|Q3KKM3	pclm|Q6MDN6	1.159
clam|Q3KKM3	pclm|Q6MEV6	1.252
clam|Q3KKM3	pclm|Q6MEV7	1.449
clam|Q3KKW7	pclm|Q6MF47	1.399
clam|Q3KL42	pclm|Q6MEA1	0.134
clam|Q3KLC1	pclm|Q6MB00	0.261
clam|Q3KLC1	pclm|Q6MBD9	0.279
clam|Q3KLJ7	pclm|Q6MEA9	1.366
clam|Q3KM26	pclm|Q6MBT0	3.381
clam|Q3KML2	pclm|Q6MDD7	0.54
clam|Q3KML5	pclm|Q6MDD7	0.497
clam|Q3MHB4	pclm|Q6M9S2	0.973
clam|Q3MHB4	pclm|Q6M9U5	0.991
clam|Q3MHB4	pclm|Q6MCI1	0.827
