# Supplementary material for: Comparison of the protein-coding gene content of Chlamydia trachomatis and Protochlamydia amoebophila using a Raspberry Pi computer
Source: BMC Res Notes. 2015 Oct 13;8:561. doi: 10.1186/s13104-015-1476-2 (PMC4604092; doi:10.1186/s13104-015-1476-2)
Supplement: Supplementary file 9 — 10.1186/s13104-015-1476-2 Additional OrthoMCL output (45). Based on pairwise alignment between the two species when using a BLOSUM45 matrix. [file 13104_2015_1476_MOESM9_ESM.zip › pairs/inparalogs.txt]

clam|Q3KKG2	clam|Q3KKG4	0.27
clam|Q3KKG2	clam|Q3KKG5	0.677
clam|Q3KKG2	clam|Q3KKG7	0.329
clam|Q3KKG2	clam|Q3KKM9	0.292
clam|Q3KKG2	clam|Q3KLU0	0.083
clam|Q3KKG2	clam|Q3KLU1	0.317
clam|Q3KKG4	clam|Q3KKG6	0.212
clam|Q3KKG4	clam|Q3KKG7	0.435
clam|Q3KKG4	clam|Q3KLU1	0.393
clam|Q3KKG5	clam|Q3KKM9	0.263
clam|Q3KKG5	clam|Q3KLU0	0.164
clam|Q3KKG6	clam|Q3KKG7	0.633
clam|Q3KKG7	clam|Q3KLU1	0.24
clam|Q3KKG8	clam|Q3KKG9	0.879
clam|Q3KKM1	clam|Q3KKM3	1.955
clam|Q3KKS5	clam|Q3KLS4	0.909
clam|Q3KKY1	clam|Q3KL13	0.101
clam|Q3KKY2	clam|Q3KKY3	0.288
clam|Q3KKY2	clam|Q3KL74	0.259
clam|Q3KKY2	clam|Q3KL75	0.287
clam|Q3KL74	clam|Q3KL75	1.935
clam|Q3KLT9	clam|Q3KLU0	3.106
clam|Q3KLU0	clam|Q3KLU1	0.203
clam|Q3KMI8	clam|Q3KMK6	0.298
clam|Q3KMI8	clam|Q3KMK7	0.212
clam|Q3KMI9	clam|Q3KMK8	0.085
clam|Q3KMK5	clam|Q3KMK8	0.166
clam|Q3KMK6	clam|Q3KMK7	0.129
clam|Q3KML1	clam|Q3KML2	0.643
clam|Q3KML1	clam|Q3KML5	0.461
clam|Q3KML2	clam|Q3KML4	0.557
clam|Q3KML2	clam|Q3KML5	1.007
clam|Q3KML2	clam|Q3KMT7	0.532
clam|Q3KML4	clam|Q3KML5	0.558
clam|Q3KML5	clam|Q3KMT7	0.512
pclm|Q6M9J6	pclm|Q6MB64	0.57
pclm|Q6M9J6	pclm|Q6MB82	0.221
pclm|Q6M9J6	pclm|Q6MCF7	0.221
pclm|Q6M9K0	pclm|Q6MCK8	0.209
pclm|Q6M9K0	pclm|Q6MEI2	0.138
pclm|Q6M9K1	pclm|Q6MCK7	0.777
pclm|Q6M9K1	pclm|Q6MEH8	0.769
pclm|Q6M9K1	pclm|Q6MEI1	1.051
pclm|Q6M9K2	pclm|Q6MBQ2	0.509
pclm|Q6M9K6	pclm|Q6M9N2	0.543
pclm|Q6M9K6	pclm|Q6M9N3	2.225
pclm|Q6M9K6	pclm|Q6M9R9	2.225
pclm|Q6M9K6	pclm|Q6M9S0	1.909
pclm|Q6M9K6	pclm|Q6M9S1	2.225
pclm|Q6M9K6	pclm|Q6M9U0	2.135
pclm|Q6M9K6	pclm|Q6M9U1	0.957
pclm|Q6M9K6	pclm|Q6M9U7	2.225
pclm|Q6M9K6	pclm|Q6M9U8	0.381
pclm|Q6M9K6	pclm|Q6M9U9	2.225
pclm|Q6M9K6	pclm|Q6M9V5	2.225
pclm|Q6M9K6	pclm|Q6M9V6	0.412
pclm|Q6M9K6	pclm|Q6M9V7	2.225
pclm|Q6M9K6	pclm|Q6M9V9	1.281
pclm|Q6M9K6	pclm|Q6M9W0	2.225
pclm|Q6M9K6	pclm|Q6M9W1	2.225
pclm|Q6M9K6	pclm|Q6MA43	2.069
pclm|Q6M9K6	pclm|Q6MAK9	2.225
pclm|Q6M9K6	pclm|Q6MAM6	2.225
pclm|Q6M9K6	pclm|Q6MAQ9	2.225
pclm|Q6M9K6	pclm|Q6MAW0	2.213
pclm|Q6M9K6	pclm|Q6MAW1	0.219
pclm|Q6M9K6	pclm|Q6MAW2	2.082
pclm|Q6M9K6	pclm|Q6MAW3	0.494
pclm|Q6M9K6	pclm|Q6MB15	2.225
pclm|Q6M9K6	pclm|Q6MB16	0.4
pclm|Q6M9K6	pclm|Q6MB17	2.225
pclm|Q6M9K6	pclm|Q6MB18	2.225
pclm|Q6M9K6	pclm|Q6MB30	2.225
pclm|Q6M9K6	pclm|Q6MB63	2.225
pclm|Q6M9K6	pclm|Q6MBP3	1.814
pclm|Q6M9K6	pclm|Q6MBP7	2.225
pclm|Q6M9K6	pclm|Q6MBP9	2.225
pclm|Q6M9K6	pclm|Q6MBQ3	2.225
pclm|Q6M9K6	pclm|Q6MBX8	2.225
pclm|Q6M9K6	pclm|Q6MC33	2.225
pclm|Q6M9K6	pclm|Q6MC34	0.767
pclm|Q6M9K6	pclm|Q6MCE2	2.225
pclm|Q6M9K6	pclm|Q6MCE3	2.225
pclm|Q6M9K6	pclm|Q6MCE4	2.225
pclm|Q6M9K6	pclm|Q6MCF0	2.225
pclm|Q6M9K6	pclm|Q6MCH6	0.317
pclm|Q6M9K6	pclm|Q6MCI2	1.855
pclm|Q6M9K6	pclm|Q6MCI3	2.225
pclm|Q6M9K6	pclm|Q6MCT7	2.225
pclm|Q6M9K6	pclm|Q6MD68	0.284
pclm|Q6M9K6	pclm|Q6MD69	0.099
pclm|Q6M9K6	pclm|Q6MD82	2.225
pclm|Q6M9K6	pclm|Q6MED9	2.225
pclm|Q6M9K6	pclm|Q6MEE0	2.225
pclm|Q6M9K6	pclm|Q6MEE1	2.225
pclm|Q6M9K6	pclm|Q6MES6	1.516
pclm|Q6M9K6	pclm|Q6MES7	1.646
pclm|Q6M9K6	pclm|Q6MF77	2.059
pclm|Q6M9K8	pclm|Q6MBQ2	1.406
pclm|Q6M9K9	pclm|Q6MA63	0.201
pclm|Q6M9K9	pclm|Q6MDV5	0.07
pclm|Q6M9M3	pclm|Q6MBS1	0.066
pclm|Q6M9M3	pclm|Q6MDV9	0.617
pclm|Q6M9M4	pclm|Q6MDV8	0.746
pclm|Q6M9N2	pclm|Q6M9N3	0.566
pclm|Q6M9N2	pclm|Q6M9R9	0.542
pclm|Q6M9N2	pclm|Q6M9S0	0.535
pclm|Q6M9N2	pclm|Q6M9S1	0.513
pclm|Q6M9N2	pclm|Q6M9U0	0.503
pclm|Q6M9N2	pclm|Q6M9U1	0.555
pclm|Q6M9N2	pclm|Q6M9U7	0.612
pclm|Q6M9N2	pclm|Q6M9U8	0.439
pclm|Q6M9N2	pclm|Q6M9U9	0.552
pclm|Q6M9N2	pclm|Q6M9V5	0.562
pclm|Q6M9N2	pclm|Q6M9V6	0.436
pclm|Q6M9N2	pclm|Q6M9V7	0.532
pclm|Q6M9N2	pclm|Q6M9V9	0.592
pclm|Q6M9N2	pclm|Q6M9W0	0.567
pclm|Q6M9N2	pclm|Q6M9W1	0.626
pclm|Q6M9N2	pclm|Q6MA43	0.62
pclm|Q6M9N2	pclm|Q6MAK9	0.661
pclm|Q6M9N2	pclm|Q6MAM6	0.502
pclm|Q6M9N2	pclm|Q6MAQ9	0.5
pclm|Q6M9N2	pclm|Q6MAW0	0.458
pclm|Q6M9N2	pclm|Q6MAW2	0.583
pclm|Q6M9N2	pclm|Q6MAW3	0.531
pclm|Q6M9N2	pclm|Q6MB15	0.552
pclm|Q6M9N2	pclm|Q6MB16	0.456
pclm|Q6M9N2	pclm|Q6MB17	0.611
pclm|Q6M9N2	pclm|Q6MB18	0.586
pclm|Q6M9N2	pclm|Q6MB30	0.599
pclm|Q6M9N2	pclm|Q6MB63	0.515
pclm|Q6M9N2	pclm|Q6MBP3	0.597
pclm|Q6M9N2	pclm|Q6MBP7	0.593
pclm|Q6M9N2	pclm|Q6MBP9	0.61
pclm|Q6M9N2	pclm|Q6MBQ3	0.628
pclm|Q6M9N2	pclm|Q6MBX8	0.622
pclm|Q6M9N2	pclm|Q6MC33	0.568
pclm|Q6M9N2	pclm|Q6MC34	0.326
pclm|Q6M9N2	pclm|Q6MCE2	0.589
pclm|Q6M9N2	pclm|Q6MCE3	0.57
pclm|Q6M9N2	pclm|Q6MCE4	0.57
pclm|Q6M9N2	pclm|Q6MCF0	0.542
pclm|Q6M9N2	pclm|Q6MCH6	0.373
pclm|Q6M9N2	pclm|Q6MCI2	0.541
pclm|Q6M9N2	pclm|Q6MCI3	0.549
pclm|Q6M9N2	pclm|Q6MCT7	0.551
pclm|Q6M9N2	pclm|Q6MD69	0.089
pclm|Q6M9N2	pclm|Q6MD71	0.062
pclm|Q6M9N2	pclm|Q6MD82	0.582
pclm|Q6M9N2	pclm|Q6MED9	0.607
pclm|Q6M9N2	pclm|Q6MEE0	0.569
pclm|Q6M9N2	pclm|Q6MEE1	0.508
pclm|Q6M9N2	pclm|Q6MES6	0.651
pclm|Q6M9N2	pclm|Q6MES7	0.608
pclm|Q6M9N2	pclm|Q6MF77	0.549
pclm|Q6M9N3	pclm|Q6M9R9	2.225
pclm|Q6M9N3	pclm|Q6M9S0	2.225
pclm|Q6M9N3	pclm|Q6M9S1	2.225
pclm|Q6M9N3	pclm|Q6M9U0	2.225
pclm|Q6M9N3	pclm|Q6M9U1	1.016
pclm|Q6M9N3	pclm|Q6M9U7	2.225
pclm|Q6M9N3	pclm|Q6M9U8	0.464
pclm|Q6M9N3	pclm|Q6M9U9	2.225
pclm|Q6M9N3	pclm|Q6M9V5	2.225
pclm|Q6M9N3	pclm|Q6M9V6	0.429
pclm|Q6M9N3	pclm|Q6M9V7	2.225
pclm|Q6M9N3	pclm|Q6M9V9	1.566
pclm|Q6M9N3	pclm|Q6M9W0	2.225
pclm|Q6M9N3	pclm|Q6M9W1	2.225
pclm|Q6M9N3	pclm|Q6MA43	2.225
pclm|Q6M9N3	pclm|Q6MAK9	2.225
pclm|Q6M9N3	pclm|Q6MAM6	1.982
pclm|Q6M9N3	pclm|Q6MAQ9	2.182
pclm|Q6M9N3	pclm|Q6MAW0	2.066
pclm|Q6M9N3	pclm|Q6MAW2	2.047
pclm|Q6M9N3	pclm|Q6MAW3	0.548
pclm|Q6M9N3	pclm|Q6MB15	2.225
pclm|Q6M9N3	pclm|Q6MB16	0.425
pclm|Q6M9N3	pclm|Q6MB17	2.225
pclm|Q6M9N3	pclm|Q6MB18	2.225
pclm|Q6M9N3	pclm|Q6MB30	2.225
pclm|Q6M9N3	pclm|Q6MB63	2.182
pclm|Q6M9N3	pclm|Q6MBP3	2.225
pclm|Q6M9N3	pclm|Q6MBP7	2.225
pclm|Q6M9N3	pclm|Q6MBP9	2.225
pclm|Q6M9N3	pclm|Q6MBQ3	2.225
pclm|Q6M9N3	pclm|Q6MBX8	2.225
pclm|Q6M9N3	pclm|Q6MC33	2.225
pclm|Q6M9N3	pclm|Q6MC34	0.897
pclm|Q6M9N3	pclm|Q6MCE2	2.225
pclm|Q6M9N3	pclm|Q6MCE3	2.225
pclm|Q6M9N3	pclm|Q6MCE4	2.225
pclm|Q6M9N3	pclm|Q6MCF0	2.225
pclm|Q6M9N3	pclm|Q6MCH6	0.303
pclm|Q6M9N3	pclm|Q6MCI2	2.225
pclm|Q6M9N3	pclm|Q6MCI3	2.225
pclm|Q6M9N3	pclm|Q6MCT7	2.225
pclm|Q6M9N3	pclm|Q6MD68	0.185
pclm|Q6M9N3	pclm|Q6MD69	0.083
pclm|Q6M9N3	pclm|Q6MD82	2.225
pclm|Q6M9N3	pclm|Q6MED9	2.225
pclm|Q6M9N3	pclm|Q6MEE0	2.225
pclm|Q6M9N3	pclm|Q6MEE1	2.074
pclm|Q6M9N3	pclm|Q6MES6	1.402
pclm|Q6M9N3	pclm|Q6MES7	2.036
pclm|Q6M9N3	pclm|Q6MF77	1.798
pclm|Q6M9Q5	pclm|Q6M9Q7	2.225
pclm|Q6M9Q6	pclm|Q6M9Q8	0.279
pclm|Q6M9R0	pclm|Q6M9R7	0.952
pclm|Q6M9R0	pclm|Q6M9S4	0.166
pclm|Q6M9R0	pclm|Q6MBW4	0.266
pclm|Q6M9R0	pclm|Q6MD26	0.225
pclm|Q6M9R0	pclm|Q6MET0	0.327
pclm|Q6M9R0	pclm|Q6MF65	0.252
pclm|Q6M9R0	pclm|Q6MF88	1.764
pclm|Q6M9R2	pclm|Q6MCH0	0.215
pclm|Q6M9R2	pclm|Q6MCH5	2.225
pclm|Q6M9R2	pclm|Q6MDU7	2.095
pclm|Q6M9R3	pclm|Q6MCH1	0.079
pclm|Q6M9R3	pclm|Q6MCH4	1.017
pclm|Q6M9R3	pclm|Q6MDU8	0.508
pclm|Q6M9R4	pclm|Q6MBU5	2.225
pclm|Q6M9R5	pclm|Q6MBA7	1.535
pclm|Q6M9R5	pclm|Q6MDD3	0.066
pclm|Q6M9R5	pclm|Q6MF75	1.546
pclm|Q6M9R7	pclm|Q6MBW4	0.18
pclm|Q6M9R7	pclm|Q6MD26	0.159
pclm|Q6M9R7	pclm|Q6MET0	0.158
pclm|Q6M9R7	pclm|Q6MF65	0.158
pclm|Q6M9R7	pclm|Q6MF88	0.979
pclm|Q6M9R8	pclm|Q6MF66	2.225
pclm|Q6M9R8	pclm|Q6MF67	2.225
pclm|Q6M9R8	pclm|Q6MF68	2.225
pclm|Q6M9R8	pclm|Q6MF70	0.847
pclm|Q6M9R8	pclm|Q6MF71	2.225
pclm|Q6M9R8	pclm|Q6MF72	2.225
pclm|Q6M9R8	pclm|Q6MF73	2.225
pclm|Q6M9R8	pclm|Q6MF74	2.225
pclm|Q6M9R8	pclm|Q6MF79	2.225
pclm|Q6M9R8	pclm|Q6MF80	2.225
pclm|Q6M9R8	pclm|Q6MF81	2.225
pclm|Q6M9R8	pclm|Q6MF83	2.225
pclm|Q6M9R8	pclm|Q6MF84	2.225
pclm|Q6M9R8	pclm|Q6MF85	2.225
pclm|Q6M9R9	pclm|Q6M9S0	2.225
pclm|Q6M9R9	pclm|Q6M9S1	2.225
pclm|Q6M9R9	pclm|Q6M9U0	2.225
pclm|Q6M9R9	pclm|Q6M9U1	1.117
pclm|Q6M9R9	pclm|Q6M9U7	2.225
pclm|Q6M9R9	pclm|Q6M9U8	0.462
pclm|Q6M9R9	pclm|Q6M9U9	2.225
pclm|Q6M9R9	pclm|Q6M9V5	2.225
pclm|Q6M9R9	pclm|Q6M9V6	0.454
pclm|Q6M9R9	pclm|Q6M9V7	2.225
pclm|Q6M9R9	pclm|Q6M9V9	1.64
pclm|Q6M9R9	pclm|Q6M9W0	2.225
pclm|Q6M9R9	pclm|Q6M9W1	2.225
pclm|Q6M9R9	pclm|Q6MA43	2.225
pclm|Q6M9R9	pclm|Q6MAK9	2.225
pclm|Q6M9R9	pclm|Q6MAM6	1.999
pclm|Q6M9R9	pclm|Q6MAQ9	2.225
pclm|Q6M9R9	pclm|Q6MAW0	2.225
pclm|Q6M9R9	pclm|Q6MAW2	2.125
pclm|Q6M9R9	pclm|Q6MAW3	0.555
pclm|Q6M9R9	pclm|Q6MB15	2.225
pclm|Q6M9R9	pclm|Q6MB16	0.435
pclm|Q6M9R9	pclm|Q6MB17	2.225
pclm|Q6M9R9	pclm|Q6MB18	2.225
pclm|Q6M9R9	pclm|Q6MB30	2.225
pclm|Q6M9R9	pclm|Q6MB63	2.225
pclm|Q6M9R9	pclm|Q6MBP3	2.225
pclm|Q6M9R9	pclm|Q6MBP7	2.225
pclm|Q6M9R9	pclm|Q6MBP9	2.225
pclm|Q6M9R9	pclm|Q6MBQ3	2.225
pclm|Q6M9R9	pclm|Q6MBX8	2.225
pclm|Q6M9R9	pclm|Q6MC33	2.225
pclm|Q6M9R9	pclm|Q6MC34	0.953
pclm|Q6M9R9	pclm|Q6MCE2	2.225
pclm|Q6M9R9	pclm|Q6MCE3	2.225
pclm|Q6M9R9	pclm|Q6MCE4	2.225
pclm|Q6M9R9	pclm|Q6MCF0	2.225
pclm|Q6M9R9	pclm|Q6MCH6	0.333
pclm|Q6M9R9	pclm|Q6MCI2	2.225
pclm|Q6M9R9	pclm|Q6MCI3	2.225
pclm|Q6M9R9	pclm|Q6MCT7	2.225
pclm|Q6M9R9	pclm|Q6MD68	0.172
pclm|Q6M9R9	pclm|Q6MD69	0.068
pclm|Q6M9R9	pclm|Q6MD82	2.225
pclm|Q6M9R9	pclm|Q6MED9	2.225
pclm|Q6M9R9	pclm|Q6MEE0	2.225
pclm|Q6M9R9	pclm|Q6MEE1	2.072
pclm|Q6M9R9	pclm|Q6MES6	1.581
pclm|Q6M9R9	pclm|Q6MES7	1.945
pclm|Q6M9R9	pclm|Q6MF77	1.749
pclm|Q6M9S0	pclm|Q6M9S1	2.225
pclm|Q6M9S0	pclm|Q6M9U0	2.225
pclm|Q6M9S0	pclm|Q6M9U1	1.082
pclm|Q6M9S0	pclm|Q6M9U7	2.225
pclm|Q6M9S0	pclm|Q6M9U8	0.436
pclm|Q6M9S0	pclm|Q6M9U9	2.225
pclm|Q6M9S0	pclm|Q6M9V5	2.225
pclm|Q6M9S0	pclm|Q6M9V6	0.477
pclm|Q6M9S0	pclm|Q6M9V7	2.225
pclm|Q6M9S0	pclm|Q6M9V9	1.626
pclm|Q6M9S0	pclm|Q6M9W0	2.225
pclm|Q6M9S0	pclm|Q6M9W1	2.225
pclm|Q6M9S0	pclm|Q6MA43	2.182
pclm|Q6M9S0	pclm|Q6MAK9	2.225
pclm|Q6M9S0	pclm|Q6MAM6	1.878
pclm|Q6M9S0	pclm|Q6MAQ9	1.733
pclm|Q6M9S0	pclm|Q6MAW0	1.65
pclm|Q6M9S0	pclm|Q6MAW2	1.967
pclm|Q6M9S0	pclm|Q6MAW3	0.456
pclm|Q6M9S0	pclm|Q6MB15	2.051
pclm|Q6M9S0	pclm|Q6MB16	0.432
pclm|Q6M9S0	pclm|Q6MB17	2.032
pclm|Q6M9S0	pclm|Q6MB18	1.982
pclm|Q6M9S0	pclm|Q6MB30	2.225
pclm|Q6M9S0	pclm|Q6MB63	1.776
pclm|Q6M9S0	pclm|Q6MBP3	2.007
pclm|Q6M9S0	pclm|Q6MBP7	2.101
pclm|Q6M9S0	pclm|Q6MBP9	2.049
pclm|Q6M9S0	pclm|Q6MBQ3	1.991
pclm|Q6M9S0	pclm|Q6MBX8	2.225
pclm|Q6M9S0	pclm|Q6MC33	2.225
pclm|Q6M9S0	pclm|Q6MC34	0.862
pclm|Q6M9S0	pclm|Q6MCE2	2.225
pclm|Q6M9S0	pclm|Q6MCE3	2.225
pclm|Q6M9S0	pclm|Q6MCE4	2.225
pclm|Q6M9S0	pclm|Q6MCF0	2.225
pclm|Q6M9S0	pclm|Q6MCH6	0.366
pclm|Q6M9S0	pclm|Q6MCI2	2.219
pclm|Q6M9S0	pclm|Q6MCI3	2.225
pclm|Q6M9S0	pclm|Q6MCT7	2.225
pclm|Q6M9S0	pclm|Q6MD68	0.192
pclm|Q6M9S0	pclm|Q6MD69	0.066
pclm|Q6M9S0	pclm|Q6MD82	2.027
pclm|Q6M9S0	pclm|Q6MED9	2.073
pclm|Q6M9S0	pclm|Q6MEE0	2.064
pclm|Q6M9S0	pclm|Q6MEE1	1.884
pclm|Q6M9S0	pclm|Q6MES6	1.013
pclm|Q6M9S0	pclm|Q6MES7	1.82
pclm|Q6M9S0	pclm|Q6MF77	1.617
pclm|Q6M9S1	pclm|Q6M9U0	2.225
pclm|Q6M9S1	pclm|Q6M9U1	1.167
pclm|Q6M9S1	pclm|Q6M9U7	2.225
pclm|Q6M9S1	pclm|Q6M9U8	0.471
pclm|Q6M9S1	pclm|Q6M9U9	2.225
pclm|Q6M9S1	pclm|Q6M9V5	2.225
pclm|Q6M9S1	pclm|Q6M9V6	0.496
pclm|Q6M9S1	pclm|Q6M9V7	2.225
pclm|Q6M9S1	pclm|Q6M9V9	1.556
pclm|Q6M9S1	pclm|Q6M9W0	2.225
pclm|Q6M9S1	pclm|Q6M9W1	2.225
pclm|Q6M9S1	pclm|Q6MA43	2.225
pclm|Q6M9S1	pclm|Q6MAK9	2.225
pclm|Q6M9S1	pclm|Q6MAM6	1.895
pclm|Q6M9S1	pclm|Q6MAQ9	2.225
pclm|Q6M9S1	pclm|Q6MAW0	2.219
pclm|Q6M9S1	pclm|Q6MAW2	1.959
pclm|Q6M9S1	pclm|Q6MAW3	0.525
pclm|Q6M9S1	pclm|Q6MB15	2.225
pclm|Q6M9S1	pclm|Q6MB16	0.398
pclm|Q6M9S1	pclm|Q6MB17	2.225
pclm|Q6M9S1	pclm|Q6MB18	2.225
pclm|Q6M9S1	pclm|Q6MB30	2.225
pclm|Q6M9S1	pclm|Q6MB63	2.225
pclm|Q6M9S1	pclm|Q6MBP3	2.225
pclm|Q6M9S1	pclm|Q6MBP7	2.225
pclm|Q6M9S1	pclm|Q6MBP9	2.225
pclm|Q6M9S1	pclm|Q6MBQ3	2.225
pclm|Q6M9S1	pclm|Q6MBX8	2.225
pclm|Q6M9S1	pclm|Q6MC33	2.225
pclm|Q6M9S1	pclm|Q6MC34	0.913
pclm|Q6M9S1	pclm|Q6MCE2	2.225
pclm|Q6M9S1	pclm|Q6MCE3	2.225
pclm|Q6M9S1	pclm|Q6MCE4	2.225
pclm|Q6M9S1	pclm|Q6MCF0	2.225
pclm|Q6M9S1	pclm|Q6MCH6	0.327
pclm|Q6M9S1	pclm|Q6MCI2	2.225
pclm|Q6M9S1	pclm|Q6MCI3	2.225
pclm|Q6M9S1	pclm|Q6MCT7	2.225
pclm|Q6M9S1	pclm|Q6MD68	0.216
pclm|Q6M9S1	pclm|Q6MD69	0.068
pclm|Q6M9S1	pclm|Q6MD82	2.225
pclm|Q6M9S1	pclm|Q6MED9	2.225
pclm|Q6M9S1	pclm|Q6MEE0	2.225
pclm|Q6M9S1	pclm|Q6MEE1	1.898
pclm|Q6M9S1	pclm|Q6MES6	1.539
pclm|Q6M9S1	pclm|Q6MES7	1.812
pclm|Q6M9S1	pclm|Q6MF77	1.655
pclm|Q6M9S2	pclm|Q6M9U5	0.779
pclm|Q6M9S2	pclm|Q6MBX3	1.037
pclm|Q6M9S3	pclm|Q6MBW3	2.225
pclm|Q6M9S4	pclm|Q6MBW4	0.626
pclm|Q6M9S4	pclm|Q6MET0	0.523
pclm|Q6M9S4	pclm|Q6MF65	0.461
pclm|Q6M9S4	pclm|Q6MF88	0.177
pclm|Q6M9S5	pclm|Q6MBW5	0.398
pclm|Q6M9S8	pclm|Q6MBH0	2.225
pclm|Q6M9S8	pclm|Q6MBW7	2.225
pclm|Q6M9S9	pclm|Q6MBH1	2.225
pclm|Q6M9S9	pclm|Q6MBW8	2.225
pclm|Q6M9T2	pclm|Q6MB76	0.347
pclm|Q6M9T5	pclm|Q6MBB3	0.412
pclm|Q6M9T5	pclm|Q6MCF9	0.338
pclm|Q6M9T6	pclm|Q6MBB1	0.759
pclm|Q6M9T7	pclm|Q6MBB2	0.818
pclm|Q6M9T8	pclm|Q6MB66	0.521
pclm|Q6M9T8	pclm|Q6MD93	0.078
pclm|Q6M9T9	pclm|Q6MBC1	2.225
pclm|Q6M9T9	pclm|Q6MBC2	0.4
pclm|Q6M9U0	pclm|Q6M9U1	0.886
pclm|Q6M9U0	pclm|Q6M9U7	2.225
pclm|Q6M9U0	pclm|Q6M9U8	0.439
pclm|Q6M9U0	pclm|Q6M9U9	2.225
pclm|Q6M9U0	pclm|Q6M9V5	2.225
pclm|Q6M9U0	pclm|Q6M9V6	0.401
pclm|Q6M9U0	pclm|Q6M9V7	2.225
pclm|Q6M9U0	pclm|Q6M9V9	1.56
pclm|Q6M9U0	pclm|Q6M9W0	2.225
pclm|Q6M9U0	pclm|Q6M9W1	2.225
pclm|Q6M9U0	pclm|Q6MA43	2.225
pclm|Q6M9U0	pclm|Q6MAK9	2.225
pclm|Q6M9U0	pclm|Q6MAM6	1.88
pclm|Q6M9U0	pclm|Q6MAQ9	1.928
pclm|Q6M9U0	pclm|Q6MAW0	1.855
pclm|Q6M9U0	pclm|Q6MAW2	1.852
pclm|Q6M9U0	pclm|Q6MAW3	0.513
pclm|Q6M9U0	pclm|Q6MB15	2.207
pclm|Q6M9U0	pclm|Q6MB16	0.39
pclm|Q6M9U0	pclm|Q6MB17	2.167
pclm|Q6M9U0	pclm|Q6MB18	2.181
pclm|Q6M9U0	pclm|Q6MB30	2.225
pclm|Q6M9U0	pclm|Q6MB63	1.929
pclm|Q6M9U0	pclm|Q6MBP3	2.182
pclm|Q6M9U0	pclm|Q6MBP7	2.225
pclm|Q6M9U0	pclm|Q6MBP9	2.117
pclm|Q6M9U0	pclm|Q6MBQ3	2.127
pclm|Q6M9U0	pclm|Q6MBX8	2.225
pclm|Q6M9U0	pclm|Q6MC33	2.225
pclm|Q6M9U0	pclm|Q6MC34	0.835
pclm|Q6M9U0	pclm|Q6MCE2	2.225
pclm|Q6M9U0	pclm|Q6MCE3	2.225
pclm|Q6M9U0	pclm|Q6MCE4	2.225
pclm|Q6M9U0	pclm|Q6MCF0	2.225
pclm|Q6M9U0	pclm|Q6MCH6	0.3
pclm|Q6M9U0	pclm|Q6MCI2	2.225
pclm|Q6M9U0	pclm|Q6MCI3	2.225
pclm|Q6M9U0	pclm|Q6MCT7	2.225
pclm|Q6M9U0	pclm|Q6MD68	0.192
pclm|Q6M9U0	pclm|Q6MD69	0.062
pclm|Q6M9U0	pclm|Q6MD82	2.069
pclm|Q6M9U0	pclm|Q6MED9	2.225
pclm|Q6M9U0	pclm|Q6MEE0	2.225
pclm|Q6M9U0	pclm|Q6MEE1	1.939
pclm|Q6M9U0	pclm|Q6MES6	1.141
pclm|Q6M9U0	pclm|Q6MES7	1.83
pclm|Q6M9U0	pclm|Q6MF77	1.57
pclm|Q6M9U1	pclm|Q6M9U7	1.129
pclm|Q6M9U1	pclm|Q6M9U8	0.427
pclm|Q6M9U1	pclm|Q6M9U9	1.174
pclm|Q6M9U1	pclm|Q6M9V5	1.116
pclm|Q6M9U1	pclm|Q6M9V6	0.428
pclm|Q6M9U1	pclm|Q6M9V7	1.452
pclm|Q6M9U1	pclm|Q6M9V9	0.969
pclm|Q6M9U1	pclm|Q6M9W0	1.225
pclm|Q6M9U1	pclm|Q6M9W1	1.284
pclm|Q6M9U1	pclm|Q6MA43	0.867
pclm|Q6M9U1	pclm|Q6MAK9	1.156
pclm|Q6M9U1	pclm|Q6MAM6	0.685
pclm|Q6M9U1	pclm|Q6MAQ9	0.956
pclm|Q6M9U1	pclm|Q6MAW0	0.806
pclm|Q6M9U1	pclm|Q6MAW2	0.856
pclm|Q6M9U1	pclm|Q6MAW3	0.471
pclm|Q6M9U1	pclm|Q6MB15	0.986
pclm|Q6M9U1	pclm|Q6MB16	0.353
pclm|Q6M9U1	pclm|Q6MB17	1.053
pclm|Q6M9U1	pclm|Q6MB18	1.006
pclm|Q6M9U1	pclm|Q6MB30	1.129
pclm|Q6M9U1	pclm|Q6MB63	0.995
pclm|Q6M9U1	pclm|Q6MBP3	1.033
pclm|Q6M9U1	pclm|Q6MBP7	1.091
pclm|Q6M9U1	pclm|Q6MBP9	1.05
pclm|Q6M9U1	pclm|Q6MBQ3	1.119
pclm|Q6M9U1	pclm|Q6MBX8	1.082
pclm|Q6M9U1	pclm|Q6MC33	0.995
pclm|Q6M9U1	pclm|Q6MC34	0.297
pclm|Q6M9U1	pclm|Q6MCE2	1.214
pclm|Q6M9U1	pclm|Q6MCE3	1.147
pclm|Q6M9U1	pclm|Q6MCE4	1.054
pclm|Q6M9U1	pclm|Q6MCF0	1.1
pclm|Q6M9U1	pclm|Q6MCH6	0.354
pclm|Q6M9U1	pclm|Q6MCI2	0.877
pclm|Q6M9U1	pclm|Q6MCI3	1.057
pclm|Q6M9U1	pclm|Q6MCT7	1.198
pclm|Q6M9U1	pclm|Q6MD69	0.069
pclm|Q6M9U1	pclm|Q6MD82	0.985
pclm|Q6M9U1	pclm|Q6MED9	1.084
pclm|Q6M9U1	pclm|Q6MEE0	0.978
pclm|Q6M9U1	pclm|Q6MEE1	0.74
pclm|Q6M9U1	pclm|Q6MES6	1.121
pclm|Q6M9U1	pclm|Q6MES7	0.496
pclm|Q6M9U1	pclm|Q6MF77	0.627
pclm|Q6M9U4	pclm|Q6M9W9	0.599
pclm|Q6M9U4	pclm|Q6MBX2	1.168
pclm|Q6M9U5	pclm|Q6MBX3	0.93
pclm|Q6M9U5	pclm|Q6MCI1	0.603
pclm|Q6M9U6	pclm|Q6M9V8	0.633
pclm|Q6M9U6	pclm|Q6MBX7	1.015
pclm|Q6M9U6	pclm|Q6MC32	0.814
pclm|Q6M9U6	pclm|Q6MCE9	0.662
pclm|Q6M9U7	pclm|Q6M9U8	0.462
pclm|Q6M9U7	pclm|Q6M9U9	2.225
pclm|Q6M9U7	pclm|Q6M9V5	2.225
pclm|Q6M9U7	pclm|Q6M9V6	0.501
pclm|Q6M9U7	pclm|Q6M9V7	2.225
pclm|Q6M9U7	pclm|Q6M9V9	1.645
pclm|Q6M9U7	pclm|Q6M9W0	2.225
pclm|Q6M9U7	pclm|Q6M9W1	2.225
pclm|Q6M9U7	pclm|Q6MA43	2.225
pclm|Q6M9U7	pclm|Q6MAK9	2.225
pclm|Q6M9U7	pclm|Q6MAM6	1.961
pclm|Q6M9U7	pclm|Q6MAQ9	2.17
pclm|Q6M9U7	pclm|Q6MAW0	2.133
pclm|Q6M9U7	pclm|Q6MAW2	1.999
pclm|Q6M9U7	pclm|Q6MAW3	0.468
pclm|Q6M9U7	pclm|Q6MB15	2.225
pclm|Q6M9U7	pclm|Q6MB16	0.385
pclm|Q6M9U7	pclm|Q6MB17	2.225
pclm|Q6M9U7	pclm|Q6MB18	2.225
pclm|Q6M9U7	pclm|Q6MB30	2.225
pclm|Q6M9U7	pclm|Q6MB63	2.146
pclm|Q6M9U7	pclm|Q6MBP3	2.225
pclm|Q6M9U7	pclm|Q6MBP7	2.225
pclm|Q6M9U7	pclm|Q6MBP9	2.225
pclm|Q6M9U7	pclm|Q6MBQ3	2.225
pclm|Q6M9U7	pclm|Q6MBX8	2.225
pclm|Q6M9U7	pclm|Q6MC33	2.225
pclm|Q6M9U7	pclm|Q6MC34	0.916
pclm|Q6M9U7	pclm|Q6MCE2	2.225
pclm|Q6M9U7	pclm|Q6MCE3	2.225
pclm|Q6M9U7	pclm|Q6MCE4	2.225
pclm|Q6M9U7	pclm|Q6MCF0	2.225
pclm|Q6M9U7	pclm|Q6MCH6	0.41
pclm|Q6M9U7	pclm|Q6MCI2	2.225
pclm|Q6M9U7	pclm|Q6MCI3	2.225
pclm|Q6M9U7	pclm|Q6MCT7	2.225
pclm|Q6M9U7	pclm|Q6MD68	0.179
pclm|Q6M9U7	pclm|Q6MD69	0.06
pclm|Q6M9U7	pclm|Q6MD82	2.225
pclm|Q6M9U7	pclm|Q6MED9	2.225
pclm|Q6M9U7	pclm|Q6MEE0	2.225
pclm|Q6M9U7	pclm|Q6MEE1	2.119
pclm|Q6M9U7	pclm|Q6MES6	1.451
pclm|Q6M9U7	pclm|Q6MES7	1.86
pclm|Q6M9U7	pclm|Q6MF77	1.731
pclm|Q6M9U8	pclm|Q6M9U9	0.487
pclm|Q6M9U8	pclm|Q6M9V5	0.465
pclm|Q6M9U8	pclm|Q6M9V6	0.43
pclm|Q6M9U8	pclm|Q6M9V7	0.446
pclm|Q6M9U8	pclm|Q6M9V9	0.467
pclm|Q6M9U8	pclm|Q6M9W0	0.494
pclm|Q6M9U8	pclm|Q6M9W1	0.491
pclm|Q6M9U8	pclm|Q6MA43	0.397
pclm|Q6M9U8	pclm|Q6MAK9	0.428
pclm|Q6M9U8	pclm|Q6MAM6	0.395
pclm|Q6M9U8	pclm|Q6MAQ9	0.417
pclm|Q6M9U8	pclm|Q6MAW0	0.325
pclm|Q6M9U8	pclm|Q6MAW2	0.439
pclm|Q6M9U8	pclm|Q6MAW3	0.439
pclm|Q6M9U8	pclm|Q6MB15	0.381
pclm|Q6M9U8	pclm|Q6MB16	0.451
pclm|Q6M9U8	pclm|Q6MB17	0.437
pclm|Q6M9U8	pclm|Q6MB18	0.435
pclm|Q6M9U8	pclm|Q6MB30	0.445
pclm|Q6M9U8	pclm|Q6MB63	0.432
pclm|Q6M9U8	pclm|Q6MBP3	0.441
pclm|Q6M9U8	pclm|Q6MBP7	0.438
pclm|Q6M9U8	pclm|Q6MBP9	0.483
pclm|Q6M9U8	pclm|Q6MBQ3	0.476
pclm|Q6M9U8	pclm|Q6MBX8	0.446
pclm|Q6M9U8	pclm|Q6MC33	0.462
pclm|Q6M9U8	pclm|Q6MC34	0.343
pclm|Q6M9U8	pclm|Q6MCE2	0.499
pclm|Q6M9U8	pclm|Q6MCE3	0.478
pclm|Q6M9U8	pclm|Q6MCE4	0.472
pclm|Q6M9U8	pclm|Q6MCF0	0.44
pclm|Q6M9U8	pclm|Q6MCH6	0.306
pclm|Q6M9U8	pclm|Q6MCI2	0.42
pclm|Q6M9U8	pclm|Q6MCI3	0.467
pclm|Q6M9U8	pclm|Q6MCT7	0.45
pclm|Q6M9U8	pclm|Q6MD69	0.078
pclm|Q6M9U8	pclm|Q6MD82	0.401
pclm|Q6M9U8	pclm|Q6MED9	0.444
pclm|Q6M9U8	pclm|Q6MEE0	0.419
pclm|Q6M9U8	pclm|Q6MEE1	0.376
pclm|Q6M9U8	pclm|Q6MES6	0.424
pclm|Q6M9U8	pclm|Q6MES7	0.429
pclm|Q6M9U8	pclm|Q6MF77	0.42
pclm|Q6M9U9	pclm|Q6M9V5	2.225
pclm|Q6M9U9	pclm|Q6M9V6	0.456
pclm|Q6M9U9	pclm|Q6M9V7	2.225
pclm|Q6M9U9	pclm|Q6M9V9	1.668
pclm|Q6M9U9	pclm|Q6M9W0	2.225
pclm|Q6M9U9	pclm|Q6M9W1	2.225
pclm|Q6M9U9	pclm|Q6MA43	2.163
pclm|Q6M9U9	pclm|Q6MAK9	2.225
pclm|Q6M9U9	pclm|Q6MAM6	1.969
pclm|Q6M9U9	pclm|Q6MAQ9	2.225
pclm|Q6M9U9	pclm|Q6MAW0	2.225
pclm|Q6M9U9	pclm|Q6MAW2	1.939
pclm|Q6M9U9	pclm|Q6MAW3	0.501
pclm|Q6M9U9	pclm|Q6MB15	2.225
pclm|Q6M9U9	pclm|Q6MB16	0.392
pclm|Q6M9U9	pclm|Q6MB17	2.225
pclm|Q6M9U9	pclm|Q6MB18	2.225
pclm|Q6M9U9	pclm|Q6MB30	2.225
pclm|Q6M9U9	pclm|Q6MB63	2.225
pclm|Q6M9U9	pclm|Q6MBP3	2.201
pclm|Q6M9U9	pclm|Q6MBP7	2.225
pclm|Q6M9U9	pclm|Q6MBP9	2.225
pclm|Q6M9U9	pclm|Q6MBQ3	2.225
pclm|Q6M9U9	pclm|Q6MBX8	2.225
pclm|Q6M9U9	pclm|Q6MC33	2.225
pclm|Q6M9U9	pclm|Q6MC34	0.868
pclm|Q6M9U9	pclm|Q6MCE2	2.225
pclm|Q6M9U9	pclm|Q6MCE3	2.225
pclm|Q6M9U9	pclm|Q6MCE4	2.225
pclm|Q6M9U9	pclm|Q6MCF0	2.225
pclm|Q6M9U9	pclm|Q6MCH6	0.32
pclm|Q6M9U9	pclm|Q6MCI2	2.225
pclm|Q6M9U9	pclm|Q6MCI3	2.225
pclm|Q6M9U9	pclm|Q6MCT7	2.225
pclm|Q6M9U9	pclm|Q6MD68	0.178
pclm|Q6M9U9	pclm|Q6MD69	0.06
pclm|Q6M9U9	pclm|Q6MD82	2.225
pclm|Q6M9U9	pclm|Q6MED9	2.225
pclm|Q6M9U9	pclm|Q6MEE0	2.225
pclm|Q6M9U9	pclm|Q6MEE1	1.931
pclm|Q6M9U9	pclm|Q6MES6	1.593
pclm|Q6M9U9	pclm|Q6MES7	1.853
pclm|Q6M9U9	pclm|Q6MF77	1.655
pclm|Q6M9V1	pclm|Q6MF61	2.225
pclm|Q6M9V2	pclm|Q6M9W3	0.328
pclm|Q6M9V3	pclm|Q6M9W2	0.127
pclm|Q6M9V4	pclm|Q6MB76	0.319
pclm|Q6M9V5	pclm|Q6M9V6	0.511
pclm|Q6M9V5	pclm|Q6M9V7	2.225
pclm|Q6M9V5	pclm|Q6M9V9	1.79
pclm|Q6M9V5	pclm|Q6M9W0	2.225
pclm|Q6M9V5	pclm|Q6M9W1	2.225
pclm|Q6M9V5	pclm|Q6MA43	2.225
pclm|Q6M9V5	pclm|Q6MAK9	2.225
pclm|Q6M9V5	pclm|Q6MAM6	2.101
pclm|Q6M9V5	pclm|Q6MAQ9	2.207
pclm|Q6M9V5	pclm|Q6MAW0	2.109
pclm|Q6M9V5	pclm|Q6MAW2	2.164
pclm|Q6M9V5	pclm|Q6MAW3	0.558
pclm|Q6M9V5	pclm|Q6MB15	2.225
pclm|Q6M9V5	pclm|Q6MB16	0.426
pclm|Q6M9V5	pclm|Q6MB17	2.225
pclm|Q6M9V5	pclm|Q6MB18	2.225
pclm|Q6M9V5	pclm|Q6MB30	2.225
pclm|Q6M9V5	pclm|Q6MB63	2.225
pclm|Q6M9V5	pclm|Q6MBP3	2.225
pclm|Q6M9V5	pclm|Q6MBP7	2.225
pclm|Q6M9V5	pclm|Q6MBP9	2.225
pclm|Q6M9V5	pclm|Q6MBQ3	2.225
pclm|Q6M9V5	pclm|Q6MBX8	2.225
pclm|Q6M9V5	pclm|Q6MC33	2.225
pclm|Q6M9V5	pclm|Q6MC34	1.003
pclm|Q6M9V5	pclm|Q6MCE2	2.225
pclm|Q6M9V5	pclm|Q6MCE3	2.225
pclm|Q6M9V5	pclm|Q6MCE4	2.225
pclm|Q6M9V5	pclm|Q6MCF0	2.225
pclm|Q6M9V5	pclm|Q6MCH6	0.328
pclm|Q6M9V5	pclm|Q6MCI2	2.225
pclm|Q6M9V5	pclm|Q6MCI3	2.225
pclm|Q6M9V5	pclm|Q6MCT7	2.225
pclm|Q6M9V5	pclm|Q6MD68	0.17
pclm|Q6M9V5	pclm|Q6MD69	0.075
pclm|Q6M9V5	pclm|Q6MD82	2.225
pclm|Q6M9V5	pclm|Q6MED9	2.225
pclm|Q6M9V5	pclm|Q6MEE0	2.225
pclm|Q6M9V5	pclm|Q6MEE1	2.136
pclm|Q6M9V5	pclm|Q6MES6	1.412
pclm|Q6M9V5	pclm|Q6MES7	1.972
pclm|Q6M9V5	pclm|Q6MF77	1.806
pclm|Q6M9V6	pclm|Q6M9V7	0.425
pclm|Q6M9V6	pclm|Q6M9V9	0.486
pclm|Q6M9V6	pclm|Q6M9W0	0.493
pclm|Q6M9V6	pclm|Q6M9W1	0.49
pclm|Q6M9V6	pclm|Q6MA43	0.416
pclm|Q6M9V6	pclm|Q6MAK9	0.455
pclm|Q6M9V6	pclm|Q6MAM6	0.402
pclm|Q6M9V6	pclm|Q6MAQ9	0.445
pclm|Q6M9V6	pclm|Q6MAW0	0.408
pclm|Q6M9V6	pclm|Q6MAW2	0.426
pclm|Q6M9V6	pclm|Q6MAW3	0.431
pclm|Q6M9V6	pclm|Q6MB15	0.392
pclm|Q6M9V6	pclm|Q6MB16	0.39
pclm|Q6M9V6	pclm|Q6MB17	0.449
pclm|Q6M9V6	pclm|Q6MB18	0.438
pclm|Q6M9V6	pclm|Q6MB30	0.464
pclm|Q6M9V6	pclm|Q6MB63	0.452
pclm|Q6M9V6	pclm|Q6MBP3	0.431
pclm|Q6M9V6	pclm|Q6MBP7	0.445
pclm|Q6M9V6	pclm|Q6MBP9	0.459
pclm|Q6M9V6	pclm|Q6MBQ3	0.429
pclm|Q6M9V6	pclm|Q6MBX8	0.453
pclm|Q6M9V6	pclm|Q6MC33	0.47
pclm|Q6M9V6	pclm|Q6MC34	0.321
pclm|Q6M9V6	pclm|Q6MCE2	0.513
pclm|Q6M9V6	pclm|Q6MCE3	0.479
pclm|Q6M9V6	pclm|Q6MCE4	0.472
pclm|Q6M9V6	pclm|Q6MCF0	0.456
pclm|Q6M9V6	pclm|Q6MCH6	0.334
pclm|Q6M9V6	pclm|Q6MCI2	0.474
pclm|Q6M9V6	pclm|Q6MCI3	0.496
pclm|Q6M9V6	pclm|Q6MCT7	0.523
pclm|Q6M9V6	pclm|Q6MD69	0.07
pclm|Q6M9V6	pclm|Q6MD71	0.066
pclm|Q6M9V6	pclm|Q6MD82	0.419
pclm|Q6M9V6	pclm|Q6MED9	0.451
pclm|Q6M9V6	pclm|Q6MEE0	0.429
pclm|Q6M9V6	pclm|Q6MEE1	0.447
pclm|Q6M9V6	pclm|Q6MES6	0.438
pclm|Q6M9V6	pclm|Q6MES7	0.445
pclm|Q6M9V6	pclm|Q6MF77	0.39
pclm|Q6M9V7	pclm|Q6M9V9	1.654
pclm|Q6M9V7	pclm|Q6M9W0	2.225
pclm|Q6M9V7	pclm|Q6M9W1	2.225
pclm|Q6M9V7	pclm|Q6MA43	2.225
pclm|Q6M9V7	pclm|Q6MAK9	2.225
pclm|Q6M9V7	pclm|Q6MAM6	1.962
pclm|Q6M9V7	pclm|Q6MAQ9	2.146
pclm|Q6M9V7	pclm|Q6MAW0	2.158
pclm|Q6M9V7	pclm|Q6MAW2	1.944
pclm|Q6M9V7	pclm|Q6MAW3	0.492
pclm|Q6M9V7	pclm|Q6MB15	2.225
pclm|Q6M9V7	pclm|Q6MB16	0.382
pclm|Q6M9V7	pclm|Q6MB17	2.225
pclm|Q6M9V7	pclm|Q6MB18	2.225
pclm|Q6M9V7	pclm|Q6MB30	2.225
pclm|Q6M9V7	pclm|Q6MB63	2.115
pclm|Q6M9V7	pclm|Q6MBP3	2.213
pclm|Q6M9V7	pclm|Q6MBP7	2.225
pclm|Q6M9V7	pclm|Q6MBP9	2.225
pclm|Q6M9V7	pclm|Q6MBQ3	2.225
pclm|Q6M9V7	pclm|Q6MBX8	2.225
pclm|Q6M9V7	pclm|Q6MC33	2.225
pclm|Q6M9V7	pclm|Q6MC34	0.987
pclm|Q6M9V7	pclm|Q6MCE2	2.225
pclm|Q6M9V7	pclm|Q6MCE3	2.225
pclm|Q6M9V7	pclm|Q6MCE4	2.225
pclm|Q6M9V7	pclm|Q6MCF0	2.225
pclm|Q6M9V7	pclm|Q6MCH6	0.324
pclm|Q6M9V7	pclm|Q6MCI2	2.225
pclm|Q6M9V7	pclm|Q6MCI3	2.225
pclm|Q6M9V7	pclm|Q6MCT7	2.225
pclm|Q6M9V7	pclm|Q6MD68	0.182
pclm|Q6M9V7	pclm|Q6MD69	0.062
pclm|Q6M9V7	pclm|Q6MD82	2.225
pclm|Q6M9V7	pclm|Q6MED9	2.207
pclm|Q6M9V7	pclm|Q6MEE0	2.225
pclm|Q6M9V7	pclm|Q6MEE1	1.947
pclm|Q6M9V7	pclm|Q6MES6	1.449
pclm|Q6M9V7	pclm|Q6MES7	1.889
pclm|Q6M9V7	pclm|Q6MF77	1.715
pclm|Q6M9V8	pclm|Q6MBX7	0.65
pclm|Q6M9V8	pclm|Q6MC32	0.472
pclm|Q6M9V8	pclm|Q6MCE9	0.669
pclm|Q6M9V9	pclm|Q6M9W0	1.56
pclm|Q6M9V9	pclm|Q6M9W1	1.661
pclm|Q6M9V9	pclm|Q6MA43	1.565
pclm|Q6M9V9	pclm|Q6MAK9	1.566
pclm|Q6M9V9	pclm|Q6MAM6	1.326
pclm|Q6M9V9	pclm|Q6MAQ9	1.25
pclm|Q6M9V9	pclm|Q6MAW0	1.111
pclm|Q6M9V9	pclm|Q6MAW2	1.527
pclm|Q6M9V9	pclm|Q6MAW3	0.538
pclm|Q6M9V9	pclm|Q6MB15	1.441
pclm|Q6M9V9	pclm|Q6MB16	0.391
pclm|Q6M9V9	pclm|Q6MB17	1.373
pclm|Q6M9V9	pclm|Q6MB18	1.375
pclm|Q6M9V9	pclm|Q6MB30	1.579
pclm|Q6M9V9	pclm|Q6MB63	1.274
pclm|Q6M9V9	pclm|Q6MBP3	1.34
pclm|Q6M9V9	pclm|Q6MBP7	1.403
pclm|Q6M9V9	pclm|Q6MBP9	1.402
pclm|Q6M9V9	pclm|Q6MBQ3	1.394
pclm|Q6M9V9	pclm|Q6MBX8	1.57
pclm|Q6M9V9	pclm|Q6MC33	1.677
pclm|Q6M9V9	pclm|Q6MC34	0.921
pclm|Q6M9V9	pclm|Q6MCE2	1.519
pclm|Q6M9V9	pclm|Q6MCE3	1.616
pclm|Q6M9V9	pclm|Q6MCE4	1.59
pclm|Q6M9V9	pclm|Q6MCF0	1.595
pclm|Q6M9V9	pclm|Q6MCH6	0.374
pclm|Q6M9V9	pclm|Q6MCI2	1.421
pclm|Q6M9V9	pclm|Q6MCI3	1.671
pclm|Q6M9V9	pclm|Q6MCT7	1.596
pclm|Q6M9V9	pclm|Q6MD68	0.1
pclm|Q6M9V9	pclm|Q6MD69	0.071
pclm|Q6M9V9	pclm|Q6MD82	1.378
pclm|Q6M9V9	pclm|Q6MED9	1.548
pclm|Q6M9V9	pclm|Q6MEE0	1.368
pclm|Q6M9V9	pclm|Q6MEE1	1.257
pclm|Q6M9V9	pclm|Q6MES6	0.925
pclm|Q6M9V9	pclm|Q6MES7	1.144
pclm|Q6M9V9	pclm|Q6MF77	1.116
pclm|Q6M9W0	pclm|Q6M9W1	2.225
pclm|Q6M9W0	pclm|Q6MA43	2.207
pclm|Q6M9W0	pclm|Q6MAK9	2.225
pclm|Q6M9W0	pclm|Q6MAM6	1.947
pclm|Q6M9W0	pclm|Q6MAQ9	2.225
pclm|Q6M9W0	pclm|Q6MAW0	2.213
pclm|Q6M9W0	pclm|Q6MAW2	2.023
pclm|Q6M9W0	pclm|Q6MAW3	0.501
pclm|Q6M9W0	pclm|Q6MB15	2.225
pclm|Q6M9W0	pclm|Q6MB16	0.402
pclm|Q6M9W0	pclm|Q6MB17	2.225
pclm|Q6M9W0	pclm|Q6MB18	2.225
pclm|Q6M9W0	pclm|Q6MB30	2.225
pclm|Q6M9W0	pclm|Q6MB63	2.225
pclm|Q6M9W0	pclm|Q6MBP3	2.225
pclm|Q6M9W0	pclm|Q6MBP7	2.225
pclm|Q6M9W0	pclm|Q6MBP9	2.225
pclm|Q6M9W0	pclm|Q6MBQ3	2.225
pclm|Q6M9W0	pclm|Q6MBX8	2.225
pclm|Q6M9W0	pclm|Q6MC33	2.225
pclm|Q6M9W0	pclm|Q6MC34	0.867
pclm|Q6M9W0	pclm|Q6MCE2	2.225
pclm|Q6M9W0	pclm|Q6MCE3	2.225
pclm|Q6M9W0	pclm|Q6MCE4	2.225
pclm|Q6M9W0	pclm|Q6MCF0	2.225
pclm|Q6M9W0	pclm|Q6MCH6	0.358
pclm|Q6M9W0	pclm|Q6MCI2	2.225
pclm|Q6M9W0	pclm|Q6MCI3	2.225
pclm|Q6M9W0	pclm|Q6MCT7	2.225
pclm|Q6M9W0	pclm|Q6MD68	0.201
pclm|Q6M9W0	pclm|Q6MD69	0.075
pclm|Q6M9W0	pclm|Q6MD82	2.225
pclm|Q6M9W0	pclm|Q6MED9	2.225
pclm|Q6M9W0	pclm|Q6MEE0	2.225
pclm|Q6M9W0	pclm|Q6MEE1	1.974
pclm|Q6M9W0	pclm|Q6MES6	1.571
pclm|Q6M9W0	pclm|Q6MES7	1.875
pclm|Q6M9W0	pclm|Q6MF77	1.649
pclm|Q6M9W1	pclm|Q6MA43	2.225
pclm|Q6M9W1	pclm|Q6MAK9	2.225
pclm|Q6M9W1	pclm|Q6MAM6	1.827
pclm|Q6M9W1	pclm|Q6MAQ9	2.135
pclm|Q6M9W1	pclm|Q6MAW0	2.127
pclm|Q6M9W1	pclm|Q6MAW2	2.024
pclm|Q6M9W1	pclm|Q6MAW3	0.529
pclm|Q6M9W1	pclm|Q6MB15	2.225
pclm|Q6M9W1	pclm|Q6MB16	0.455
pclm|Q6M9W1	pclm|Q6MB17	2.225
pclm|Q6M9W1	pclm|Q6MB18	2.225
pclm|Q6M9W1	pclm|Q6MB30	2.225
pclm|Q6M9W1	pclm|Q6MB63	2.124
pclm|Q6M9W1	pclm|Q6MBP3	2.225
pclm|Q6M9W1	pclm|Q6MBP7	2.225
pclm|Q6M9W1	pclm|Q6MBP9	2.225
pclm|Q6M9W1	pclm|Q6MBQ3	2.225
pclm|Q6M9W1	pclm|Q6MBX8	2.225
pclm|Q6M9W1	pclm|Q6MC33	2.225
pclm|Q6M9W1	pclm|Q6MC34	0.858
pclm|Q6M9W1	pclm|Q6MCE2	2.225
pclm|Q6M9W1	pclm|Q6MCE3	2.225
pclm|Q6M9W1	pclm|Q6MCE4	2.225
pclm|Q6M9W1	pclm|Q6MCF0	2.225
pclm|Q6M9W1	pclm|Q6MCH6	0.403
pclm|Q6M9W1	pclm|Q6MCI2	2.225
pclm|Q6M9W1	pclm|Q6MCI3	2.225
pclm|Q6M9W1	pclm|Q6MCT7	2.225
pclm|Q6M9W1	pclm|Q6MD68	0.203
pclm|Q6M9W1	pclm|Q6MD69	0.076
pclm|Q6M9W1	pclm|Q6MD82	2.225
pclm|Q6M9W1	pclm|Q6MED9	2.225
pclm|Q6M9W1	pclm|Q6MEE0	2.225
pclm|Q6M9W1	pclm|Q6MEE1	1.967
pclm|Q6M9W1	pclm|Q6MES6	1.467
pclm|Q6M9W1	pclm|Q6MES7	1.871
pclm|Q6M9W1	pclm|Q6MF77	1.652
pclm|Q6M9W8	pclm|Q6MBA8	0.258
pclm|Q6M9W8	pclm|Q6MBB0	0.364
pclm|Q6M9W9	pclm|Q6MBX2	0.618
pclm|Q6M9X2	pclm|Q6MAD0	0.401
pclm|Q6M9X2	pclm|Q6MAD3	0.472
pclm|Q6M9Y6	pclm|Q6MDJ1	0.076
pclm|Q6M9Y6	pclm|Q6MDS5	0.21
pclm|Q6M9Y6	pclm|Q6MEI6	0.075
pclm|Q6M9Y6	pclm|Q6MEZ7	0.094
pclm|Q6M9Y8	pclm|Q6M9Y9	0.478
pclm|Q6M9Z0	pclm|Q6MA08	0.283
pclm|Q6M9Z0	pclm|Q6MCN9	0.107
pclm|Q6M9Z3	pclm|Q6MCW4	0.076
pclm|Q6M9Z7	pclm|Q6MBZ1	0.678
pclm|Q6MA04	pclm|Q6MDC7	0.332
pclm|Q6MA05	pclm|Q6MDC6	0.213
pclm|Q6MA15	pclm|Q6MB36	0.188
pclm|Q6MA42	pclm|Q6MCM5	0.188
pclm|Q6MA43	pclm|Q6MAK9	2.225
pclm|Q6MA43	pclm|Q6MAM6	2.033
pclm|Q6MA43	pclm|Q6MAQ9	1.89
pclm|Q6MA43	pclm|Q6MAW0	1.874
pclm|Q6MA43	pclm|Q6MAW2	2.179
pclm|Q6MA43	pclm|Q6MAW3	0.492
pclm|Q6MA43	pclm|Q6MB15	2.119
pclm|Q6MA43	pclm|Q6MB16	0.386
pclm|Q6MA43	pclm|Q6MB17	2.008
pclm|Q6MA43	pclm|Q6MB18	2.19
pclm|Q6MA43	pclm|Q6MB30	2.225
pclm|Q6MA43	pclm|Q6MB63	1.896
pclm|Q6MA43	pclm|Q6MBP3	2.101
pclm|Q6MA43	pclm|Q6MBP7	2.176
pclm|Q6MA43	pclm|Q6MBP9	2.158
pclm|Q6MA43	pclm|Q6MBQ3	2.042
pclm|Q6MA43	pclm|Q6MBX8	2.143
pclm|Q6MA43	pclm|Q6MC33	2.189
pclm|Q6MA43	pclm|Q6MC34	0.853
pclm|Q6MA43	pclm|Q6MCE2	2.176
pclm|Q6MA43	pclm|Q6MCE3	2.225
pclm|Q6MA43	pclm|Q6MCE4	2.225
pclm|Q6MA43	pclm|Q6MCF0	2.225
pclm|Q6MA43	pclm|Q6MCH6	0.323
pclm|Q6MA43	pclm|Q6MCI2	2.148
pclm|Q6MA43	pclm|Q6MCI3	2.225
pclm|Q6MA43	pclm|Q6MCT7	2.225
pclm|Q6MA43	pclm|Q6MD68	0.201
pclm|Q6MA43	pclm|Q6MD69	0.075
pclm|Q6MA43	pclm|Q6MD82	2.063
pclm|Q6MA43	pclm|Q6MED9	2.184
pclm|Q6MA43	pclm|Q6MEE0	2.098
pclm|Q6MA43	pclm|Q6MEE1	1.988
pclm|Q6MA43	pclm|Q6MES6	1.099
pclm|Q6MA43	pclm|Q6MES7	2.025
pclm|Q6MA43	pclm|Q6MF77	1.847
pclm|Q6MA55	pclm|Q6MCK0	0.076
pclm|Q6MA63	pclm|Q6MCQ7	0.136
pclm|Q6MA72	pclm|Q6MD50	0.41
pclm|Q6MAB2	pclm|Q6MAB7	0.631
pclm|Q6MAB2	pclm|Q6MBU9	0.561
pclm|Q6MAB7	pclm|Q6MBU9	0.624
pclm|Q6MAC2	pclm|Q6MCV4	0.394
pclm|Q6MAC2	pclm|Q6MFB1	0.398
pclm|Q6MAC9	pclm|Q6MAQ6	0.214
pclm|Q6MAC9	pclm|Q6MBQ1	0.184
pclm|Q6MAC9	pclm|Q6MD17	0.389
pclm|Q6MAC9	pclm|Q6MD28	0.348
pclm|Q6MAD0	pclm|Q6MAD3	1.261
pclm|Q6MAD1	pclm|Q6MAD2	0.365
pclm|Q6MAI2	pclm|Q6MC24	0.493
pclm|Q6MAI2	pclm|Q6MEH1	0.7
pclm|Q6MAI3	pclm|Q6MDT8	0.4
pclm|Q6MAK9	pclm|Q6MAM6	2.088
pclm|Q6MAK9	pclm|Q6MAQ9	2.207
pclm|Q6MAK9	pclm|Q6MAW0	2.225
pclm|Q6MAK9	pclm|Q6MAW2	2.207
pclm|Q6MAK9	pclm|Q6MAW3	0.579
pclm|Q6MAK9	pclm|Q6MB15	2.225
pclm|Q6MAK9	pclm|Q6MB16	0.47
pclm|Q6MAK9	pclm|Q6MB17	2.225
pclm|Q6MAK9	pclm|Q6MB18	2.225
pclm|Q6MAK9	pclm|Q6MB30	2.225
pclm|Q6MAK9	pclm|Q6MB63	2.152
pclm|Q6MAK9	pclm|Q6MBP3	2.225
pclm|Q6MAK9	pclm|Q6MBP7	2.225
pclm|Q6MAK9	pclm|Q6MBP9	2.225
pclm|Q6MAK9	pclm|Q6MBQ3	2.225
pclm|Q6MAK9	pclm|Q6MBX8	2.225
pclm|Q6MAK9	pclm|Q6MC33	2.225
pclm|Q6MAK9	pclm|Q6MC34	0.952
pclm|Q6MAK9	pclm|Q6MCE2	2.225
pclm|Q6MAK9	pclm|Q6MCE3	2.225
pclm|Q6MAK9	pclm|Q6MCE4	2.225
pclm|Q6MAK9	pclm|Q6MCF0	2.225
pclm|Q6MAK9	pclm|Q6MCH6	0.343
pclm|Q6MAK9	pclm|Q6MCI2	2.213
pclm|Q6MAK9	pclm|Q6MCI3	2.225
pclm|Q6MAK9	pclm|Q6MCT7	2.225
pclm|Q6MAK9	pclm|Q6MD68	0.336
pclm|Q6MAK9	pclm|Q6MD69	0.101
pclm|Q6MAK9	pclm|Q6MD82	2.225
pclm|Q6MAK9	pclm|Q6MED9	2.225
pclm|Q6MAK9	pclm|Q6MEE0	2.225
pclm|Q6MAK9	pclm|Q6MEE1	2.161
pclm|Q6MAK9	pclm|Q6MES6	1.566
pclm|Q6MAK9	pclm|Q6MES7	2.07
pclm|Q6MAK9	pclm|Q6MF77	1.83
pclm|Q6MAL1	pclm|Q6MAM2	0.389
pclm|Q6MAL1	pclm|Q6MB33	0.564
pclm|Q6MAL1	pclm|Q6MBW2	0.067
pclm|Q6MAL1	pclm|Q6MBX4	0.601
pclm|Q6MAL1	pclm|Q6MD88	0.427
pclm|Q6MAL1	pclm|Q6MEE2	0.413
pclm|Q6MAL1	pclm|Q6MEL0	0.493
pclm|Q6MAL4	pclm|Q6MDB1	0.506
pclm|Q6MAL4	pclm|Q6MDB2	0.45
pclm|Q6MAL4	pclm|Q6MDB4	0.491
pclm|Q6MAL4	pclm|Q6MDB5	0.458
pclm|Q6MAL4	pclm|Q6MDB6	0.467
pclm|Q6MAL4	pclm|Q6MEX1	0.496
pclm|Q6MAL8	pclm|Q6MAL9	1.983
pclm|Q6MAM2	pclm|Q6MB33	0.357
pclm|Q6MAM2	pclm|Q6MBX4	0.369
pclm|Q6MAM2	pclm|Q6MD88	0.286
pclm|Q6MAM2	pclm|Q6MEE2	0.286
pclm|Q6MAM2	pclm|Q6MEL0	0.376
pclm|Q6MAM3	pclm|Q6MCJ1	0.496
pclm|Q6MAM3	pclm|Q6MF76	1.995
pclm|Q6MAM4	pclm|Q6MCH0	0.25
pclm|Q6MAM5	pclm|Q6MCH0	0.196
pclm|Q6MAM6	pclm|Q6MAQ9	1.986
pclm|Q6MAM6	pclm|Q6MAW0	1.596
pclm|Q6MAM6	pclm|Q6MAW1	0.12
pclm|Q6MAM6	pclm|Q6MAW2	2.07
pclm|Q6MAM6	pclm|Q6MAW3	0.468
pclm|Q6MAM6	pclm|Q6MB15	2.225
pclm|Q6MAM6	pclm|Q6MB16	0.389
pclm|Q6MAM6	pclm|Q6MB17	2.219
pclm|Q6MAM6	pclm|Q6MB18	2.213
pclm|Q6MAM6	pclm|Q6MB30	2.016
pclm|Q6MAM6	pclm|Q6MB63	1.843
pclm|Q6MAM6	pclm|Q6MBP3	1.826
pclm|Q6MAM6	pclm|Q6MBP7	2.219
pclm|Q6MAM6	pclm|Q6MBP9	2.189
pclm|Q6MAM6	pclm|Q6MBQ3	2.132
pclm|Q6MAM6	pclm|Q6MBX8	1.908
pclm|Q6MAM6	pclm|Q6MC33	1.869
pclm|Q6MAM6	pclm|Q6MC34	0.793
pclm|Q6MAM6	pclm|Q6MCE2	1.821
pclm|Q6MAM6	pclm|Q6MCE3	2.082
pclm|Q6MAM6	pclm|Q6MCE4	1.943
pclm|Q6MAM6	pclm|Q6MCF0	1.93
pclm|Q6MAM6	pclm|Q6MCH6	0.299
pclm|Q6MAM6	pclm|Q6MCI2	1.734
pclm|Q6MAM6	pclm|Q6MCI3	1.909
pclm|Q6MAM6	pclm|Q6MCT7	1.991
pclm|Q6MAM6	pclm|Q6MD68	0.338
pclm|Q6MAM6	pclm|Q6MD69	0.068
pclm|Q6MAM6	pclm|Q6MD82	2.201
pclm|Q6MAM6	pclm|Q6MED9	2.225
pclm|Q6MAM6	pclm|Q6MEE0	2.225
pclm|Q6MAM6	pclm|Q6MEE1	2.225
pclm|Q6MAM6	pclm|Q6MES6	0.847
pclm|Q6MAM6	pclm|Q6MES7	1.741
pclm|Q6MAM6	pclm|Q6MF77	2.225
pclm|Q6MAM8	pclm|Q6MEL2	0.13
pclm|Q6MAN4	pclm|Q6MBT0	2.225
pclm|Q6MAN5	pclm|Q6MB33	0.457
pclm|Q6MAN5	pclm|Q6MBP8	0.309
pclm|Q6MAN5	pclm|Q6MBX4	0.373
pclm|Q6MAN5	pclm|Q6MCA9	0.273
pclm|Q6MAN5	pclm|Q6MCV7	0.114
pclm|Q6MAN5	pclm|Q6MD88	0.301
pclm|Q6MAN7	pclm|Q6MAR1	0.173
pclm|Q6MAN8	pclm|Q6MBP6	0.423
pclm|Q6MAN8	pclm|Q6MDI0	0.378
pclm|Q6MAQ6	pclm|Q6MBH3	0.271
pclm|Q6MAQ6	pclm|Q6MBQ1	0.368
pclm|Q6MAQ6	pclm|Q6MCX7	0.182
pclm|Q6MAQ6	pclm|Q6MD17	0.416
pclm|Q6MAQ6	pclm|Q6MD21	0.077
pclm|Q6MAQ6	pclm|Q6MD28	0.423
pclm|Q6MAQ7	pclm|Q6MB58	2.225
pclm|Q6MAQ7	pclm|Q6MB59	2.11
pclm|Q6MAQ7	pclm|Q6MCG6	2.225
pclm|Q6MAQ7	pclm|Q6MCG9	2.225
pclm|Q6MAQ8	pclm|Q6MB61	0.317
pclm|Q6MAQ9	pclm|Q6MAW0	1.775
pclm|Q6MAQ9	pclm|Q6MAW1	0.206
pclm|Q6MAQ9	pclm|Q6MAW2	1.855
pclm|Q6MAQ9	pclm|Q6MAW3	0.496
pclm|Q6MAQ9	pclm|Q6MB15	2.225
pclm|Q6MAQ9	pclm|Q6MB16	0.393
pclm|Q6MAQ9	pclm|Q6MB17	2.225
pclm|Q6MAQ9	pclm|Q6MB18	2.225
pclm|Q6MAQ9	pclm|Q6MB30	2.146
pclm|Q6MAQ9	pclm|Q6MB63	2.225
pclm|Q6MAQ9	pclm|Q6MBP3	1.986
pclm|Q6MAQ9	pclm|Q6MBP7	2.225
pclm|Q6MAQ9	pclm|Q6MBP9	2.225
pclm|Q6MAQ9	pclm|Q6MBQ3	2.133
pclm|Q6MAQ9	pclm|Q6MBX8	2.225
pclm|Q6MAQ9	pclm|Q6MC33	2.139
pclm|Q6MAQ9	pclm|Q6MC34	0.663
pclm|Q6MAQ9	pclm|Q6MCE2	2.225
pclm|Q6MAQ9	pclm|Q6MCE3	2.225
pclm|Q6MAQ9	pclm|Q6MCE4	2.111
pclm|Q6MAQ9	pclm|Q6MCF0	2.225
pclm|Q6MAQ9	pclm|Q6MCH6	0.291
pclm|Q6MAQ9	pclm|Q6MCI2	1.673
pclm|Q6MAQ9	pclm|Q6MCI3	2.144
pclm|Q6MAQ9	pclm|Q6MCT7	2.225
pclm|Q6MAQ9	pclm|Q6MD68	0.15
pclm|Q6MAQ9	pclm|Q6MD69	0.059
pclm|Q6MAQ9	pclm|Q6MD82	2.225
pclm|Q6MAQ9	pclm|Q6MED9	2.225
pclm|Q6MAQ9	pclm|Q6MEE0	2.225
pclm|Q6MAQ9	pclm|Q6MEE1	2.195
pclm|Q6MAQ9	pclm|Q6MES6	1.274
pclm|Q6MAQ9	pclm|Q6MES7	1.446
pclm|Q6MAQ9	pclm|Q6MF77	1.794
pclm|Q6MAR0	pclm|Q6MBQ1	0.187
pclm|Q6MAR0	pclm|Q6MCX7	0.108
pclm|Q6MAR0	pclm|Q6MD28	0.184
pclm|Q6MAR4	pclm|Q6MB70	2.225
pclm|Q6MAR4	pclm|Q6MBI4	2.225
pclm|Q6MAR4	pclm|Q6MC30	0.164
pclm|Q6MAR4	pclm|Q6MCB0	2.225
pclm|Q6MAR4	pclm|Q6MCK5	2.225
pclm|Q6MAR4	pclm|Q6MEL1	2.225
pclm|Q6MAT7	pclm|Q6MBM3	0.143
pclm|Q6MAT7	pclm|Q6MEZ9	0.08
pclm|Q6MAU2	pclm|Q6MAU3	0.669
pclm|Q6MAU2	pclm|Q6MAU8	0.23
pclm|Q6MAU2	pclm|Q6MC01	0.194
pclm|Q6MAU2	pclm|Q6MCR4	0.198
pclm|Q6MAU3	pclm|Q6MAU8	0.21
pclm|Q6MAU3	pclm|Q6MC01	0.241
pclm|Q6MAU3	pclm|Q6MCR4	0.283
pclm|Q6MAU8	pclm|Q6MC01	0.154
pclm|Q6MAU8	pclm|Q6MCR4	0.47
pclm|Q6MAV3	pclm|Q6MDW1	0.777
pclm|Q6MAW0	pclm|Q6MAW2	1.545
pclm|Q6MAW0	pclm|Q6MAW3	0.418
pclm|Q6MAW0	pclm|Q6MB15	2.17
pclm|Q6MAW0	pclm|Q6MB16	0.343
pclm|Q6MAW0	pclm|Q6MB17	2.115
pclm|Q6MAW0	pclm|Q6MB18	2.164
pclm|Q6MAW0	pclm|Q6MB30	2.146
pclm|Q6MAW0	pclm|Q6MB63	1.817
pclm|Q6MAW0	pclm|Q6MBP7	2.213
pclm|Q6MAW0	pclm|Q6MBP9	2.225
pclm|Q6MAW0	pclm|Q6MBQ3	2.164
pclm|Q6MAW0	pclm|Q6MBX8	2.182
pclm|Q6MAW0	pclm|Q6MC33	2.099
pclm|Q6MAW0	pclm|Q6MC34	0.608
pclm|Q6MAW0	pclm|Q6MCE2	2.182
pclm|Q6MAW0	pclm|Q6MCE3	2.225
pclm|Q6MAW0	pclm|Q6MCE4	2.17
pclm|Q6MAW0	pclm|Q6MCF0	2.182
pclm|Q6MAW0	pclm|Q6MCH6	0.302
pclm|Q6MAW0	pclm|Q6MCI2	1.578
pclm|Q6MAW0	pclm|Q6MCI3	2.179
pclm|Q6MAW0	pclm|Q6MCT7	2.225
pclm|Q6MAW0	pclm|Q6MD68	0.144
pclm|Q6MAW0	pclm|Q6MD82	2.078
pclm|Q6MAW0	pclm|Q6MED9	1.973
pclm|Q6MAW0	pclm|Q6MEE0	2.122
pclm|Q6MAW0	pclm|Q6MEE1	1.574
pclm|Q6MAW0	pclm|Q6MES6	1.205
pclm|Q6MAW0	pclm|Q6MES7	1.546
pclm|Q6MAW0	pclm|Q6MF77	1.31
pclm|Q6MAW1	pclm|Q6MB15	0.285
pclm|Q6MAW1	pclm|Q6MB17	0.175
pclm|Q6MAW1	pclm|Q6MB18	0.191
pclm|Q6MAW1	pclm|Q6MB63	0.199
pclm|Q6MAW1	pclm|Q6MBP3	0.185
pclm|Q6MAW1	pclm|Q6MBP7	0.187
pclm|Q6MAW1	pclm|Q6MD82	0.136
pclm|Q6MAW1	pclm|Q6MED9	0.16
pclm|Q6MAW1	pclm|Q6MEE0	0.283
pclm|Q6MAW1	pclm|Q6MEE1	0.245
pclm|Q6MAW1	pclm|Q6MF77	0.14
pclm|Q6MAW1	pclm|Q6MF87	0.094
pclm|Q6MAW2	pclm|Q6MAW3	0.561
pclm|Q6MAW2	pclm|Q6MB15	2.128
pclm|Q6MAW2	pclm|Q6MB16	0.459
pclm|Q6MAW2	pclm|Q6MB17	1.992
pclm|Q6MAW2	pclm|Q6MB18	2.189
pclm|Q6MAW2	pclm|Q6MB30	2.066
pclm|Q6MAW2	pclm|Q6MB63	1.87
pclm|Q6MAW2	pclm|Q6MBP3	1.975
pclm|Q6MAW2	pclm|Q6MBP7	2.088
pclm|Q6MAW2	pclm|Q6MBP9	2.05
pclm|Q6MAW2	pclm|Q6MBQ3	2.122
pclm|Q6MAW2	pclm|Q6MBX8	1.916
pclm|Q6MAW2	pclm|Q6MC33	1.921
pclm|Q6MAW2	pclm|Q6MC34	0.859
pclm|Q6MAW2	pclm|Q6MCE2	1.981
pclm|Q6MAW2	pclm|Q6MCE3	2.113
pclm|Q6MAW2	pclm|Q6MCE4	1.922
pclm|Q6MAW2	pclm|Q6MCF0	1.999
pclm|Q6MAW2	pclm|Q6MCH6	0.324
pclm|Q6MAW2	pclm|Q6MCI2	1.839
pclm|Q6MAW2	pclm|Q6MCI3	2.015
pclm|Q6MAW2	pclm|Q6MCT7	2.125
pclm|Q6MAW2	pclm|Q6MD68	0.347
pclm|Q6MAW2	pclm|Q6MD69	0.1
pclm|Q6MAW2	pclm|Q6MD82	2.13
pclm|Q6MAW2	pclm|Q6MED9	2.225
pclm|Q6MAW2	pclm|Q6MEE0	2.031
pclm|Q6MAW2	pclm|Q6MEE1	2.068
pclm|Q6MAW2	pclm|Q6MES6	1.114
pclm|Q6MAW2	pclm|Q6MES7	1.83
pclm|Q6MAW2	pclm|Q6MF77	1.742
pclm|Q6MAW3	pclm|Q6MB15	0.507
pclm|Q6MAW3	pclm|Q6MB16	0.462
pclm|Q6MAW3	pclm|Q6MB17	0.553
pclm|Q6MAW3	pclm|Q6MB18	0.587
pclm|Q6MAW3	pclm|Q6MB30	0.475
pclm|Q6MAW3	pclm|Q6MB63	0.499
pclm|Q6MAW3	pclm|Q6MBP3	0.565
pclm|Q6MAW3	pclm|Q6MBP7	0.526
pclm|Q6MAW3	pclm|Q6MBP9	0.521
pclm|Q6MAW3	pclm|Q6MBQ3	0.526
pclm|Q6MAW3	pclm|Q6MBX8	0.554
pclm|Q6MAW3	pclm|Q6MC33	0.505
pclm|Q6MAW3	pclm|Q6MC34	0.29
pclm|Q6MAW3	pclm|Q6MCE2	0.501
pclm|Q6MAW3	pclm|Q6MCE3	0.496
pclm|Q6MAW3	pclm|Q6MCE4	0.488
pclm|Q6MAW3	pclm|Q6MCF0	0.474
pclm|Q6MAW3	pclm|Q6MCH6	0.359
pclm|Q6MAW3	pclm|Q6MCI2	0.472
pclm|Q6MAW3	pclm|Q6MCI3	0.476
pclm|Q6MAW3	pclm|Q6MCT7	0.505
pclm|Q6MAW3	pclm|Q6MD69	0.081
pclm|Q6MAW3	pclm|Q6MD82	0.528
pclm|Q6MAW3	pclm|Q6MED9	0.554
pclm|Q6MAW3	pclm|Q6MEE0	0.504
pclm|Q6MAW3	pclm|Q6MEE1	0.477
pclm|Q6MAW3	pclm|Q6MES6	0.584
pclm|Q6MAW3	pclm|Q6MES7	0.513
pclm|Q6MAW3	pclm|Q6MF77	0.475
pclm|Q6MAW4	pclm|Q6MBP5	0.815
pclm|Q6MAW4	pclm|Q6MDH9	0.792
pclm|Q6MAW4	pclm|Q6MEI0	0.894
pclm|Q6MAW6	pclm|Q6MBR0	0.939
pclm|Q6MB00	pclm|Q6MBD9	0.23
pclm|Q6MB00	pclm|Q6MBE1	0.341
pclm|Q6MB07	pclm|Q6MB08	0.886
pclm|Q6MB07	pclm|Q6MC38	1.344
pclm|Q6MB07	pclm|Q6MC39	0.295
pclm|Q6MB08	pclm|Q6MC38	0.742
pclm|Q6MB08	pclm|Q6MC39	0.526
pclm|Q6MB09	pclm|Q6MC40	1.133
pclm|Q6MB10	pclm|Q6MB33	0.439
pclm|Q6MB10	pclm|Q6MBW2	0.136
pclm|Q6MB10	pclm|Q6MBX4	0.466
pclm|Q6MB10	pclm|Q6MC35	0.102
pclm|Q6MB10	pclm|Q6MD88	0.676
pclm|Q6MB10	pclm|Q6MDX3	0.222
pclm|Q6MB10	pclm|Q6MEE2	0.202
pclm|Q6MB15	pclm|Q6MB16	0.393
pclm|Q6MB15	pclm|Q6MB17	2.225
pclm|Q6MB15	pclm|Q6MB18	2.225
pclm|Q6MB15	pclm|Q6MB30	2.225
pclm|Q6MB15	pclm|Q6MB63	2.225
pclm|Q6MB15	pclm|Q6MBP3	2.225
pclm|Q6MB15	pclm|Q6MBP7	2.225
pclm|Q6MB15	pclm|Q6MBP9	2.225
pclm|Q6MB15	pclm|Q6MBQ3	2.225
pclm|Q6MB15	pclm|Q6MBX8	2.225
pclm|Q6MB15	pclm|Q6MC33	2.225
pclm|Q6MB15	pclm|Q6MC34	0.824
pclm|Q6MB15	pclm|Q6MCE2	2.225
pclm|Q6MB15	pclm|Q6MCE3	2.225
pclm|Q6MB15	pclm|Q6MCE4	2.225
pclm|Q6MB15	pclm|Q6MCF0	2.225
pclm|Q6MB15	pclm|Q6MCH6	0.267
pclm|Q6MB15	pclm|Q6MCI2	1.838
pclm|Q6MB15	pclm|Q6MCI3	2.225
pclm|Q6MB15	pclm|Q6MCT7	2.225
pclm|Q6MB15	pclm|Q6MD68	0.328
pclm|Q6MB15	pclm|Q6MD69	0.073
pclm|Q6MB15	pclm|Q6MD82	2.225
pclm|Q6MB15	pclm|Q6MED9	2.225
pclm|Q6MB15	pclm|Q6MEE0	2.225
pclm|Q6MB15	pclm|Q6MEE1	2.213
pclm|Q6MB15	pclm|Q6MES6	1.489
pclm|Q6MB15	pclm|Q6MES7	1.817
pclm|Q6MB15	pclm|Q6MF77	1.999
pclm|Q6MB16	pclm|Q6MB17	0.425
pclm|Q6MB16	pclm|Q6MB18	0.474
pclm|Q6MB16	pclm|Q6MB30	0.405
pclm|Q6MB16	pclm|Q6MB63	0.391
pclm|Q6MB16	pclm|Q6MBP3	0.439
pclm|Q6MB16	pclm|Q6MBP7	0.418
pclm|Q6MB16	pclm|Q6MBP9	0.437
pclm|Q6MB16	pclm|Q6MBQ3	0.464
pclm|Q6MB16	pclm|Q6MBX8	0.456
pclm|Q6MB16	pclm|Q6MC33	0.41
pclm|Q6MB16	pclm|Q6MC34	0.284
pclm|Q6MB16	pclm|Q6MCE2	0.444
pclm|Q6MB16	pclm|Q6MCE3	0.403
pclm|Q6MB16	pclm|Q6MCE4	0.388
pclm|Q6MB16	pclm|Q6MCF0	0.375
pclm|Q6MB16	pclm|Q6MCH6	0.325
pclm|Q6MB16	pclm|Q6MCI2	0.393
pclm|Q6MB16	pclm|Q6MCI3	0.434
pclm|Q6MB16	pclm|Q6MCT7	0.401
pclm|Q6MB16	pclm|Q6MD69	0.094
pclm|Q6MB16	pclm|Q6MD82	0.447
pclm|Q6MB16	pclm|Q6MED9	0.496
pclm|Q6MB16	pclm|Q6MEE0	0.442
pclm|Q6MB16	pclm|Q6MEE1	0.401
pclm|Q6MB16	pclm|Q6MES6	0.448
pclm|Q6MB16	pclm|Q6MES7	0.467
pclm|Q6MB16	pclm|Q6MF77	0.386
pclm|Q6MB17	pclm|Q6MB18	2.225
pclm|Q6MB17	pclm|Q6MB30	2.225
pclm|Q6MB17	pclm|Q6MB63	2.225
pclm|Q6MB17	pclm|Q6MBP3	2.225
pclm|Q6MB17	pclm|Q6MBP7	2.225
pclm|Q6MB17	pclm|Q6MBP9	2.225
pclm|Q6MB17	pclm|Q6MBQ3	2.225
pclm|Q6MB17	pclm|Q6MBX8	2.225
pclm|Q6MB17	pclm|Q6MC33	2.225
pclm|Q6MB17	pclm|Q6MC34	0.712
pclm|Q6MB17	pclm|Q6MCE2	2.225
pclm|Q6MB17	pclm|Q6MCE3	2.225
pclm|Q6MB17	pclm|Q6MCE4	2.225
pclm|Q6MB17	pclm|Q6MCF0	2.225
pclm|Q6MB17	pclm|Q6MCH6	0.347
pclm|Q6MB17	pclm|Q6MCI2	1.793
pclm|Q6MB17	pclm|Q6MCI3	2.225
pclm|Q6MB17	pclm|Q6MCT7	2.225
pclm|Q6MB17	pclm|Q6MD68	0.203
pclm|Q6MB17	pclm|Q6MD69	0.086
pclm|Q6MB17	pclm|Q6MD82	2.225
pclm|Q6MB17	pclm|Q6MED9	2.225
pclm|Q6MB17	pclm|Q6MEE0	2.225
pclm|Q6MB17	pclm|Q6MEE1	2.225
pclm|Q6MB17	pclm|Q6MES6	1.519
pclm|Q6MB17	pclm|Q6MES7	1.671
pclm|Q6MB17	pclm|Q6MF77	2.012
pclm|Q6MB18	pclm|Q6MB30	2.225
pclm|Q6MB18	pclm|Q6MB63	2.207
pclm|Q6MB18	pclm|Q6MBP3	2.225
pclm|Q6MB18	pclm|Q6MBP7	2.225
pclm|Q6MB18	pclm|Q6MBP9	2.225
pclm|Q6MB18	pclm|Q6MBQ3	2.225
pclm|Q6MB18	pclm|Q6MBX8	2.225
pclm|Q6MB18	pclm|Q6MC33	2.225
pclm|Q6MB18	pclm|Q6MC34	0.823
pclm|Q6MB18	pclm|Q6MCE2	2.225
pclm|Q6MB18	pclm|Q6MCE3	2.225
pclm|Q6MB18	pclm|Q6MCE4	2.225
pclm|Q6MB18	pclm|Q6MCF0	2.225
pclm|Q6MB18	pclm|Q6MCH6	0.334
pclm|Q6MB18	pclm|Q6MCI2	1.868
pclm|Q6MB18	pclm|Q6MCI3	2.225
pclm|Q6MB18	pclm|Q6MCT7	2.225
pclm|Q6MB18	pclm|Q6MD68	0.226
pclm|Q6MB18	pclm|Q6MD69	0.085
pclm|Q6MB18	pclm|Q6MD82	2.225
pclm|Q6MB18	pclm|Q6MED9	2.225
pclm|Q6MB18	pclm|Q6MEE0	2.225
pclm|Q6MB18	pclm|Q6MEE1	2.115
pclm|Q6MB18	pclm|Q6MES6	1.461
pclm|Q6MB18	pclm|Q6MES7	1.801
pclm|Q6MB18	pclm|Q6MF77	2.121
pclm|Q6MB30	pclm|Q6MB63	2.164
pclm|Q6MB30	pclm|Q6MBP3	2.225
pclm|Q6MB30	pclm|Q6MBP7	2.225
pclm|Q6MB30	pclm|Q6MBP9	2.225
pclm|Q6MB30	pclm|Q6MBQ3	2.225
pclm|Q6MB30	pclm|Q6MBX8	2.225
pclm|Q6MB30	pclm|Q6MC33	2.225
pclm|Q6MB30	pclm|Q6MC34	0.999
pclm|Q6MB30	pclm|Q6MCE2	2.225
pclm|Q6MB30	pclm|Q6MCE3	2.225
pclm|Q6MB30	pclm|Q6MCE4	2.225
pclm|Q6MB30	pclm|Q6MCF0	2.225
pclm|Q6MB30	pclm|Q6MCH6	0.361
pclm|Q6MB30	pclm|Q6MCI2	2.225
pclm|Q6MB30	pclm|Q6MCI3	2.225
pclm|Q6MB30	pclm|Q6MCT7	2.225
pclm|Q6MB30	pclm|Q6MD68	0.196
pclm|Q6MB30	pclm|Q6MD69	0.071
pclm|Q6MB30	pclm|Q6MD82	2.225
pclm|Q6MB30	pclm|Q6MED9	2.225
pclm|Q6MB30	pclm|Q6MEE0	2.225
pclm|Q6MB30	pclm|Q6MEE1	1.988
pclm|Q6MB30	pclm|Q6MES6	1.434
pclm|Q6MB30	pclm|Q6MES7	1.978
pclm|Q6MB30	pclm|Q6MF77	1.723
pclm|Q6MB33	pclm|Q6MBP8	0.826
pclm|Q6MB33	pclm|Q6MBW0	0.085
pclm|Q6MB33	pclm|Q6MBW1	0.249
pclm|Q6MB33	pclm|Q6MBW2	0.168
pclm|Q6MB33	pclm|Q6MBX4	2.056
pclm|Q6MB33	pclm|Q6MC29	0.244
pclm|Q6MB33	pclm|Q6MC35	0.111
pclm|Q6MB33	pclm|Q6MCA9	0.497
pclm|Q6MB33	pclm|Q6MCK4	0.138
pclm|Q6MB33	pclm|Q6MCK6	0.111
pclm|Q6MB33	pclm|Q6MCS3	0.061
pclm|Q6MB33	pclm|Q6MCV7	0.419
pclm|Q6MB33	pclm|Q6MD88	1.976
pclm|Q6MB33	pclm|Q6MDX3	0.148
pclm|Q6MB33	pclm|Q6MEE2	0.574
pclm|Q6MB33	pclm|Q6MEL0	0.633
pclm|Q6MB36	pclm|Q6MC98	0.281
pclm|Q6MB36	pclm|Q6MCV5	0.094
pclm|Q6MB40	pclm|Q6MDN4	1.253
pclm|Q6MB52	pclm|Q6MB69	0.399
pclm|Q6MB52	pclm|Q6MCF4	0.399
pclm|Q6MB58	pclm|Q6MCG6	2.225
pclm|Q6MB58	pclm|Q6MCG9	1.427
pclm|Q6MB59	pclm|Q6MCG6	1.204
pclm|Q6MB59	pclm|Q6MCG9	1.112
pclm|Q6MB63	pclm|Q6MBP3	1.801
pclm|Q6MB63	pclm|Q6MBP7	2.225
pclm|Q6MB63	pclm|Q6MBP9	2.225
pclm|Q6MB63	pclm|Q6MBQ3	2.127
pclm|Q6MB63	pclm|Q6MBX8	2.225
pclm|Q6MB63	pclm|Q6MC33	2.139
pclm|Q6MB63	pclm|Q6MC34	0.644
pclm|Q6MB63	pclm|Q6MCE2	2.225
pclm|Q6MB63	pclm|Q6MCE3	2.225
pclm|Q6MB63	pclm|Q6MCE4	2.095
pclm|Q6MB63	pclm|Q6MCF0	2.225
pclm|Q6MB63	pclm|Q6MCH6	0.301
pclm|Q6MB63	pclm|Q6MCI2	1.619
pclm|Q6MB63	pclm|Q6MCI3	2.109
pclm|Q6MB63	pclm|Q6MCT7	2.225
pclm|Q6MB63	pclm|Q6MD68	0.192
pclm|Q6MB63	pclm|Q6MD82	2.225
pclm|Q6MB63	pclm|Q6MED9	2.225
pclm|Q6MB63	pclm|Q6MEE0	2.225
pclm|Q6MB63	pclm|Q6MEE1	2.171
pclm|Q6MB63	pclm|Q6MES6	1.24
pclm|Q6MB63	pclm|Q6MES7	1.482
pclm|Q6MB63	pclm|Q6MF77	1.833
pclm|Q6MB64	pclm|Q6MB82	0.3
pclm|Q6MB64	pclm|Q6MCF7	0.3
pclm|Q6MB67	pclm|Q6MCF2	0.361
pclm|Q6MB69	pclm|Q6MCF4	1.075
pclm|Q6MB70	pclm|Q6MBI4	2.225
pclm|Q6MB70	pclm|Q6MC30	0.255
pclm|Q6MB70	pclm|Q6MCB0	2.225
pclm|Q6MB70	pclm|Q6MCK5	2.225
pclm|Q6MB70	pclm|Q6MEL1	2.225
pclm|Q6MB73	pclm|Q6MB77	0.223
pclm|Q6MB79	pclm|Q6MBB5	1.539
pclm|Q6MB80	pclm|Q6MBB5	0.344
pclm|Q6MB82	pclm|Q6MCF7	1.038
pclm|Q6MB83	pclm|Q6MCF8	0.483
pclm|Q6MB84	pclm|Q6MCF6	0.625
pclm|Q6MB96	pclm|Q6MCJ2	0.431
pclm|Q6MB98	pclm|Q6MCG1	0.446
pclm|Q6MB98	pclm|Q6MCG2	0.406
pclm|Q6MB99	pclm|Q6MCG0	0.99
pclm|Q6MBA2	pclm|Q6MCJ3	0.728
pclm|Q6MBA6	pclm|Q6MBR2	2.225
pclm|Q6MBA6	pclm|Q6MD88	0.108
pclm|Q6MBA7	pclm|Q6MDD3	0.096
pclm|Q6MBA7	pclm|Q6MF75	1.325
pclm|Q6MBA8	pclm|Q6MBB0	1.655
pclm|Q6MBB3	pclm|Q6MCF9	0.437
pclm|Q6MBB7	pclm|Q6MBW9	0.415
pclm|Q6MBC1	pclm|Q6MBC2	0.26
pclm|Q6MBC3	pclm|Q6MBY0	0.549
pclm|Q6MBC3	pclm|Q6MCS2	1.319
pclm|Q6MBD9	pclm|Q6MBE1	0.314
pclm|Q6MBE3	pclm|Q6MBE4	0.522
pclm|Q6MBE6	pclm|Q6MBE7	0.82
pclm|Q6MBF6	pclm|Q6MCS1	0.137
pclm|Q6MBF6	pclm|Q6MDS1	0.241
pclm|Q6MBG4	pclm|Q6MBG5	1.342
pclm|Q6MBG4	pclm|Q6MBG6	1.273
pclm|Q6MBG5	pclm|Q6MBG6	1.315
pclm|Q6MBG9	pclm|Q6MBW7	0.192
pclm|Q6MBH0	pclm|Q6MBW7	2.225
pclm|Q6MBH1	pclm|Q6MBW8	2.225
pclm|Q6MBH3	pclm|Q6MBQ1	0.261
pclm|Q6MBH3	pclm|Q6MD17	0.21
pclm|Q6MBH3	pclm|Q6MD28	0.275
pclm|Q6MBH4	pclm|Q6MCH2	0.26
pclm|Q6MBH4	pclm|Q6MCX8	0.058
pclm|Q6MBI4	pclm|Q6MC30	0.226
pclm|Q6MBI4	pclm|Q6MCB0	2.225
pclm|Q6MBI4	pclm|Q6MCK5	2.225
pclm|Q6MBI4	pclm|Q6MEL1	2.225
pclm|Q6MBI8	pclm|Q6MCK2	0.566
pclm|Q6MBM0	pclm|Q6MDN6	1.005
pclm|Q6MBM0	pclm|Q6MEV6	1.05
pclm|Q6MBM0	pclm|Q6MEV7	1.273
pclm|Q6MBM3	pclm|Q6MDS0	0.136
pclm|Q6MBM3	pclm|Q6MEZ9	0.208
pclm|Q6MBM3	pclm|Q6MF46	0.07
pclm|Q6MBM4	pclm|Q6MBY8	0.05
pclm|Q6MBM4	pclm|Q6MBY9	0.053
pclm|Q6MBM4	pclm|Q6MCT8	0.078
pclm|Q6MBP3	pclm|Q6MBP7	2.225
pclm|Q6MBP3	pclm|Q6MBP9	2.225
pclm|Q6MBP3	pclm|Q6MBQ3	2.225
pclm|Q6MBP3	pclm|Q6MBX8	2.176
pclm|Q6MBP3	pclm|Q6MC33	2.195
pclm|Q6MBP3	pclm|Q6MC34	0.693
pclm|Q6MBP3	pclm|Q6MCE2	2.225
pclm|Q6MBP3	pclm|Q6MCE3	2.225
pclm|Q6MBP3	pclm|Q6MCE4	2.219
pclm|Q6MBP3	pclm|Q6MCF0	1.723
pclm|Q6MBP3	pclm|Q6MCH6	0.319
pclm|Q6MBP3	pclm|Q6MCI2	1.898
pclm|Q6MBP3	pclm|Q6MCI3	2.225
pclm|Q6MBP3	pclm|Q6MCT7	2.225
pclm|Q6MBP3	pclm|Q6MD68	0.223
pclm|Q6MBP3	pclm|Q6MD69	0.101
pclm|Q6MBP3	pclm|Q6MD82	2.225
pclm|Q6MBP3	pclm|Q6MED9	2.225
pclm|Q6MBP3	pclm|Q6MEE0	2.225
pclm|Q6MBP3	pclm|Q6MEE1	2.071
pclm|Q6MBP3	pclm|Q6MES6	1.439
pclm|Q6MBP3	pclm|Q6MES7	1.592
pclm|Q6MBP3	pclm|Q6MF77	1.633
pclm|Q6MBP5	pclm|Q6MDH9	0.826
pclm|Q6MBP5	pclm|Q6MEI0	0.865
pclm|Q6MBP6	pclm|Q6MDI0	0.678
pclm|Q6MBP7	pclm|Q6MBP9	2.225
pclm|Q6MBP7	pclm|Q6MBQ3	2.225
pclm|Q6MBP7	pclm|Q6MBX8	2.225
pclm|Q6MBP7	pclm|Q6MC33	2.225
pclm|Q6MBP7	pclm|Q6MC34	0.731
pclm|Q6MBP7	pclm|Q6MCE2	2.225
pclm|Q6MBP7	pclm|Q6MCE3	2.225
pclm|Q6MBP7	pclm|Q6MCE4	2.225
pclm|Q6MBP7	pclm|Q6MCF0	2.225
pclm|Q6MBP7	pclm|Q6MCH6	0.302
pclm|Q6MBP7	pclm|Q6MCI2	1.927
pclm|Q6MBP7	pclm|Q6MCI3	2.225
pclm|Q6MBP7	pclm|Q6MCT7	2.225
pclm|Q6MBP7	pclm|Q6MD68	0.201
pclm|Q6MBP7	pclm|Q6MD69	0.08
pclm|Q6MBP7	pclm|Q6MD82	2.225
pclm|Q6MBP7	pclm|Q6MED9	2.225
pclm|Q6MBP7	pclm|Q6MEE0	2.225
pclm|Q6MBP7	pclm|Q6MEE1	2.225
pclm|Q6MBP7	pclm|Q6MES6	1.707
pclm|Q6MBP7	pclm|Q6MES7	1.672
pclm|Q6MBP7	pclm|Q6MF77	2.059
pclm|Q6MBP8	pclm|Q6MBW1	0.276
pclm|Q6MBP8	pclm|Q6MBX4	0.387
pclm|Q6MBP8	pclm|Q6MC29	0.255
pclm|Q6MBP8	pclm|Q6MCA9	0.382
pclm|Q6MBP8	pclm|Q6MCK4	0.127
pclm|Q6MBP8	pclm|Q6MCK6	0.117
pclm|Q6MBP8	pclm|Q6MCV7	0.244
pclm|Q6MBP8	pclm|Q6MD88	1.073
pclm|Q6MBP9	pclm|Q6MBQ3	2.225
pclm|Q6MBP9	pclm|Q6MBX8	2.225
pclm|Q6MBP9	pclm|Q6MC33	2.225
pclm|Q6MBP9	pclm|Q6MC34	0.767
pclm|Q6MBP9	pclm|Q6MCE2	2.225
pclm|Q6MBP9	pclm|Q6MCE3	2.225
pclm|Q6MBP9	pclm|Q6MCE4	2.225
pclm|Q6MBP9	pclm|Q6MCF0	2.225
pclm|Q6MBP9	pclm|Q6MCH6	0.329
pclm|Q6MBP9	pclm|Q6MCI2	1.93
pclm|Q6MBP9	pclm|Q6MCI3	2.225
pclm|Q6MBP9	pclm|Q6MCT7	2.225
pclm|Q6MBP9	pclm|Q6MD68	0.205
pclm|Q6MBP9	pclm|Q6MD69	0.083
pclm|Q6MBP9	pclm|Q6MD82	2.225
pclm|Q6MBP9	pclm|Q6MED9	2.225
pclm|Q6MBP9	pclm|Q6MEE0	2.225
pclm|Q6MBP9	pclm|Q6MEE1	2.225
pclm|Q6MBP9	pclm|Q6MES6	1.638
pclm|Q6MBP9	pclm|Q6MES7	1.683
pclm|Q6MBP9	pclm|Q6MF77	2.008
pclm|Q6MBQ0	pclm|Q6MCL4	0.218
pclm|Q6MBQ0	pclm|Q6MCX8	0.181
pclm|Q6MBQ0	pclm|Q6MD18	0.483
pclm|Q6MBQ1	pclm|Q6MCX7	0.431
pclm|Q6MBQ1	pclm|Q6MD17	0.442
pclm|Q6MBQ1	pclm|Q6MD21	0.092
pclm|Q6MBQ1	pclm|Q6MD28	0.84
pclm|Q6MBQ3	pclm|Q6MBX8	2.225
pclm|Q6MBQ3	pclm|Q6MC33	2.225
pclm|Q6MBQ3	pclm|Q6MC34	0.79
pclm|Q6MBQ3	pclm|Q6MCE2	2.225
pclm|Q6MBQ3	pclm|Q6MCE3	2.225
pclm|Q6MBQ3	pclm|Q6MCE4	2.225
pclm|Q6MBQ3	pclm|Q6MCF0	2.225
pclm|Q6MBQ3	pclm|Q6MCH6	0.331
pclm|Q6MBQ3	pclm|Q6MCI2	1.884
pclm|Q6MBQ3	pclm|Q6MCI3	2.225
pclm|Q6MBQ3	pclm|Q6MCT7	2.225
pclm|Q6MBQ3	pclm|Q6MD68	0.245
pclm|Q6MBQ3	pclm|Q6MD69	0.108
pclm|Q6MBQ3	pclm|Q6MD82	2.225
pclm|Q6MBQ3	pclm|Q6MED9	2.225
pclm|Q6MBQ3	pclm|Q6MEE0	2.225
pclm|Q6MBQ3	pclm|Q6MEE1	2.071
pclm|Q6MBQ3	pclm|Q6MES6	1.551
pclm|Q6MBQ3	pclm|Q6MES7	1.636
pclm|Q6MBQ3	pclm|Q6MF77	1.954
pclm|Q6MBR2	pclm|Q6MD88	0.11
pclm|Q6MBR4	pclm|Q6MCP6	0.59
pclm|Q6MBS1	pclm|Q6MDV9	0.06
pclm|Q6MBT4	pclm|Q6MF05	0.135
pclm|Q6MBU4	pclm|Q6MET1	1.948
pclm|Q6MBV6	pclm|Q6MCT0	0.618
pclm|Q6MBV6	pclm|Q6MDS3	0.566
pclm|Q6MBW0	pclm|Q6MBX4	0.081
pclm|Q6MBW0	pclm|Q6MBX9	0.841
pclm|Q6MBW0	pclm|Q6MCS3	1.061
pclm|Q6MBW1	pclm|Q6MC29	0.455
pclm|Q6MBW1	pclm|Q6MCA9	0.136
pclm|Q6MBW1	pclm|Q6MCK4	0.358
pclm|Q6MBW1	pclm|Q6MCK6	0.333
pclm|Q6MBW1	pclm|Q6MCV7	0.354
pclm|Q6MBW1	pclm|Q6MD88	0.25
pclm|Q6MBW2	pclm|Q6MBX4	0.227
pclm|Q6MBW2	pclm|Q6MC35	0.379
pclm|Q6MBW2	pclm|Q6MD88	0.176
pclm|Q6MBW2	pclm|Q6MEE2	0.181
pclm|Q6MBW2	pclm|Q6MEL0	0.121
pclm|Q6MBW4	pclm|Q6MET0	1.402
pclm|Q6MBW4	pclm|Q6MF65	1.198
pclm|Q6MBW4	pclm|Q6MF88	0.364
pclm|Q6MBX3	pclm|Q6MCI1	0.617
pclm|Q6MBX4	pclm|Q6MC35	0.128
pclm|Q6MBX4	pclm|Q6MCA9	0.245
pclm|Q6MBX4	pclm|Q6MCV7	0.338
pclm|Q6MBX4	pclm|Q6MD88	1.502
pclm|Q6MBX4	pclm|Q6MDX3	0.157
pclm|Q6MBX4	pclm|Q6MEE2	0.585
pclm|Q6MBX4	pclm|Q6MEL0	0.628
pclm|Q6MBX7	pclm|Q6MC32	0.814
pclm|Q6MBX7	pclm|Q6MCE9	0.659
pclm|Q6MBX8	pclm|Q6MC33	2.225
pclm|Q6MBX8	pclm|Q6MC34	0.877
pclm|Q6MBX8	pclm|Q6MCE2	2.225
pclm|Q6MBX8	pclm|Q6MCE3	2.225
pclm|Q6MBX8	pclm|Q6MCE4	2.225
pclm|Q6MBX8	pclm|Q6MCF0	2.225
pclm|Q6MBX8	pclm|Q6MCH6	0.388
pclm|Q6MBX8	pclm|Q6MCI2	2.213
pclm|Q6MBX8	pclm|Q6MCI3	2.225
pclm|Q6MBX8	pclm|Q6MCT7	2.225
pclm|Q6MBX8	pclm|Q6MD68	0.199
pclm|Q6MBX8	pclm|Q6MD69	0.098
pclm|Q6MBX8	pclm|Q6MD82	2.225
pclm|Q6MBX8	pclm|Q6MED9	2.219
pclm|Q6MBX8	pclm|Q6MEE0	2.225
pclm|Q6MBX8	pclm|Q6MEE1	1.84
pclm|Q6MBX8	pclm|Q6MES6	1.644
pclm|Q6MBX8	pclm|Q6MES7	1.813
pclm|Q6MBX8	pclm|Q6MF77	1.58
pclm|Q6MBX9	pclm|Q6MCS3	0.859
pclm|Q6MBY0	pclm|Q6MCS2	0.617
pclm|Q6MBY8	pclm|Q6MBY9	0.849
pclm|Q6MBZ5	pclm|Q6MF95	2.225
pclm|Q6MC01	pclm|Q6MCR4	0.205
pclm|Q6MC24	pclm|Q6MEH1	0.585
pclm|Q6MC28	pclm|Q6MCM2	0.445
pclm|Q6MC29	pclm|Q6MCA9	0.13
pclm|Q6MC29	pclm|Q6MCK4	0.158
pclm|Q6MC29	pclm|Q6MCK6	0.134
pclm|Q6MC29	pclm|Q6MD88	0.234
pclm|Q6MC30	pclm|Q6MCB0	0.205
pclm|Q6MC30	pclm|Q6MCK5	0.22
pclm|Q6MC30	pclm|Q6MEL1	0.234
pclm|Q6MC31	pclm|Q6MCH7	0.541
pclm|Q6MC32	pclm|Q6MCE9	0.492
pclm|Q6MC33	pclm|Q6MC34	0.894
pclm|Q6MC33	pclm|Q6MCE2	2.225
pclm|Q6MC33	pclm|Q6MCE3	2.225
pclm|Q6MC33	pclm|Q6MCE4	2.225
pclm|Q6MC33	pclm|Q6MCF0	2.225
pclm|Q6MC33	pclm|Q6MCH6	0.339
pclm|Q6MC33	pclm|Q6MCI2	2.225
pclm|Q6MC33	pclm|Q6MCI3	2.225
pclm|Q6MC33	pclm|Q6MCT7	2.225
pclm|Q6MC33	pclm|Q6MD68	0.192
pclm|Q6MC33	pclm|Q6MD69	0.105
pclm|Q6MC33	pclm|Q6MD82	2.207
pclm|Q6MC33	pclm|Q6MED9	2.225
pclm|Q6MC33	pclm|Q6MEE0	2.225
pclm|Q6MC33	pclm|Q6MEE1	1.927
pclm|Q6MC33	pclm|Q6MES6	1.37
pclm|Q6MC33	pclm|Q6MES7	1.845
pclm|Q6MC33	pclm|Q6MF77	1.581
pclm|Q6MC34	pclm|Q6MCE2	0.761
pclm|Q6MC34	pclm|Q6MCE3	0.967
pclm|Q6MC34	pclm|Q6MCE4	1.005
pclm|Q6MC34	pclm|Q6MCF0	0.896
pclm|Q6MC34	pclm|Q6MCH6	0.268
pclm|Q6MC34	pclm|Q6MCI2	0.815
pclm|Q6MC34	pclm|Q6MCI3	0.919
pclm|Q6MC34	pclm|Q6MCT7	1.023
pclm|Q6MC34	pclm|Q6MD71	0.055
pclm|Q6MC34	pclm|Q6MD82	0.8
pclm|Q6MC34	pclm|Q6MED9	0.821
pclm|Q6MC34	pclm|Q6MEE0	0.848
pclm|Q6MC34	pclm|Q6MEE1	0.673
pclm|Q6MC34	pclm|Q6MES6	0.288
pclm|Q6MC34	pclm|Q6MES7	0.886
pclm|Q6MC34	pclm|Q6MF77	0.619
pclm|Q6MC35	pclm|Q6MD88	0.111
pclm|Q6MC35	pclm|Q6MEE2	0.099
pclm|Q6MC35	pclm|Q6MEL0	0.074
pclm|Q6MC38	pclm|Q6MC39	0.369
pclm|Q6MC41	pclm|Q6MD13	0.623
pclm|Q6MC52	pclm|Q6MC56	0.602
pclm|Q6MC98	pclm|Q6MCV5	0.108
pclm|Q6MCA4	pclm|Q6MCA5	1.074
pclm|Q6MCA9	pclm|Q6MCK6	0.063
pclm|Q6MCA9	pclm|Q6MCV7	0.091
pclm|Q6MCA9	pclm|Q6MD88	0.368
pclm|Q6MCB0	pclm|Q6MCK5	2.225
pclm|Q6MCB0	pclm|Q6MEL1	2.225
pclm|Q6MCB7	pclm|Q6MCP5	0.55
pclm|Q6MCD2	pclm|Q6MCL8	0.316
pclm|Q6MCD6	pclm|Q6MCD7	0.521
pclm|Q6MCE2	pclm|Q6MCE3	2.225
pclm|Q6MCE2	pclm|Q6MCE4	2.225
pclm|Q6MCE2	pclm|Q6MCF0	2.225
pclm|Q6MCE2	pclm|Q6MCH6	0.344
pclm|Q6MCE2	pclm|Q6MCI2	2.225
pclm|Q6MCE2	pclm|Q6MCI3	2.225
pclm|Q6MCE2	pclm|Q6MCT7	2.225
pclm|Q6MCE2	pclm|Q6MD68	0.208
pclm|Q6MCE2	pclm|Q6MD69	0.081
pclm|Q6MCE2	pclm|Q6MD82	2.225
pclm|Q6MCE2	pclm|Q6MED9	2.225
pclm|Q6MCE2	pclm|Q6MEE0	2.225
pclm|Q6MCE2	pclm|Q6MEE1	1.93
pclm|Q6MCE2	pclm|Q6MES6	1.682
pclm|Q6MCE2	pclm|Q6MES7	1.661
pclm|Q6MCE2	pclm|Q6MF77	1.529
pclm|Q6MCE3	pclm|Q6MCE4	2.225
pclm|Q6MCE3	pclm|Q6MCF0	2.225
pclm|Q6MCE3	pclm|Q6MCH6	0.324
pclm|Q6MCE3	pclm|Q6MCI2	2.225
pclm|Q6MCE3	pclm|Q6MCI3	2.225
pclm|Q6MCE3	pclm|Q6MCT7	2.225
pclm|Q6MCE3	pclm|Q6MD68	0.205
pclm|Q6MCE3	pclm|Q6MD69	0.074
pclm|Q6MCE3	pclm|Q6MD82	2.225
pclm|Q6MCE3	pclm|Q6MED9	2.225
pclm|Q6MCE3	pclm|Q6MEE0	2.225
pclm|Q6MCE3	pclm|Q6MEE1	2.127
pclm|Q6MCE3	pclm|Q6MES6	1.531
pclm|Q6MCE3	pclm|Q6MES7	1.962
pclm|Q6MCE3	pclm|Q6MF77	1.751
pclm|Q6MCE4	pclm|Q6MCF0	2.225
pclm|Q6MCE4	pclm|Q6MCH6	0.347
pclm|Q6MCE4	pclm|Q6MCI2	2.225
pclm|Q6MCE4	pclm|Q6MCI3	2.225
pclm|Q6MCE4	pclm|Q6MCT7	2.225
pclm|Q6MCE4	pclm|Q6MD68	0.189
pclm|Q6MCE4	pclm|Q6MD69	0.1
pclm|Q6MCE4	pclm|Q6MD82	2.225
pclm|Q6MCE4	pclm|Q6MED9	2.225
pclm|Q6MCE4	pclm|Q6MEE0	2.225
pclm|Q6MCE4	pclm|Q6MEE1	2.027
pclm|Q6MCE4	pclm|Q6MES6	1.405
pclm|Q6MCE4	pclm|Q6MES7	1.82
pclm|Q6MCE4	pclm|Q6MF77	1.605
pclm|Q6MCF0	pclm|Q6MCH6	0.379
pclm|Q6MCF0	pclm|Q6MCI2	2.225
pclm|Q6MCF0	pclm|Q6MCI3	2.225
pclm|Q6MCF0	pclm|Q6MCT7	2.225
pclm|Q6MCF0	pclm|Q6MD68	0.179
pclm|Q6MCF0	pclm|Q6MD69	0.094
pclm|Q6MCF0	pclm|Q6MD82	2.225
pclm|Q6MCF0	pclm|Q6MED9	2.225
pclm|Q6MCF0	pclm|Q6MEE0	2.225
pclm|Q6MCF0	pclm|Q6MEE1	2.059
pclm|Q6MCF0	pclm|Q6MES6	1.431
pclm|Q6MCF0	pclm|Q6MES7	1.915
pclm|Q6MCF0	pclm|Q6MF77	1.651
pclm|Q6MCF1	pclm|Q6MCI4	0.359
pclm|Q6MCG5	pclm|Q6MCG8	0.084
pclm|Q6MCG6	pclm|Q6MCG9	2.225
pclm|Q6MCH0	pclm|Q6MCH5	0.192
pclm|Q6MCH0	pclm|Q6MCI8	0.377
pclm|Q6MCH0	pclm|Q6MDU7	0.105
pclm|Q6MCH1	pclm|Q6MCH4	0.074
pclm|Q6MCH1	pclm|Q6MCI9	0.446
pclm|Q6MCH2	pclm|Q6MCL4	0.15
pclm|Q6MCH2	pclm|Q6MCX8	0.262
pclm|Q6MCH3	pclm|Q6MF63	1.41
pclm|Q6MCH4	pclm|Q6MDU8	0.483
pclm|Q6MCH5	pclm|Q6MDU7	2.036
pclm|Q6MCH6	pclm|Q6MCI2	0.324
pclm|Q6MCH6	pclm|Q6MCI3	0.354
pclm|Q6MCH6	pclm|Q6MCT7	0.346
pclm|Q6MCH6	pclm|Q6MD69	0.06
pclm|Q6MCH6	pclm|Q6MD82	0.307
pclm|Q6MCH6	pclm|Q6MED9	0.369
pclm|Q6MCH6	pclm|Q6MEE0	0.327
pclm|Q6MCH6	pclm|Q6MEE1	0.275
pclm|Q6MCH6	pclm|Q6MES6	0.357
pclm|Q6MCH6	pclm|Q6MES7	0.325
pclm|Q6MCH6	pclm|Q6MF77	0.303
pclm|Q6MCI2	pclm|Q6MCI3	2.225
pclm|Q6MCI2	pclm|Q6MCT7	2.225
pclm|Q6MCI2	pclm|Q6MD68	0.132
pclm|Q6MCI2	pclm|Q6MD69	0.068
pclm|Q6MCI2	pclm|Q6MD82	1.687
pclm|Q6MCI2	pclm|Q6MED9	2.009
pclm|Q6MCI2	pclm|Q6MEE0	1.936
pclm|Q6MCI2	pclm|Q6MEE1	1.601
pclm|Q6MCI2	pclm|Q6MES6	1.084
pclm|Q6MCI2	pclm|Q6MES7	1.565
pclm|Q6MCI2	pclm|Q6MF77	1.437
pclm|Q6MCI3	pclm|Q6MCT7	2.225
pclm|Q6MCI3	pclm|Q6MD68	0.213
pclm|Q6MCI3	pclm|Q6MD69	0.08
pclm|Q6MCI3	pclm|Q6MD82	2.225
pclm|Q6MCI3	pclm|Q6MED9	2.225
pclm|Q6MCI3	pclm|Q6MEE0	2.225
pclm|Q6MCI3	pclm|Q6MEE1	1.946
pclm|Q6MCI3	pclm|Q6MES6	1.426
pclm|Q6MCI3	pclm|Q6MES7	1.927
pclm|Q6MCI3	pclm|Q6MF77	1.732
pclm|Q6MCJ1	pclm|Q6MF76	0.509
pclm|Q6MCK4	pclm|Q6MCK6	0.369
pclm|Q6MCK4	pclm|Q6MCV7	0.364
pclm|Q6MCK4	pclm|Q6MD88	0.113
pclm|Q6MCK5	pclm|Q6MEL1	2.225
pclm|Q6MCK6	pclm|Q6MCV7	0.271
pclm|Q6MCK6	pclm|Q6MD88	0.103
pclm|Q6MCK7	pclm|Q6MEH8	0.987
pclm|Q6MCK7	pclm|Q6MEI1	0.959
pclm|Q6MCK8	pclm|Q6MEH9	0.148
pclm|Q6MCK8	pclm|Q6MEI2	0.129
pclm|Q6MCL4	pclm|Q6MCX8	0.189
pclm|Q6MCL4	pclm|Q6MD18	0.156
pclm|Q6MCN3	pclm|Q6MFA0	0.175
pclm|Q6MCP8	pclm|Q6MD03	0.081
pclm|Q6MCR0	pclm|Q6ME94	0.638
pclm|Q6MCT0	pclm|Q6MDS3	0.885
pclm|Q6MCT7	pclm|Q6MD68	0.194
pclm|Q6MCT7	pclm|Q6MD69	0.074
pclm|Q6MCT7	pclm|Q6MD82	2.225
pclm|Q6MCT7	pclm|Q6MED9	2.225
pclm|Q6MCT7	pclm|Q6MEE0	2.225
pclm|Q6MCT7	pclm|Q6MEE1	2.13
pclm|Q6MCT7	pclm|Q6MES6	1.593
pclm|Q6MCT7	pclm|Q6MES7	2.083
pclm|Q6MCT7	pclm|Q6MF77	1.687
pclm|Q6MCV4	pclm|Q6ME20	0.469
pclm|Q6MCV4	pclm|Q6MFB1	0.538
pclm|Q6MCV7	pclm|Q6MD88	0.357
pclm|Q6MCW8	pclm|Q6MDK2	0.183
pclm|Q6MCX2	pclm|Q6MCX4	0.223
pclm|Q6MCX3	pclm|Q6MCX4	0.896
pclm|Q6MCX7	pclm|Q6MD17	0.322
pclm|Q6MCX7	pclm|Q6MD21	0.08
pclm|Q6MCX7	pclm|Q6MD28	0.576
pclm|Q6MCX8	pclm|Q6MD18	0.138
pclm|Q6MD16	pclm|Q6MF47	1.083
pclm|Q6MD17	pclm|Q6MD21	0.114
pclm|Q6MD17	pclm|Q6MD28	0.922
pclm|Q6MD21	pclm|Q6MD28	0.124
pclm|Q6MD25	pclm|Q6MEE3	1.024
pclm|Q6MD26	pclm|Q6MF88	0.094
pclm|Q6MD68	pclm|Q6MD82	0.207
pclm|Q6MD68	pclm|Q6MED9	0.27
pclm|Q6MD68	pclm|Q6MEE0	0.245
pclm|Q6MD68	pclm|Q6MEE1	0.295
pclm|Q6MD68	pclm|Q6MES7	0.325
pclm|Q6MD68	pclm|Q6MF77	0.222
pclm|Q6MD69	pclm|Q6MD82	0.092
pclm|Q6MD69	pclm|Q6MED9	0.093
pclm|Q6MD69	pclm|Q6MEE0	0.085
pclm|Q6MD69	pclm|Q6MEE1	0.083
pclm|Q6MD69	pclm|Q6MES6	0.112
pclm|Q6MD69	pclm|Q6MES7	0.069
pclm|Q6MD69	pclm|Q6MF77	0.066
pclm|Q6MD71	pclm|Q6MES6	0.062
pclm|Q6MD82	pclm|Q6MED9	2.225
pclm|Q6MD82	pclm|Q6MEE0	2.225
pclm|Q6MD82	pclm|Q6MEE1	2.068
pclm|Q6MD82	pclm|Q6MES6	1.551
pclm|Q6MD82	pclm|Q6MES7	1.667
pclm|Q6MD82	pclm|Q6MF77	1.991
pclm|Q6MD86	pclm|Q6MF99	1.817
pclm|Q6MD88	pclm|Q6MDX3	0.286
pclm|Q6MD88	pclm|Q6MEE2	0.427
pclm|Q6MD88	pclm|Q6MEL0	0.508
pclm|Q6MD89	pclm|Q6MD91	2.225
pclm|Q6MD89	pclm|Q6MD92	2.225
pclm|Q6MD89	pclm|Q6MD96	2.225
pclm|Q6MD91	pclm|Q6MD92	2.225
pclm|Q6MD91	pclm|Q6MD96	2.225
pclm|Q6MD92	pclm|Q6MD96	2.225
pclm|Q6MDA2	pclm|Q6MDY8	0.078
pclm|Q6MDB1	pclm|Q6MDB2	2.225
pclm|Q6MDB1	pclm|Q6MDB4	2.179
pclm|Q6MDB1	pclm|Q6MDB5	1.555
pclm|Q6MDB1	pclm|Q6MDB6	1.463
pclm|Q6MDB1	pclm|Q6MDB7	0.722
pclm|Q6MDB1	pclm|Q6MEX1	1.95
pclm|Q6MDB2	pclm|Q6MDB4	1.847
pclm|Q6MDB2	pclm|Q6MDB5	1.306
pclm|Q6MDB2	pclm|Q6MDB6	1.355
pclm|Q6MDB2	pclm|Q6MDB7	0.733
pclm|Q6MDB2	pclm|Q6MEX1	1.673
pclm|Q6MDB4	pclm|Q6MDB5	1.391
pclm|Q6MDB4	pclm|Q6MDB6	1.352
pclm|Q6MDB4	pclm|Q6MDB7	0.8
pclm|Q6MDB4	pclm|Q6MEX1	1.703
pclm|Q6MDB5	pclm|Q6MDB6	1.38
pclm|Q6MDB5	pclm|Q6MDB7	0.592
pclm|Q6MDB5	pclm|Q6MEX1	1.194
pclm|Q6MDB6	pclm|Q6MDB7	0.729
pclm|Q6MDB6	pclm|Q6MEX1	1.484
pclm|Q6MDB7	pclm|Q6MEX1	0.767
pclm|Q6MDB8	pclm|Q6MFA8	0.068
pclm|Q6MDD0	pclm|Q6MED6	0.793
pclm|Q6MDD3	pclm|Q6MF75	0.133
pclm|Q6MDE1	pclm|Q6MDE2	0.463
pclm|Q6MDH9	pclm|Q6MEI0	0.849
pclm|Q6MDI3	pclm|Q6MDI4	1.01
pclm|Q6MDJ0	pclm|Q6MEI5	0.09
pclm|Q6MDJ1	pclm|Q6MDS5	0.148
pclm|Q6MDJ1	pclm|Q6MEI6	0.098
pclm|Q6MDJ2	pclm|Q6MDS4	1.256
pclm|Q6MDJ2	pclm|Q6MEI7	0.942
pclm|Q6MDN6	pclm|Q6MEV6	1.054
pclm|Q6MDN6	pclm|Q6MEV7	1.216
pclm|Q6MDP5	pclm|Q6MDP7	2.225
pclm|Q6MDP6	pclm|Q6MDP8	1.519
pclm|Q6MDQ3	pclm|Q6MDQ5	0.144
pclm|Q6MDQ4	pclm|Q6MDQ5	0.115
pclm|Q6MDS0	pclm|Q6MEZ9	0.17
pclm|Q6MDS4	pclm|Q6MEI7	0.702
pclm|Q6MDS5	pclm|Q6MEI6	0.072
pclm|Q6ME11	pclm|Q6ME12	1.332
pclm|Q6ME65	pclm|Q6ME67	0.392
pclm|Q6MEA1	pclm|Q6MEA2	0.124
pclm|Q6MEA7	pclm|Q6MEA9	0.795
pclm|Q6MED9	pclm|Q6MEE0	2.225
pclm|Q6MED9	pclm|Q6MEE1	2.225
pclm|Q6MED9	pclm|Q6MES6	1.393
pclm|Q6MED9	pclm|Q6MES7	1.811
pclm|Q6MED9	pclm|Q6MF77	2.158
pclm|Q6MEE0	pclm|Q6MEE1	2.225
pclm|Q6MEE0	pclm|Q6MES6	1.41
pclm|Q6MEE0	pclm|Q6MES7	1.79
pclm|Q6MEE0	pclm|Q6MF77	2.096
pclm|Q6MEE1	pclm|Q6MES6	1.04
pclm|Q6MEE1	pclm|Q6MES7	1.602
pclm|Q6MEE1	pclm|Q6MF77	2.085
pclm|Q6MEE2	pclm|Q6MEL0	0.47
pclm|Q6MEH8	pclm|Q6MEI1	0.887
pclm|Q6MEH9	pclm|Q6MEI2	0.504
pclm|Q6MEI8	pclm|Q6MF47	1.064
pclm|Q6MEJ1	pclm|Q6MEJ2	0.088
pclm|Q6MEN4	pclm|Q6MEN5	2.225
pclm|Q6MES6	pclm|Q6MF77	0.808
pclm|Q6MES7	pclm|Q6MF77	1.571
pclm|Q6MET0	pclm|Q6MF65	1.349
pclm|Q6MET0	pclm|Q6MF88	0.385
pclm|Q6MEV2	pclm|Q6MEV3	2.225
pclm|Q6MEV2	pclm|Q6MEV4	2.225
pclm|Q6MEV3	pclm|Q6MEV4	2.225
pclm|Q6MEV6	pclm|Q6MEV7	1.303
pclm|Q6MEZ9	pclm|Q6MF46	0.25
pclm|Q6MF65	pclm|Q6MF88	0.333
pclm|Q6MF66	pclm|Q6MF67	2.225
pclm|Q6MF66	pclm|Q6MF68	2.225
pclm|Q6MF66	pclm|Q6MF70	0.855
pclm|Q6MF66	pclm|Q6MF71	2.225
pclm|Q6MF66	pclm|Q6MF72	2.225
pclm|Q6MF66	pclm|Q6MF73	2.225
pclm|Q6MF66	pclm|Q6MF74	2.225
pclm|Q6MF66	pclm|Q6MF79	2.225
pclm|Q6MF66	pclm|Q6MF80	2.225
pclm|Q6MF66	pclm|Q6MF81	2.225
pclm|Q6MF66	pclm|Q6MF83	2.225
pclm|Q6MF66	pclm|Q6MF84	2.225
pclm|Q6MF66	pclm|Q6MF85	2.225
pclm|Q6MF67	pclm|Q6MF68	2.225
pclm|Q6MF67	pclm|Q6MF70	0.747
pclm|Q6MF67	pclm|Q6MF71	2.225
pclm|Q6MF67	pclm|Q6MF72	1.663
pclm|Q6MF67	pclm|Q6MF73	2.225
pclm|Q6MF67	pclm|Q6MF74	2.225
pclm|Q6MF67	pclm|Q6MF79	2.225
pclm|Q6MF67	pclm|Q6MF80	2.225
pclm|Q6MF67	pclm|Q6MF81	2.225
pclm|Q6MF67	pclm|Q6MF83	2.225
pclm|Q6MF67	pclm|Q6MF84	2.225
pclm|Q6MF67	pclm|Q6MF85	2.225
pclm|Q6MF68	pclm|Q6MF70	0.712
pclm|Q6MF68	pclm|Q6MF71	2.225
pclm|Q6MF68	pclm|Q6MF72	2.225
pclm|Q6MF68	pclm|Q6MF73	2.225
pclm|Q6MF68	pclm|Q6MF74	2.225
pclm|Q6MF68	pclm|Q6MF79	2.225
pclm|Q6MF68	pclm|Q6MF80	2.225
pclm|Q6MF68	pclm|Q6MF81	2.225
pclm|Q6MF68	pclm|Q6MF83	2.225
pclm|Q6MF68	pclm|Q6MF84	2.225
pclm|Q6MF68	pclm|Q6MF85	2.225
[truncated: 53 more rows]
