# Supplementary material for: Comparison of the protein-coding gene content of Chlamydia trachomatis and Protochlamydia amoebophila using a Raspberry Pi computer
Source: BMC Res Notes. 2015 Oct 13;8:561. doi: 10.1186/s13104-015-1476-2 (PMC4604092; doi:10.1186/s13104-015-1476-2)
Supplement: Supplementary file 9 — 10.1186/s13104-015-1476-2 Additional OrthoMCL output (45). Based on pairwise alignment between the two species when using a BLOSUM45 matrix. [file 13104_2015_1476_MOESM9_ESM.zip › pairs/orthologs.txt]

clam|Q3KKH0	pclm|Q6MAB4	2.147
clam|Q3KKH1	pclm|Q6MAB3	0.334
clam|Q3KKH2	pclm|Q6MD42	0.89
clam|Q3KKH5	pclm|Q6MD38	0.214
clam|Q3KKH8	pclm|Q6MC97	1.562
clam|Q3KKH9	pclm|Q6MCQ9	1.02
clam|Q3KKI3	pclm|Q6MAL5	1.976
clam|Q3KKI4	pclm|Q6MDN9	1.122
clam|Q3KKI7	pclm|Q6MD45	1.391
clam|Q3KKI9	pclm|Q6MAU0	0.121
clam|Q3KKJ4	pclm|Q6MDH6	0.151
clam|Q3KKJ5	pclm|Q6MDH7	0.669
clam|Q3KKJ6	pclm|Q6MDI1	0.588
clam|Q3KKJ7	pclm|Q6MDI2	2.147
clam|Q3KKJ8	pclm|Q6MDI5	2.147
clam|Q3KKJ9	pclm|Q6MDI6	0.562
clam|Q3KKK1	pclm|Q6MDI9	0.283
clam|Q3KKK3	pclm|Q6MDC0	1.464
clam|Q3KKK4	pclm|Q6MDC1	0.537
clam|Q3KKK5	pclm|Q6MDC2	0.208
clam|Q3KKK6	pclm|Q6MDC3	0.801
clam|Q3KKK7	pclm|Q6MAQ2	0.09
clam|Q3KKK8	pclm|Q6MAQ1	0.97
clam|Q3KKK9	pclm|Q6MAQ5	0.324
clam|Q3KKL0	pclm|Q6MBP0	0.632
clam|Q3KKL1	pclm|Q6MBH6	0.362
clam|Q3KKL2	pclm|Q6MBH7	1.855
clam|Q3KKL3	pclm|Q6MBQ5	0.504
clam|Q3KKL4	pclm|Q6MDZ6	0.768
clam|Q3KKL5	pclm|Q6MBQ4	2.147
clam|Q3KKL6	pclm|Q6MBN4	1.538
clam|Q3KKL7	pclm|Q6MBM8	1.315
clam|Q3KKL8	pclm|Q6MBM7	1.465
clam|Q3KKL9	pclm|Q6MBM6	0.837
clam|Q3KKM3	pclm|Q6MBM0	0.795
clam|Q3KKM4	pclm|Q6MBL9	2.055
clam|Q3KKM5	pclm|Q6MBL8	2.147
clam|Q3KKN0	pclm|Q6MBL1	0.744
clam|Q3KKN1	pclm|Q6MBL0	0.205
clam|Q3KKN2	pclm|Q6MBK9	0.105
clam|Q3KKN3	pclm|Q6MBK8	2.147
clam|Q3KKN4	pclm|Q6MBK7	1.064
clam|Q3KKN5	pclm|Q6MBK5	0.123
clam|Q3KKN7	pclm|Q6MAT6	0.352
clam|Q3KKN8	pclm|Q6MAT5	0.415
clam|Q3KKN9	pclm|Q6MAT4	0.34
clam|Q3KKP0	pclm|Q6MAT3	0.566
clam|Q3KKP1	pclm|Q6MAT2	0.352
clam|Q3KKP2	pclm|Q6MAT1	0.691
clam|Q3KKP3	pclm|Q6MAS9	0.8
clam|Q3KKP4	pclm|Q6MAS8	0.827
clam|Q3KKP5	pclm|Q6MDD2	2.147
clam|Q3KKP8	pclm|Q6MDD5	1.533
clam|Q3KKQ0	pclm|Q6MBV4	2.147
clam|Q3KKQ1	pclm|Q6MDC8	1.845
clam|Q3KKQ2	pclm|Q6MAR7	0.478
clam|Q3KKQ5	pclm|Q6MAR9	0.374
clam|Q3KKQ6	pclm|Q6MAS0	0.25
clam|Q3KKQ7	pclm|Q6MAS1	0.051
clam|Q3KKQ8	pclm|Q6MAS2	0.154
clam|Q3KKQ9	pclm|Q6MAS5	0.218
clam|Q3KKR0	pclm|Q6MBU0	2.147
clam|Q3KKR1	pclm|Q6MBU7	2.147
clam|Q3KKR4	pclm|Q6MBV0	2.147
clam|Q3KKR5	pclm|Q6MD14	0.19
clam|Q3KKR6	pclm|Q6MBT9	1.102
clam|Q3KKS1	pclm|Q6MBT8	0.253
clam|Q3KKS2	pclm|Q6MBT7	2.096
clam|Q3KKS3	pclm|Q6MBT6	0.405
clam|Q3KKS4	pclm|Q6MBT3	0.712
clam|Q3KKS6	pclm|Q6MBT2	1.092
clam|Q3KKT0	pclm|Q6MBS8	1.042
clam|Q3KKT1	pclm|Q6MBS7	0.605
clam|Q3KKT2	pclm|Q6MBS6	1.437
clam|Q3KKT4	pclm|Q6MBS4	0.636
clam|Q3KKT5	pclm|Q6MBS3	0.554
clam|Q3KKT6	pclm|Q6MBS2	0.768
clam|Q3KKU0	pclm|Q6MAZ6	1.025
clam|Q3KKU1	pclm|Q6MAZ8	1.37
clam|Q3KKU2	pclm|Q6MB11	2.147
clam|Q3KKU4	pclm|Q6MB06	2.147
clam|Q3KKU5	pclm|Q6MB04	2.147
clam|Q3KKU6	pclm|Q6MB12	0.596
clam|Q3KKU8	pclm|Q6MB13	0.457
clam|Q3KKV1	pclm|Q6MAY1	0.904
clam|Q3KKV2	pclm|Q6MAY2	0.344
clam|Q3KKV3	pclm|Q6MAZ2	2.147
clam|Q3KKV5	pclm|Q6ME05	2.147
clam|Q3KKV6	pclm|Q6ME06	1.017
clam|Q3KKV9	pclm|Q6MDK3	1.011
clam|Q3KKW0	pclm|Q6MCN1	0.142
clam|Q3KKW2	pclm|Q6MCT6	0.372
clam|Q3KKW3	pclm|Q6MCT5	1.755
clam|Q3KKW4	pclm|Q6MCD3	1.104
clam|Q3KKW5	pclm|Q6MB37	1.797
clam|Q3KKW7	pclm|Q6MEI8	0.802
clam|Q3KKW8	pclm|Q6MEV9	1.462
clam|Q3KKW9	pclm|Q6MEW0	0.336
clam|Q3KKX1	pclm|Q6MEW5	0.798
clam|Q3KKX2	pclm|Q6MEW4	1.029
clam|Q3KKX3	pclm|Q6MEW3	0.292
clam|Q3KKX4	pclm|Q6MEW2	0.504
clam|Q3KKX9	pclm|Q6MFA9	1.422
clam|Q3KKY0	pclm|Q6MF42	1.465
clam|Q3KKY4	pclm|Q6MBF4	2.147
clam|Q3KKY5	pclm|Q6MBF3	2.147
clam|Q3KKY6	pclm|Q6MBF1	2.147
clam|Q3KKY7	pclm|Q6MBF0	0.461
clam|Q3KKY8	pclm|Q6MBE9	1.164
clam|Q3KKY9	pclm|Q6MBE8	2.147
clam|Q3KKZ0	pclm|Q6MEY5	1.129
clam|Q3KKZ1	pclm|Q6MB45	0.795
clam|Q3KKZ3	pclm|Q6MEX9	2.147
clam|Q3KKZ5	pclm|Q6MFA2	0.917
clam|Q3KKZ6	pclm|Q6MFA3	1.297
clam|Q3KKZ7	pclm|Q6MFA4	0.643
clam|Q3KL01	pclm|Q6MEN6	1.62
clam|Q3KL02	pclm|Q6MF26	1.381
clam|Q3KL03	pclm|Q6MF27	0.63
clam|Q3KL04	pclm|Q6MF28	1.155
clam|Q3KL05	pclm|Q6MF29	0.804
clam|Q3KL06	pclm|Q6MF48	0.795
clam|Q3KL07	pclm|Q6MET3	1.162
clam|Q3KL08	pclm|Q6MET4	0.323
clam|Q3KL09	pclm|Q6MET5	0.88
clam|Q3KL10	pclm|Q6MET6	2.147
clam|Q3KL12	pclm|Q6MEZ0	2.147
clam|Q3KL14	pclm|Q6MEY9	1.189
clam|Q3KL15	pclm|Q6MEY8	1.007
clam|Q3KL16	pclm|Q6M9Z8	0.596
clam|Q3KL17	pclm|Q6M9Z9	0.564
clam|Q3KL18	pclm|Q6MA00	0.295
clam|Q3KL19	pclm|Q6MA01	0.591
clam|Q3KL20	pclm|Q6MB50	0.585
clam|Q3KL25	pclm|Q6MBC8	2.147
clam|Q3KL27	pclm|Q6MBD2	0.257
clam|Q3KL29	pclm|Q6MBD3	0.086
clam|Q3KL30	pclm|Q6MBD4	0.987
clam|Q3KL32	pclm|Q6MEC8	0.305
clam|Q3KL33	pclm|Q6MEC5	2.147
clam|Q3KL34	pclm|Q6MEC4	1.906
clam|Q3KL35	pclm|Q6MEB8	0.278
clam|Q3KL36	pclm|Q6MEC0	0.843
clam|Q3KL39	pclm|Q6MEB3	1.161
clam|Q3KL41	pclm|Q6MEB0	1.115
clam|Q3KL42	pclm|Q6MEA2	0.106
clam|Q3KL43	pclm|Q6MFB5	0.444
clam|Q3KL45	pclm|Q6M9N0	1.96
clam|Q3KL47	pclm|Q6M9N4	1.252
clam|Q3KL50	pclm|Q6M9N7	0.132
clam|Q3KL51	pclm|Q6M9N8	0.934
clam|Q3KL52	pclm|Q6MF54	2.147
clam|Q3KL53	pclm|Q6MEW9	0.324
clam|Q3KL54	pclm|Q6MFB8	0.731
clam|Q3KL56	pclm|Q6MFB6	0.614
clam|Q3KL57	pclm|Q6MF58	0.337
clam|Q3KL58	pclm|Q6MF56	1.08
clam|Q3KL59	pclm|Q6MF39	2.147
clam|Q3KL61	pclm|Q6MF30	0.954
clam|Q3KL62	pclm|Q6MF33	1.4
clam|Q3KL63	pclm|Q6MEX0	2.147
clam|Q3KL64	pclm|Q6M9L7	0.249
clam|Q3KL65	pclm|Q6MA20	0.279
clam|Q3KL66	pclm|Q6M9M8	0.605
clam|Q3KL67	pclm|Q6M9M9	0.619
clam|Q3KL68	pclm|Q6ME97	1.448
clam|Q3KL69	pclm|Q6MBF8	1.066
clam|Q3KL70	pclm|Q6MED0	1.305
clam|Q3KL71	pclm|Q6MED1	0.544
clam|Q3KL72	pclm|Q6MFC1	0.324
clam|Q3KL78	pclm|Q6MEZ3	0.184
clam|Q3KL80	pclm|Q6MEU8	2.147
clam|Q3KL82	pclm|Q6MAP3	0.241
clam|Q3KL86	pclm|Q6M9X4	0.412
clam|Q3KL87	pclm|Q6MF91	2.147
clam|Q3KL88	pclm|Q6M9L3	1.001
clam|Q3KL90	pclm|Q6MF40	0.738
clam|Q3KL91	pclm|Q6MF93	1.416
clam|Q3KL93	pclm|Q6MFA1	0.866
clam|Q3KL94	pclm|Q6MEY1	0.347
clam|Q3KL96	pclm|Q6MA24	0.393
clam|Q3KL97	pclm|Q6MA25	1.07
clam|Q3KL99	pclm|Q6MA27	0.209
clam|Q3KLA0	pclm|Q6MA28	0.62
clam|Q3KLA1	pclm|Q6MA30	1.482
clam|Q3KLA2	pclm|Q6MA31	0.825
clam|Q3KLA4	pclm|Q6MA32	0.235
clam|Q3KLA5	pclm|Q6MA33	2.147
clam|Q3KLA6	pclm|Q6MA34	1.08
clam|Q3KLA7	pclm|Q6MFC2	1.302
clam|Q3KLB0	pclm|Q6MEY2	2.019
clam|Q3KLB1	pclm|Q6MEV1	2.147
clam|Q3KLB2	pclm|Q6MEV5	1.791
clam|Q3KLB4	pclm|Q6M9L2	0.704
clam|Q3KLB5	pclm|Q6M9L1	1.539
clam|Q3KLB6	pclm|Q6M9L0	2.147
clam|Q3KLB7	pclm|Q6MA19	0.552
clam|Q3KLC1	pclm|Q6MBE1	0.273
clam|Q3KLC2	pclm|Q6MEY6	0.974
clam|Q3KLC3	pclm|Q6M9Z5	0.606
clam|Q3KLC4	pclm|Q6M9X6	0.62
clam|Q3KLC5	pclm|Q6M9X7	1.786
clam|Q3KLC6	pclm|Q6M9X8	2.029
clam|Q3KLC7	pclm|Q6M9X9	0.736
clam|Q3KLC8	pclm|Q6M9Y0	0.152
clam|Q3KLD3	pclm|Q6MES5	0.465
clam|Q3KLD4	pclm|Q6MES4	0.126
clam|Q3KLD5	pclm|Q6MES3	0.816
clam|Q3KLD6	pclm|Q6MES2	0.489
clam|Q3KLD8	pclm|Q6MES0	0.898
clam|Q3KLD9	pclm|Q6MEX3	1.283
clam|Q3KLE0	pclm|Q6MEX4	1.848
clam|Q3KLE2	pclm|Q6MB41	2.147
clam|Q3KLE3	pclm|Q6MD58	0.918
clam|Q3KLE4	pclm|Q6ME78	0.689
clam|Q3KLE6	pclm|Q6ME81	0.671
clam|Q3KLE7	pclm|Q6ME82	0.23
clam|Q3KLE8	pclm|Q6ME83	0.132
clam|Q3KLE9	pclm|Q6ME84	0.087
clam|Q3KLF0	pclm|Q6ME85	0.431
clam|Q3KLF1	pclm|Q6MEQ5	0.357
clam|Q3KLF2	pclm|Q6ME86	2.147
clam|Q3KLF3	pclm|Q6ME88	2.023
clam|Q3KLF4	pclm|Q6ME90	1.45
clam|Q3KLF5	pclm|Q6ME91	2.147
clam|Q3KLF6	pclm|Q6ME92	0.762
clam|Q3KLF7	pclm|Q6ME93	0.493
clam|Q3KLF8	pclm|Q6ME96	0.356
clam|Q3KLF9	pclm|Q6MEP2	1.016
clam|Q3KLG0	pclm|Q6MEP1	0.21
clam|Q3KLG1	pclm|Q6MEN9	1.029
clam|Q3KLG3	pclm|Q6ME75	0.654
clam|Q3KLG4	pclm|Q6ME74	1.049
clam|Q3KLG5	pclm|Q6ME73	0.642
clam|Q3KLG6	pclm|Q6ME72	1.17
clam|Q3KLG7	pclm|Q6ME71	0.792
clam|Q3KLG9	pclm|Q6ME63	0.728
clam|Q3KLH0	pclm|Q6ME62	0.615
clam|Q3KLH1	pclm|Q6ME61	0.262
clam|Q3KLH2	pclm|Q6ME60	1.482
clam|Q3KLH3	pclm|Q6ME59	0.53
clam|Q3KLH4	pclm|Q6ME58	0.498
clam|Q3KLH5	pclm|Q6ME57	1.193
clam|Q3KLH6	pclm|Q6ME56	0.882
clam|Q3KLH7	pclm|Q6ME55	0.062
clam|Q3KLH8	pclm|Q6ME54	0.362
clam|Q3KLH9	pclm|Q6ME53	0.703
clam|Q3KLI0	pclm|Q6ME52	0.311
clam|Q3KLI1	pclm|Q6ME51	0.937
clam|Q3KLI2	pclm|Q6ME50	0.542
clam|Q3KLI3	pclm|Q6ME49	0.788
clam|Q3KLI4	pclm|Q6ME48	0.32
clam|Q3KLI5	pclm|Q6ME47	0.848
clam|Q3KLI6	pclm|Q6ME46	0.291
clam|Q3KLI7	pclm|Q6ME45	2.147
clam|Q3KLI8	pclm|Q6ME44	0.66
clam|Q3KLI9	pclm|Q6ME43	0.597
clam|Q3KLJ0	pclm|Q6ME42	1.639
clam|Q3KLJ1	pclm|Q6ME41	0.789
clam|Q3KLJ2	pclm|Q6ME40	1.825
clam|Q3KLJ5	pclm|Q6MFA6	0.439
clam|Q3KLJ6	pclm|Q6MFA5	0.405
clam|Q3KLJ7	pclm|Q6MEA7	0.739
clam|Q3KLJ8	pclm|Q6MA37	0.668
clam|Q3KLJ9	pclm|Q6MA36	2.147
clam|Q3KLK0	pclm|Q6MA65	2.147
clam|Q3KLK1	pclm|Q6MEN3	0.22
clam|Q3KLK3	pclm|Q6MEQ1	0.578
clam|Q3KLK4	pclm|Q6MEQ2	2.147
clam|Q3KLK5	pclm|Q6MEQ3	0.57
clam|Q3KLK6	pclm|Q6MEQ4	2.147
clam|Q3KLK8	pclm|Q6MF16	1.523
clam|Q3KLK9	pclm|Q6MF15	0.661
clam|Q3KLL0	pclm|Q6MA16	0.463
clam|Q3KLL1	pclm|Q6MF17	0.252
clam|Q3KLL2	pclm|Q6MAW8	0.227
clam|Q3KLL3	pclm|Q6MA18	0.917
clam|Q3KLL8	pclm|Q6MF22	2.147
clam|Q3KLL9	pclm|Q6MF23	1.58
clam|Q3KLM0	pclm|Q6MF24	1.444
clam|Q3KLM2	pclm|Q6MEA5	0.61
clam|Q3KLM3	pclm|Q6MEA6	1.576
clam|Q3KLM5	pclm|Q6MBF7	0.219
clam|Q3KLM6	pclm|Q6MED4	0.825
clam|Q3KLM8	pclm|Q6MED5	0.25
clam|Q3KLM9	pclm|Q6MED8	0.127
clam|Q3KLN0	pclm|Q6MBG1	1.779
clam|Q3KLN1	pclm|Q6MBG0	0.502
clam|Q3KLN3	pclm|Q6MEE5	0.071
clam|Q3KLN4	pclm|Q6MEE6	0.388
clam|Q3KLN5	pclm|Q6MEE7	0.727
clam|Q3KLN6	pclm|Q6MEE8	0.457
clam|Q3KLN7	pclm|Q6MEE9	0.846
clam|Q3KLN8	pclm|Q6MEF0	0.433
clam|Q3KLN9	pclm|Q6MBJ4	1.598
clam|Q3KLP0	pclm|Q6MBJ5	0.537
clam|Q3KLP1	pclm|Q6MBJ7	1.103
clam|Q3KLP3	pclm|Q6MEP6	1.972
clam|Q3KLP4	pclm|Q6MEP4	2.147
clam|Q3KLP5	pclm|Q6MEF7	0.29
clam|Q3KLP6	pclm|Q6MEF6	0.467
clam|Q3KLP7	pclm|Q6MEF5	0.267
clam|Q3KLP8	pclm|Q6MEF4	0.886
clam|Q3KLQ1	pclm|Q6MEM4	1.516
clam|Q3KLQ2	pclm|Q6MEM6	2.042
clam|Q3KLQ3	pclm|Q6MEM8	0.668
clam|Q3KLQ4	pclm|Q6MEN1	2.147
clam|Q3KLQ7	pclm|Q6MDK9	0.847
clam|Q3KLQ9	pclm|Q6MER1	1.758
clam|Q3KLR1	pclm|Q6MER6	0.874
clam|Q3KLR2	pclm|Q6MER7	0.966
clam|Q3KLR3	pclm|Q6MER8	2.147
clam|Q3KLR4	pclm|Q6MER9	0.625
clam|Q3KLR5	pclm|Q6MEP9	0.457
clam|Q3KLR6	pclm|Q6MEP8	0.708
clam|Q3KLR7	pclm|Q6MEK4	0.076
clam|Q3KLR8	pclm|Q6ME31	2.147
clam|Q3KLR9	pclm|Q6ME32	1.123
clam|Q3KLS0	pclm|Q6ME33	0.354
clam|Q3KLS1	pclm|Q6ME34	1.468
clam|Q3KLS2	pclm|Q6MCB5	0.574
clam|Q3KLS6	pclm|Q6MCB8	2.147
clam|Q3KLS7	pclm|Q6MBT1	0.188
clam|Q3KLS8	pclm|Q6MCC0	0.75
clam|Q3KLS9	pclm|Q6MCC1	0.3
clam|Q3KLT0	pclm|Q6MCC2	0.225
clam|Q3KLT2	pclm|Q6MCC6	0.563
clam|Q3KLT3	pclm|Q6MEQ8	0.297
clam|Q3KLT4	pclm|Q6MEQ7	0.475
clam|Q3KLT5	pclm|Q6MEQ6	1.34
clam|Q3KLT6	pclm|Q6MA68	0.564
clam|Q3KLT8	pclm|Q6MA70	0.463
clam|Q3KLU2	pclm|Q6MBL3	0.817
clam|Q3KLU3	pclm|Q6MBL7	1.195
clam|Q3KLU4	pclm|Q6MAS7	1.238
clam|Q3KLU5	pclm|Q6MA78	0.19
clam|Q3KLU6	pclm|Q6MA77	0.762
clam|Q3KLU7	pclm|Q6MA76	0.701
clam|Q3KLU8	pclm|Q6MCT4	0.412
clam|Q3KLU9	pclm|Q6MA82	0.662
clam|Q3KLV0	pclm|Q6MA83	0.703
clam|Q3KLV2	pclm|Q6MA90	1.182
clam|Q3KLV4	pclm|Q6MA93	0.947
clam|Q3KLV5	pclm|Q6ME29	0.912
clam|Q3KLV6	pclm|Q6MCC7	1.718
clam|Q3KLV7	pclm|Q6MB26	2.147
clam|Q3KLV8	pclm|Q6MB27	0.55
clam|Q3KLV9	pclm|Q6MB28	0.931
clam|Q3KLW3	pclm|Q6MDE0	1.362
clam|Q3KLW4	pclm|Q6MDQ0	0.754
clam|Q3KLW6	pclm|Q6MDP4	2.147
clam|Q3KLW7	pclm|Q6MDP3	1.285
clam|Q3KLW8	pclm|Q6MDP2	0.37
clam|Q3KLX4	pclm|Q6MAA8	0.447
clam|Q3KLX5	pclm|Q6MAA9	1.211
clam|Q3KLX6	pclm|Q6MD44	2.009
clam|Q3KLX8	pclm|Q6MAA3	1.329
clam|Q3KLX9	pclm|Q6MAA6	0.722
clam|Q3KLY7	pclm|Q6MF52	0.538
clam|Q3KLY8	pclm|Q6MCU1	1.301
clam|Q3KLY9	pclm|Q6MCU2	0.068
clam|Q3KLZ0	pclm|Q6MCU3	1.005
clam|Q3KLZ2	pclm|Q6MDD8	0.197
clam|Q3KLZ3	pclm|Q6MC73	0.76
clam|Q3KLZ4	pclm|Q6MD60	0.247
clam|Q3KLZ5	pclm|Q6MDD9	0.264
clam|Q3KLZ8	pclm|Q6MA52	0.246
clam|Q3KM02	pclm|Q6MC57	1.853
clam|Q3KM03	pclm|Q6ME79	0.32
clam|Q3KM04	pclm|Q6ME80	0.842
clam|Q3KM05	pclm|Q6MD22	0.585
clam|Q3KM07	pclm|Q6MDL8	0.758
clam|Q3KM08	pclm|Q6MDL6	0.378
clam|Q3KM09	pclm|Q6MDL5	0.554
clam|Q3KM10	pclm|Q6ME24	2.147
clam|Q3KM11	pclm|Q6ME17	1.151
clam|Q3KM12	pclm|Q6ME16	1.79
clam|Q3KM14	pclm|Q6ME13	2.147
clam|Q3KM16	pclm|Q6ME08	0.132
clam|Q3KM17	pclm|Q6ME07	1.852
clam|Q3KM22	pclm|Q6ME00	0.243
clam|Q3KM23	pclm|Q6MDZ9	0.901
clam|Q3KM24	pclm|Q6MDZ8	0.186
clam|Q3KM25	pclm|Q6MDZ7	1.285
clam|Q3KM26	pclm|Q6MAN4	2.147
clam|Q3KM27	pclm|Q6MAN9	1.691
clam|Q3KM28	pclm|Q6MDK6	2.147
clam|Q3KM30	pclm|Q6MDK5	0.158
clam|Q3KM31	pclm|Q6MDK4	1.061
clam|Q3KM32	pclm|Q6MD24	0.856
clam|Q3KM37	pclm|Q6MDN3	0.281
clam|Q3KM39	pclm|Q6MDN1	0.405
clam|Q3KM40	pclm|Q6MDN0	2.147
clam|Q3KM41	pclm|Q6MDM8	0.096
clam|Q3KM42	pclm|Q6MDM6	0.586
clam|Q3KM43	pclm|Q6MDM5	0.534
clam|Q3KM44	pclm|Q6MDM4	1.243
clam|Q3KM45	pclm|Q6MDM3	0.414
clam|Q3KM46	pclm|Q6MDM2	0.237
clam|Q3KM47	pclm|Q6MDM1	2.147
clam|Q3KM48	pclm|Q6MDM0	2.147
clam|Q3KM49	pclm|Q6MAI4	1.311
clam|Q3KM50	pclm|Q6MAI5	0.084
clam|Q3KM51	pclm|Q6MAJ2	0.087
clam|Q3KM52	pclm|Q6MAJ3	0.376
clam|Q3KM53	pclm|Q6MAJ4	0.415
clam|Q3KM54	pclm|Q6MAJ5	2.147
clam|Q3KM55	pclm|Q6MAJ6	2.147
clam|Q3KM56	pclm|Q6MAJ7	0.325
clam|Q3KM57	pclm|Q6MAJ8	1.419
clam|Q3KM58	pclm|Q6MAJ9	0.477
clam|Q3KM59	pclm|Q6MAL6	0.091
clam|Q3KM60	pclm|Q6MAM1	2.147
clam|Q3KM61	pclm|Q6MAN0	1.676
clam|Q3KM63	pclm|Q6MEK3	0.44
clam|Q3KM64	pclm|Q6MEK2	2.038
clam|Q3KM65	pclm|Q6MEK1	0.545
clam|Q3KM67	pclm|Q6MBR3	1.751
clam|Q3KM68	pclm|Q6MEK5	0.861
clam|Q3KM69	pclm|Q6MEK6	1.671
clam|Q3KM70	pclm|Q6MEK7	0.642
clam|Q3KM71	pclm|Q6MEK8	0.429
clam|Q3KM72	pclm|Q6MEK9	0.715
clam|Q3KM75	pclm|Q6MA75	1.535
clam|Q3KM76	pclm|Q6MB14	2.147
clam|Q3KM77	pclm|Q6MEJ9	0.433
clam|Q3KM79	pclm|Q6MEJ7	0.268
clam|Q3KM80	pclm|Q6MEJ3	0.252
clam|Q3KM81	pclm|Q6MEH7	1.065
clam|Q3KM82	pclm|Q6MEH6	0.969
clam|Q3KM83	pclm|Q6MEH5	0.8
clam|Q3KM84	pclm|Q6MEH4	1.949
clam|Q3KM87	pclm|Q6MEG8	2.147
clam|Q3KM88	pclm|Q6MEG6	0.522
clam|Q3KM90	pclm|Q6MEG4	0.89
clam|Q3KM91	pclm|Q6MEG3	0.163
clam|Q3KM92	pclm|Q6MEG2	2.147
clam|Q3KM93	pclm|Q6MEG1	1.447
clam|Q3KM94	pclm|Q6MEG0	0.59
clam|Q3KM95	pclm|Q6MC07	0.431
clam|Q3KM97	pclm|Q6MC11	1.668
clam|Q3KM98	pclm|Q6MC12	2.147
clam|Q3KMA1	pclm|Q6MC14	0.783
clam|Q3KMA2	pclm|Q6MC15	0.35
clam|Q3KMA3	pclm|Q6MDA5	0.636
clam|Q3KMA4	pclm|Q6MDA4	0.704
clam|Q3KMA7	pclm|Q6MDA8	0.143
clam|Q3KMB0	pclm|Q6MC92	0.447
clam|Q3KMB1	pclm|Q6MC94	2.122
clam|Q3KMB2	pclm|Q6MC93	1.642
clam|Q3KMB4	pclm|Q6MF19	2.147
clam|Q3KMB5	pclm|Q6MAE4	1.62
clam|Q3KMB6	pclm|Q6MAE3	1.904
clam|Q3KMB7	pclm|Q6MAE2	1.31
clam|Q3KMB9	pclm|Q6MAE7	1.186
clam|Q3KMC0	pclm|Q6MAE8	0.299
clam|Q3KMC1	pclm|Q6MAE9	2.043
clam|Q3KMC2	pclm|Q6MAF1	0.689
clam|Q3KMC3	pclm|Q6MAF5	1.545
clam|Q3KMC4	pclm|Q6MAF6	0.93
clam|Q3KMC5	pclm|Q6MAF7	1.09
clam|Q3KMC6	pclm|Q6MAF8	0.324
clam|Q3KMD1	pclm|Q6MBR5	0.278
clam|Q3KMD2	pclm|Q6MAE1	0.795
clam|Q3KME1	pclm|Q6MD49	0.817
clam|Q3KME4	pclm|Q6MCW1	0.522
clam|Q3KME5	pclm|Q6MCW5	1.096
clam|Q3KME7	pclm|Q6MCP2	1.931
clam|Q3KME9	pclm|Q6MC00	0.576
clam|Q3KMF0	pclm|Q6MBZ9	0.404
clam|Q3KMF1	pclm|Q6MAC0	0.756
clam|Q3KMF2	pclm|Q6MAC7	1.272
clam|Q3KMF3	pclm|Q6MCC8	2.147
clam|Q3KMF4	pclm|Q6MCZ8	0.785
clam|Q3KMF7	pclm|Q6MCU5	1.669
clam|Q3KMG2	pclm|Q6MB21	0.736
clam|Q3KMG3	pclm|Q6MB22	0.857
clam|Q3KMG5	pclm|Q6MD07	1.14
clam|Q3KMG8	pclm|Q6MC60	1.991
clam|Q3KMG9	pclm|Q6MD31	1.724
clam|Q3KMH1	pclm|Q6MC99	0.159
clam|Q3KMH2	pclm|Q6MCA0	2.147
clam|Q3KMH3	pclm|Q6MCA1	2.147
clam|Q3KMH4	pclm|Q6MCA2	0.59
clam|Q3KMH5	pclm|Q6MCA3	0.264
clam|Q3KMH6	pclm|Q6MD06	0.496
clam|Q3KMH7	pclm|Q6MD04	2.014
clam|Q3KMH8	pclm|Q6MD02	0.252
clam|Q3KMH9	pclm|Q6MD01	2.147
clam|Q3KMI0	pclm|Q6MD00	0.957
clam|Q3KMI1	pclm|Q6MCU4	0.172
clam|Q3KMI2	pclm|Q6MDN7	0.482
clam|Q3KMI7	pclm|Q6MB23	0.812
clam|Q3KML7	pclm|Q6MD10	0.676
clam|Q3KML8	pclm|Q6MD09	0.606
clam|Q3KML9	pclm|Q6MD08	0.087
clam|Q3KMM0	pclm|Q6MCU6	0.262
clam|Q3KMM3	pclm|Q6MAB5	2.147
clam|Q3KMM4	pclm|Q6MC95	1.958
clam|Q3KMM9	pclm|Q6MD30	0.387
clam|Q3KMN1	pclm|Q6MBN7	0.588
clam|Q3KMN2	pclm|Q6MET2	0.261
clam|Q3KMN6	pclm|Q6MCC9	0.819
clam|Q3KMN7	pclm|Q6MCS7	0.112
clam|Q3KMP1	pclm|Q6MCD4	0.438
clam|Q3KMP3	pclm|Q6MAB9	0.552
clam|Q3KMP4	pclm|Q6MAB8	0.659
clam|Q3KMP5	pclm|Q6MD53	2.147
clam|Q3KMP6	pclm|Q6MD54	0.462
clam|Q3KMP7	pclm|Q6MD56	0.57
clam|Q3KMP8	pclm|Q6MD57	0.847
clam|Q3KMQ5	pclm|Q6MD83	0.496
clam|Q3KMQ6	pclm|Q6MD97	2.147
clam|Q3KMQ7	pclm|Q6MBZ7	2.12
clam|Q3KMQ8	pclm|Q6MBZ6	0.403
clam|Q3KMQ9	pclm|Q6MBZ5	2.147
clam|Q3KMQ9	pclm|Q6MF95	2.147
clam|Q3KMR1	pclm|Q6MC02	0.787
clam|Q3KMR2	pclm|Q6MF36	1.223
clam|Q3KMR3	pclm|Q6MDB9	0.522
clam|Q3KMR6	pclm|Q6MC23	1.537
clam|Q3KMR7	pclm|Q6MC17	0.246
clam|Q3KMS0	pclm|Q6MAG4	0.295
clam|Q3KMS1	pclm|Q6MAG2	1.745
clam|Q3KMS2	pclm|Q6MD61	2.147
clam|Q3KMS3	pclm|Q6MD63	2.147
clam|Q3KMS4	pclm|Q6MD64	2.147
clam|Q3KMS5	pclm|Q6MD65	0.357
clam|Q3KMS6	pclm|Q6MD66	0.693
clam|Q3KMS8	pclm|Q6MD67	0.511
clam|Q3KMS9	pclm|Q6MD73	1.812
clam|Q3KMT0	pclm|Q6MD75	1.231
clam|Q3KMT1	pclm|Q6MD76	2.147
clam|Q3KMT3	pclm|Q6MD79	0.143
clam|Q3KMT4	pclm|Q6MD80	1.685
clam|Q3KMT5	pclm|Q6MDF9	0.266
clam|Q3KMT7	pclm|Q6MDD7	0.319
clam|Q3KMU3	pclm|Q6MAH4	1.021
clam|Q3KMU4	pclm|Q6MAH3	0.762
clam|Q3KMU5	pclm|Q6MAG8	0.605
clam|Q3KMU6	pclm|Q6MAH0	1.664
clam|Q3KMU7	pclm|Q6MAG9	0.694
clam|Q3KMU9	pclm|Q6MEL4	1.363
clam|Q3KMV0	pclm|Q6MEL5	1.489
clam|Q3KMV1	pclm|Q6MEL6	0.626
clam|Q3KMV2	pclm|Q6MEL7	0.937
clam|Q3KMV3	pclm|Q6MEL8	1.015
clam|Q3KMV4	pclm|Q6MEL9	0.902
clam|Q3KMV5	pclm|Q6MEM2	0.686
clam|Q3KMV6	pclm|Q6MEM5	2.147
clam|Q3KMV7	pclm|Q6MEF3	2.147
clam|Q3KMV8	pclm|Q6MEF8	2.094
clam|Q3KMV9	pclm|Q6MC06	1.365
clam|Q3KMW2	pclm|Q6MC91	0.317
clam|Q3KMW4	pclm|Q6MD85	1.23
clam|Q3KMW5	pclm|Q6MA07	0.499
clam|Q3KMW6	pclm|Q6MC86	1.494
clam|Q3KMW7	pclm|Q6MC85	2.147
clam|Q3KMW8	pclm|Q6MC80	0.46
clam|Q3KMW9	pclm|Q6MC79	0.995
clam|Q3KMX3	pclm|Q6MC76	0.559
clam|Q3KMX6	pclm|Q6MC72	1.533
clam|Q3KMX7	pclm|Q6MC71	0.229
clam|Q3KMX8	pclm|Q6MC70	0.554
clam|Q3KMX9	pclm|Q6MC69	2.147
clam|Q3KMY0	pclm|Q6MC68	0.239
clam|Q3KMY1	pclm|Q6MC67	1.45
clam|Q3KMY3	pclm|Q6MCL7	1.119
clam|Q3KMY4	pclm|Q6MDA3	0.105
clam|Q3KMY8	pclm|Q6MBJ3	0.314
clam|Q3KMY9	pclm|Q6MDD6	2.147
clam|Q3KMZ0	pclm|Q6MDG0	2.147
clam|Q3KMZ2	pclm|Q6MDG3	0.638
clam|Q3KMZ3	pclm|Q6MDG7	0.826
clam|Q3KMZ4	pclm|Q6MDG8	0.547
clam|Q3KMZ5	pclm|Q6MDG9	0.986
clam|Q3KMZ6	pclm|Q6MDH0	0.329
clam|Q3KMZ7	pclm|Q6MDH1	1.628
clam|Q3KMZ8	pclm|Q6MDH2	0.692
clam|Q3KMZ9	pclm|Q6MDH3	1.8
clam|Q3KN00	pclm|Q6MDH4	0.34
clam|Q3KN01	pclm|Q6MDX8	0.204
clam|Q3KN02	pclm|Q6MDX9	1.494
clam|Q3KN03	pclm|Q6MDY1	2.147
clam|Q3KN05	pclm|Q6MDZ3	0.533
clam|Q3KN06	pclm|Q6MDZ2	0.52
clam|Q3KN07	pclm|Q6MDZ1	1.747
clam|Q3KN08	pclm|Q6MAP6	0.702
clam|Q3KN09	pclm|Q6MAP5	1.499
clam|Q3KN11	pclm|Q6MAP2	0.665
clam|Q3KN13	pclm|Q6MDE5	0.301
clam|Q3KN14	pclm|Q6MDE6	0.977
clam|Q3KN18	pclm|Q6MDF6	2.147
clam|Q3KN19	pclm|Q6MDF5	1.925
clam|Q3KN20	pclm|Q6MDF4	0.068
clam|Q3MHB4	pclm|Q6MBX3	0.58
