# Supplementary material for: Comparison of the protein-coding gene content of Chlamydia trachomatis and Protochlamydia amoebophila using a Raspberry Pi computer
Source: BMC Res Notes. 2015 Oct 13;8:561. doi: 10.1186/s13104-015-1476-2 (PMC4604092; doi:10.1186/s13104-015-1476-2)
Supplement: Supplementary file 10 — 10.1186/s13104-015-1476-2 Group Counting Script. Script was used to count the unique groups of proteins, as well as identifying unique or shared groups. [file 13104_2015_1476_MOESM10_ESM.pl]

#!/usr/bin/perl -w
use strict;

###sourcefilez###
my $filename = 'groups245.txt';

open(FH, $filename)
	or die "Cannot open file '$filename' $!";

my @lines = <FH>;
close FH or die "cant close";

my $groupCount = 0;

my @bothsingle = ();
my @uniqueClam = ();
my @uniquePclm = ();
my @clammorepclm = ();
my @pclmmoreclam = ();
my @bothmulti = ();


###print how many groups
my $linesSize = scalar(@lines);
print "You have $linesSize protein famalies.\n\n";


foreach (@lines){
	
	
	my $words = (split / /) - 1;	
	my $clam = (split /clam/) - 1;
	my $pclm = (split /pclm/) - 1;
	$groupCount += 1;
	
		
	if (($clam == 1) & ($pclm == 1)){ push (@bothsingle, $groupCount); }
	if (($clam >= 1) & ($pclm == 0)){ push (@uniqueClam, $groupCount); }
	if (($clam == 0) & ($pclm >= 1)){ push (@uniquePclm, $groupCount); }
	if (($clam == 1) & ($pclm >  1)){ push (@clammorepclm, $groupCount); }
	if (($clam >  1) & ($pclm == 1)){ push (@pclmmoreclam, $groupCount); }
	if (($clam >  1) & ($pclm >  1)){ push (@bothmulti, $groupCount); }
	
	#print "There are $words proteins, $clam clams and $pclm pclms in group $groupCount \n\n";

	
}

print "The following groups have a single copy in both species\n @bothsingle\n";
print "The following groups are unique to Clam\n @uniqueClam\n";
print "The following groups are unique to Pclm\n @uniquePclm\n";
print "The following groups have a single copy in Clam but more than one in Pclm\n @clammorepclm\n";
print "The following groups have a single copy in Pclm but more than one in Clam\n @pclmmoreclam\n";
print "The following groups have more than one copy in both\n @bothmulti\n";

print "There are ".scalar(@bothsingle). " groups that have a single copy in both species\n";
print "There are ".scalar(@uniqueClam). " groups that are unique to Clam\n";
print "There are ".scalar(@uniquePclm). " groups that are unique to Pclm\n";
print "There are ".scalar(@clammorepclm). " groups that have a single copy in Clam and Multiple in Pclm\n";
print "There are ".scalar(@pclmmoreclam). " groups that have a single copy in Pclm and Multiple in Clam\n";
print "There are ".scalar(@bothmulti). " groups that have multiple copies in both species\n";

print "done\n";
exit 0;
