# Supplementary material for: Comparison of the protein-coding gene content of Chlamydia trachomatis and Protochlamydia amoebophila using a Raspberry Pi computer
Source: BMC Res Notes. 2015 Oct 13;8:561. doi: 10.1186/s13104-015-1476-2 (PMC4604092; doi:10.1186/s13104-015-1476-2)
Supplement: Supplementary file 11 — 10.1186/s13104-015-1476-2 Protein Function Identification Script. Sequentially reads each row of orthologs within an OrthoMCL group, extracts the protein name then outputs it. [file 13104_2015_1476_MOESM11_ESM.pl]

#!/usr/bin/perl -w
use strict;

###sourcefilez###
my $filename = 'groups2.txt';
my $clamFile = 'chlamydia.fasta';
my $pclmFile = 'protochlamydiaamoebophila.fasta';


open(FH, $filename)
	or die "Cannot open file '$filename' $!";

my @lines = <FH>;
close FH or die "cant close";


###print how many groups
my $linesSize = scalar(@lines);
print "You have $linesSize protein famalies.\n\n";

##init var
my $groupCount = 0;

##couint how many total proteins are present , aswell as each type
my @clamline;
my $proteinID;
#trying tomake name finding subroutine
#my @findLine;
#sub nameFind(@findLine){
#	foreach my $cline (@findLine){
#		if ($cline =~ /$proteinID/) {
#			print "$cline\n";
#		}
#	}
#}
	
#only print name
#(my $proteinName = $cline =~ /$proteinID(.*?)"OS="/) 


foreach (@lines){
	

	
	#set the string for the group as a string var
	my $currentLine = @lines[$groupCount];
	
	#splits the curent groupline into an array (including groupnumber)
	my @items = split (' ' ,$currentLine);
	
	#print group number
	print "$items[0] \n\n";
	
	#remove group number
	shift (@items);
	
	#prints each protein ID in the group
	foreach my $proteins (@items){
		my $proteinSpecies = substr($proteins, 0, 4);
		my $proteinID = substr($proteins, -6);
		print "Protein ID $proteinID is from $proteinSpecies";
		
		#prints name of protein if a clam
		if ($proteinSpecies eq "clam" ) {
			open (FH, $clamFile);
			my @clamline = <FH>;
			foreach my $cline (@clamline){
				if ($cline =~ /$proteinID/) {
					my $endVal = "OS=";
					$cline =~ /$proteinID(.*?)$endVal/;
					print " and is a $1 \n";
					
				}
			}
				
		#prints name of protein if pclm	
		} 
		if ($proteinSpecies eq "pclm" ){
			open (FH, $pclmFile);
			my @pclmline = <FH>;
			foreach my $pline (@pclmline){
				if ($pline =~ /$proteinID/) {
					my $endVal = "OS=";
					$pline =~ /$proteinID(.*?)$endVal/;
					print " and is a $1 \n";
					
				}
			}
		}
		
	}
	
	
	#prints a chunk of currentline ie items[0] are group number
	#print " $items[0] \n";
	
	#prints whole currentline
	#print $currentLine;
	
	my $words = (split / /) - 1;	
	my $clam = (split /clam/) - 1;
	my $pclm = (split /pclm/) - 1;
	$groupCount += 1;
	print "There are $words proteins, $clam clams and $pclm pclms in group $groupCount \n\n";
	
}

# my @line = <FH>
# for (@line) {
# 	if ($_ =~ /$findstring/) {
#		print "$_\n";
#	}
#}

##trying to extract accession valuie
#my $test = "";
#for (@lines[700]){
#	my $test = ~/"pclm\|"[6]/;
#	print $test;
#}

print "done\n";
exit 0;
